# Supplementary material for: A Novel Approach for the Identification of Pharmacogenetic Variants in MT-RNR1 through Next-Generation Sequencing Off-Target Data
Source: J Clin Med. 2020 Jul 2;9(7):2082. doi: 10.3390/jcm9072082 (PMC7408883; doi:10.3390/jcm9072082)
Supplement: Supplementary file 1 [file jcm-09-02082-s001.zip]

Archive with 4 entries (3 files):
- Supplementary Materials/
- Supplementary Materials/SuppTable1.xlsx
- Supplementary Materials/SuppTable2.xlsx
- Supplementary Materials/SuppTable3.xlsx
