# Supplementary material for: A Novel Approach for the Identification of Pharmacogenetic Variants in MT-RNR1 through Next-Generation Sequencing Off-Target Data
Source: J Clin Med. 2020 Jul 2;9(7):2082. doi: 10.3390/jcm9072082 (PMC7408883; doi:10.3390/jcm9072082)
Supplement: Supplementary file 1 [file jcm-09-02082-s001.zip › Supplementary Materials/SuppTable1.xlsx]

## Sheet: Supp. Table 1
Supplementary Table 1. Detailed information per sample: ID, NGS experiment, m.1555 coverage information and NGS metrics
Explanation to some columns:
Individual_ID: The prefix “resMT_” indicates “Research” sample. The prefix “MT_” indicates “Clinical” sample.
Sample Duplicates: This column indicates if each sample is duplicated for the corresponding individual
NGS_strategy, SETS, LIBRARY_KIT, PROBES_DESIGN, SEQUENCER: These columns summarizes per-sample information about the NGS experiment type, the group of samples what were prepared and sequenced together (CUSTOM PANEL AND WES groups are independente), the commercial kit and probes and the sequencer used.
MT_genome: NC_012920.1. Homo Sapiens mitochondrion, complete genome. [https://www.ncbi.nlm.nih.gov/nuccore/251831106]
GENOME_SIZE_MT: Mitochondrial genome size (16569 bp) [NC_012920.1] for research samples and Mitochondrial genome size (16571 bp) [chrM_ucsc.hg19] for Clinical samples
m.1555 A_count, m.1555 C_count, m.1555 G_count, m.1555 T_count contained Bam-readcount output per sample [https://github.com/genome/bam-readcount] base:count:avg_mapping_quality:avg_basequality:avg_se_mapping_quality:num_plus_strand:num_minus_strand:avg_pos_as_fraction:avg_num_mismatches_as_fraction:avg_sum_mismatch_qualities:num_q2_containing_reads:avg_distance_to_q2_start_in_q2_reads:avg_clippe…
m.1555 COVERAGE: Bam-readcount coverage output for the m.1555 position
GENOME_SIZE_MT, ON_BAIT_BASES_MT, ON_BAIT_READS_MT, MEAN_BAIT_COVERAGE_MT, MEAN_TARGET_COVERAGE_MT, GENOME_SIZE, BAIT_REGION, MEAN_BAIT_COVERAGE, MEAN_TARGET_COVERAGE, PCT_ON_BAIT, PCT_NEAR_BAIT, PCT_OFF_BAIT, TOTAL_READS, OFF_BAIT_READS, PCT_OFF_BAIT_READS_MT, PCT_MT_READS_TOTAL_READS: Metrics obtained form Picard CollectHSmetrics output
ORDER	Individual_ID	SAMPLE_ID	Sample Duplicates	Application	Tissue	NGS_strategy	SETS	LIBRARY_KIT	PROBES_DESIGN	SEQUENCER	MT_GENOME	GENOME_SIZE_MT	ON_BAIT_BASES_MT	ON_BAIT_READS_MT	MEAN_BAIT_COVERAGE_MT	MEAN_TARGET_COVERAGE_MT	GENOME_SIZE	BAIT_REGION	MEAN_BAIT_COVERAGE	MEAN_TARGET_COVERAGE	PCT_ON_BAIT	PCT_NEAR_BAIT	PCT_OFF_BAIT	TOTAL_READS	OFF_BAIT_READS	PCT_OFF_BAIT_READS_MT	PCT_MT_READS_TOTAL_READS	m.1555 COVERAGE	m.1555 A_count	m.1555 C_count	m.1555 G_count	m.1555 T_count	Genotype m.1555_offtarGet reads	Genotype m.1555_KASP GenotypinG System
1	resMT_1	resMT_1_1	No	research	blood	CUSTOM PANEL	Group1	Roche_SeqCap EZ_Choice_Enrichment_Kit	CustomPanel_130kb	Hiseq2500	NC_012920.1	16569	209149	2091.49	12.6237	9.27131	3101804739	135513	1133.2	817.965	0.253496	0.109739	0.636765	6284004	4001434	0.000522685	0.000332828	6	A:6:60.00:39.83:0.00:3:3:0.39:0.00:0.00:3:0.74:100.50:0.51	C:0:0.00:0.00:0.00:0:0:0.00:0.00:0.00:0:0.00:0.00:0.00	G:0:0.00:0.00:0.00:0:0:0.00:0.00:0.00:0:0.00:0.00:0.00	T:0:0.00:0.00:0.00:0:0:0.00:0.00:0.00:0:0.00:0.00:0.00	A	A
2	resMT_2	resMT_2_1	No	research	blood	CUSTOM PANEL	Group1	Roche_SeqCap EZ_Choice_Enrichment_Kit	CustomPanel_130kb	Hiseq2500	NC_012920.1	16569	120865	1208.65	7.29509	5.79955	3101804739	135513	841.972	660.191	0.243968	0.129057	0.626975	4783186	2998938	0.000403026	0.000252687	5	A:5:60.00:36.40:12.00:1:4:0.40:0.02:58.40:1:0.58:101.00:0.39	C:0:0.00:0.00:0.00:0:0:0.00:0.00:0.00:0:0.00:0.00:0.00	G:0:0.00:0.00:0.00:0:0:0.00:0.00:0.00:0:0.00:0.00:0.00	T:0:0.00:0.00:0.00:0:0:0.00:0.00:0.00:0:0.00:0.00:0.00	A	A
3	resMT_3	resMT_3_1	No	research	blood	CUSTOM PANEL	Group1	Roche_SeqCap EZ_Choice_Enrichment_Kit	CustomPanel_130kb	Hiseq2500	NC_012920.1	16569	138792	1387.92	8.37711	6.16791	3101804739	135513	912.074	654.622	0.249978	0.11897	0.631052	5152726	3251638	0.000426837	0.000269357	11	A:11:59.45:32.55:0.00:9:2:0.55:0.01:26.64:9:0.33:98.91:0.39	C:0:0.00:0.00:0.00:0:0:0.00:0.00:0.00:0:0.00:0.00:0.00	G:0:0.00:0.00:0.00:0:0:0.00:0.00:0.00:0:0.00:0.00:0.00	T:0:0.00:0.00:0.00:0:0:0.00:0.00:0.00:0:0.00:0.00:0.00	A	A
4	resMT_4	resMT_4_1	No	research	blood	CUSTOM PANEL	Group1	Roche_SeqCap EZ_Choice_Enrichment_Kit	CustomPanel_130kb	Hiseq2500	NC_012920.1	16569	100439	1004.39	6.06223	4.07309	3101804739	135513	1238.01	817.844	0.251222	0.0854986	0.663279	7103838	4711827	0.000213164	0.000141387	5	A:5:60.00:37.60:0.00:5:0:0.56:0.01:23.60:5:0.50:93.20:0.50	C:0:0.00:0.00:0.00:0:0:0.00:0.00:0.00:0:0.00:0.00:0.00	G:0:0.00:0.00:0.00:0:0:0.00:0.00:0.00:0:0.00:0.00:0.00	T:0:0.00:0.00:0.00:0:0:0.00:0.00:0.00:0:0.00:0.00:0.00	A	A
5	resMT_5	resMT_5_1	No	research	blood	CUSTOM PANEL	Group1	Roche_SeqCap EZ_Choice_Enrichment_Kit	CustomPanel_130kb	Hiseq2500	NC_012920.1	16569	131279	1312.79	7.92365	5.48129	3101804739	135513	1228	837.245	0.25486	0.0926082	0.652531	6870820	4483423	0.00029281	0.000191067	7	A:7:60.00:30.57:17.14:5:2:0.73:0.00:0.00:5:0.47:95.43:0.43	C:0:0.00:0.00:0.00:0:0:0.00:0.00:0.00:0:0.00:0.00:0.00	G:0:0.00:0.00:0.00:0:0:0.00:0.00:0.00:0:0.00:0.00:0.00	T:0:0.00:0.00:0.00:0:0:0.00:0.00:0.00:0:0.00:0.00:0.00	A	A
6	resMT_6	resMT_6_1	No	research	blood	CUSTOM PANEL	Group1	Roche_SeqCap EZ_Choice_Enrichment_Kit	CustomPanel_130kb	Hiseq2500	NC_012920.1	16569	128705	1287.05	7.76829	5.95021	3101804739	135513	1090.73	817.033	0.248471	0.1184	0.633129	6120932	3875340	0.000332113	0.00021027	7	A:7:58.43:36.00:0.00:4:3:0.51:0.03:42.43:4:0.35:93.00:0.31	C:0:0.00:0.00:0.00:0:0:0.00:0.00:0.00:0:0.00:0.00:0.00	G:0:0.00:0.00:0.00:0:0:0.00:0.00:0.00:0:0.00:0.00:0.00	T:0:0.00:0.00:0.00:0:0:0.00:0.00:0.00:0:0.00:0.00:0.00	A	A
7	resMT_7	resMT_7_1	No	research	blood	CUSTOM PANEL	Group1	Roche_SeqCap EZ_Choice_Enrichment_Kit	CustomPanel_130kb	Hiseq2500	NC_012920.1	16569	221892	2218.92	13.3928	7.4554	3101804739	135513	1199.43	657.153	0.250615	0.0538033	0.695581	7532230	5239276	0.000423516	0.00029459	22	A:22:58.86:35.55:0.00:11:11:0.46:0.03:47.36:11:0.63:71.36:0.36	C:0:0.00:0.00:0.00:0:0:0.00:0.00:0.00:0:0.00:0.00:0.00	G:0:0.00:0.00:0.00:0:0:0.00:0.00:0.00:0:0.00:0.00:0.00	T:0:0.00:0.00:0.00:0:0:0.00:0.00:0.00:0:0.00:0.00:0.00	A	A
8	resMT_8	resMT_8_1	No	research	blood	CUSTOM PANEL	Group1	Roche_SeqCap EZ_Choice_Enrichment_Kit	CustomPanel_130kb	Hiseq2500	NC_012920.1	16569	150173	1501.73	9.06404	6.6486	3101804739	135513	851.955	621.703	0.247067	0.122354	0.630579	4864118	3067211	0.000489608	0.000308736	8	A:8:58.62:36.62:13.62:3:5:0.54:0.01:32.88:3:0.42:93.88:0.40	C:0:0.00:0.00:0.00:0:0:0.00:0.00:0.00:0:0.00:0.00:0.00	G:0:0.00:0.00:0.00:0:0:0.00:0.00:0.00:0:0.00:0.00:0.00	T:0:0.00:0.00:0.00:0:0:0.00:0.00:0.00:0:0.00:0.00:0.00	A	A
9	resMT_9	resMT_9_1	No	research	blood	CUSTOM PANEL	Group1	Roche_SeqCap EZ_Choice_Enrichment_Kit	CustomPanel_130kb	Hiseq2500	NC_012920.1	16569	93154	931.54	5.62253	4.53175	3101804739	135513	826.911	642.739	0.246679	0.128069	0.625252	4648606	2906550	0.000320497	0.000200391	4	A:4:60.00:35.75:0.00:2:2:0.45:0.00:0.00:2:0.21:82.75:0.29	C:0:0.00:0.00:0.00:0:0:0.00:0.00:0.00:0:0.00:0.00:0.00	G:0:0.00:0.00:0.00:0:0:0.00:0.00:0.00:0:0.00:0.00:0.00	T:0:0.00:0.00:0.00:0:0:0.00:0.00:0.00:0:0.00:0.00:0.00	A	A
10	resMT_10	resMT_10_1	No	research	blood	CUSTOM PANEL	Group1	Roche_SeqCap EZ_Choice_Enrichment_Kit	CustomPanel_130kb	Hiseq2500	NC_012920.1	16569	101690	1016.9	6.13774	4.59929	3101804739	135513	818.61	620.966	0.252897	0.122754	0.624349	4526530	2826134	0.00035982	0.000224653	7	A:7:60.00:39.43:0.00:3:4:0.41:0.00:7.71:3:0.48:99.14:0.32	C:0:0.00:0.00:0.00:0:0:0.00:0.00:0.00:0:0.00:0.00:0.00	G:0:0.00:0.00:0.00:0:0:0.00:0.00:0.00:0:0.00:0.00:0.00	T:0:0.00:0.00:0.00:0:0:0.00:0.00:0.00:0:0.00:0.00:0.00	A	A
11	resMT_11	resMT_11_1	No	research	blood	CUSTOM PANEL	Group1	Roche_SeqCap EZ_Choice_Enrichment_Kit	CustomPanel_130kb	Hiseq2500	NC_012920.1	16569	83291	832.91	5.02722	3.83885	3101804739	135513	730.374	538.743	0.247655	0.126037	0.626308	4155862	2602850	0.000319999	0.000200418	1	A:1:60.00:31.00:0.00:1:0:0.04:0.00:0.00:1:0.96:101.00:0.96	C:0:0.00:0.00:0.00:0:0:0.00:0.00:0.00:0:0.00:0.00:0.00	G:0:0.00:0.00:0.00:0:0:0.00:0.00:0.00:0:0.00:0.00:0.00	T:0:0.00:0.00:0.00:0:0:0.00:0.00:0.00:0:0.00:0.00:0.00	A	A
12	resMT_12	resMT_12_1	No	research	blood	CUSTOM PANEL	Group1	Roche_SeqCap EZ_Choice_Enrichment_Kit	CustomPanel_130kb	Hiseq2500	NC_012920.1	16569	105458	1054.58	6.36516	4.63502	3101804739	135513	974.032	709.959	0.254845	0.112988	0.632167	5381408	3401949	0.000309993	0.000195967	4	A:4:60.00:38.00:0.00:1:3:0.63:0.01:22.25:1:0.83:75.25:0.31	C:0:0.00:0.00:0.00:0:0:0.00:0.00:0.00:0:0.00:0.00:0.00	G:0:0.00:0.00:0.00:0:0:0.00:0.00:0.00:0:0.00:0.00:0.00	T:0:0.00:0.00:0.00:0:0:0.00:0.00:0.00:0:0.00:0.00:0.00	A	A
13	resMT_13	resMT_13_1	No	research	blood	CUSTOM PANEL	Group1	Roche_SeqCap EZ_Choice_Enrichment_Kit	CustomPanel_130kb	Hiseq2500	NC_012920.1	16569	91820	918.2	5.54201	3.99614	3101804739	135513	828.406	602.627	0.24944	0.113644	0.636915	4686928	2985175	0.000307587	0.000195907	8	A:8:60.00:31.75:0.00:2:6:0.56:0.01:15.25:2:0.18:101.00:0.51	C:0:0.00:0.00:0.00:0:0:0.00:0.00:0.00:0:0.00:0.00:0.00	G:0:0.00:0.00:0.00:0:0:0.00:0.00:0.00:0:0.00:0.00:0.00	T:0:0.00:0.00:0.00:0:0:0.00:0.00:0.00:0:0.00:0.00:0.00	A	A
14	resMT_14	resMT_14_1	No	research	blood	CUSTOM PANEL	Group1	Roche_SeqCap EZ_Choice_Enrichment_Kit	CustomPanel_130kb	Hiseq2500	NC_012920.1	16569	97843	978.43	5.90554	4.6323	3101804739	135513	852.481	651.721	0.24746	0.12316	0.62938	4797008	3019141	0.000324076	0.000203967	10	A:10:58.70:38.60:4.70:6:4:0.37:0.01:11.90:6:0.58:89.70:0.49	C:0:0.00:0.00:0.00:0:0:0.00:0.00:0.00:0:0.00:0.00:0.00	G:0:0.00:0.00:0.00:0:0:0.00:0.00:0.00:0:0.00:0.00:0.00	T:0:0.00:0.00:0.00:0:0:0.00:0.00:0.00:0:0.00:0.00:0.00	A	A
15	resMT_15	resMT_15_1	No	research	blood	CUSTOM PANEL	Group1	Roche_SeqCap EZ_Choice_Enrichment_Kit	CustomPanel_130kb	Hiseq2500	NC_012920.1	16569	109598	1095.98	6.61504	4.67661	3101804739	135513	838.932	578.26	0.250611	0.11385	0.635539	4785006	3041058	0.000360394	0.000229045	6	A:6:60.00:39.17:10.00:3:3:0.31:0.03:53.67:3:0.21:86.17:0.25	C:0:0.00:0.00:0.00:0:0:0.00:0.00:0.00:0:0.00:0.00:0.00	G:0:0.00:0.00:0.00:0:0:0.00:0.00:0.00:0:0.00:0.00:0.00	T:0:0.00:0.00:0.00:0:0:0.00:0.00:0.00:0:0.00:0.00:0.00	A	A
16	resMT_16	resMT_16_1	No	research	blood	CUSTOM PANEL	Group1	Roche_SeqCap EZ_Choice_Enrichment_Kit	CustomPanel_130kb	Hiseq2500	NC_012920.1	16569	96555	965.55	5.8278	4.30161	3101804739	135513	648.754	489.867	0.247813	0.123294	0.628893	3625696	2280175	0.000423454	0.000266307	6	A:6:60.00:38.17:0.00:2:4:0.34:0.00:0.00:2:0.25:93.83:0.58	C:0:0.00:0.00:0.00:0:0:0.00:0.00:0.00:0:0.00:0.00:0.00	G:0:0.00:0.00:0.00:0:0:0.00:0.00:0.00:0:0.00:0.00:0.00	T:0:0.00:0.00:0.00:0:0:0.00:0.00:0.00:0:0.00:0.00:0.00	A	A
17	resMT_17	resMT_17_1	No	research	blood	CUSTOM PANEL	Group1	Roche_SeqCap EZ_Choice_Enrichment_Kit	CustomPanel_130kb	Hiseq2500	NC_012920.1	16569	86722	867.22	5.23431	4.05571	3101804739	135513	675.578	516.34	0.246281	0.121648	0.632072	3827280	2419117	0.000358486	0.000226589	6	A:6:60.00:38.83:0.00:3:3:0.52:0.00:6.50:3:0.45:88.33:0.44	C:0:0.00:0.00:0.00:0:0:0.00:0.00:0.00:0:0.00:0.00:0.00	G:0:0.00:0.00:0.00:0:0:0.00:0.00:0.00:0:0.00:0.00:0.00	T:0:0.00:0.00:0.00:0:0:0.00:0.00:0.00:0:0.00:0.00:0.00	A	A
18	resMT_18	resMT_18_1	No	research	blood	CUSTOM PANEL	Group1	Roche_SeqCap EZ_Choice_Enrichment_Kit	CustomPanel_130kb	Hiseq2500	NC_012920.1	16569	115371	1153.71	6.96348	5.23708	3101804739	135513	803.887	600.32	0.247965	0.11626	0.635774	4531948	2881295	0.000400414	0.000254573	8	A:8:60.00:39.12:0.00:6:2:0.50:0.00:4.00:6:0.48:101.00:0.51	C:0:0.00:0.00:0.00:0:0:0.00:0.00:0.00:0:0.00:0.00:0.00	G:0:0.00:0.00:0.00:0:0:0.00:0.00:0.00:0:0.00:0.00:0.00	T:0:0.00:0.00:0.00:0:0:0.00:0.00:0.00:0:0.00:0.00:0.00	A	A
19	resMT_19	resMT_19_1	No	research	blood	CUSTOM PANEL	Group1	Roche_SeqCap EZ_Choice_Enrichment_Kit	CustomPanel_130kb	Hiseq2500	NC_012920.1	16569	110765	1107.65	6.68548	4.51328	3101804739	135513	1105.57	735.547	0.254734	0.0883895	0.656876	6248868	4104731	0.000269847	0.000177256	7	A:7:59.14:38.43:0.00:4:3:0.35:0.02:44.86:4:0.73:93.71:0.59	C:0:0.00:0.00:0.00:0:0:0.00:0.00:0.00:0:0.00:0.00:0.00	G:0:0.00:0.00:0.00:0:0:0.00:0.00:0.00:0:0.00:0.00:0.00	T:0:0.00:0.00:0.00:0:0:0.00:0.00:0.00:0:0.00:0.00:0.00	A	A
20	resMT_20	resMT_20_1	No	research	blood	CUSTOM PANEL	Group1	Roche_SeqCap EZ_Choice_Enrichment_Kit	CustomPanel_130kb	Hiseq2500	NC_012920.1	16569	68857	688.57	4.15602	3.10768	3101804739	135513	795.029	563.65	0.254444	0.118005	0.627552	4430490	2780363	0.000247655	0.000155416	2	A:2:60.00:36.50:0.00:1:1:0.25:0.00:0.00:1:0.20:101.00:0.11	C:0:0.00:0.00:0.00:0:0:0.00:0.00:0.00:0:0.00:0.00:0.00	G:0:0.00:0.00:0.00:0:0:0.00:0.00:0.00:0:0.00:0.00:0.00	T:0:0.00:0.00:0.00:0:0:0.00:0.00:0.00:0:0.00:0.00:0.00	A	A
21	resMT_21	resMT_21_1	No	research	blood	CUSTOM PANEL	Group1	Roche_SeqCap EZ_Choice_Enrichment_Kit	CustomPanel_130kb	Hiseq2500	NC_012920.1	16569	51441	514.41	3.10484	2.34084	3101804739	135513	904.142	685.569	0.256734	0.127261	0.616005	4893562	3014459	0.000170647	0.00010512	4	A:4:60.00:39.00:0.00:2:2:0.66:0.01:30.50:2:0.56:95.50:0.62	C:0:0.00:0.00:0.00:0:0:0.00:0.00:0.00:0:0.00:0.00:0.00	G:0:0.00:0.00:0.00:0:0:0.00:0.00:0.00:0:0.00:0.00:0.00	T:0:0.00:0.00:0.00:0:0:0.00:0.00:0.00:0:0.00:0.00:0.00	A	A
22	resMT_22	resMT_22_1	No	research	blood	CUSTOM PANEL	Group1	Roche_SeqCap EZ_Choice_Enrichment_Kit	CustomPanel_130kb	Hiseq2500	NC_012920.1	16569	60919	609.19	3.67691	2.69435	3101804739	135513	992.788	708.099	0.263596	0.110704	0.625699	5344988	3344354	0.000182155	0.000113974	7	A:7:60.00:39.71:8.57:3:4:0.48:0.01:5.71:3:0.43:81.86:0.29	C:0:0.00:0.00:0.00:0:0:0.00:0.00:0.00:0:0.00:0.00:0.00	G:0:0.00:0.00:0.00:0:0:0.00:0.00:0.00:0:0.00:0.00:0.00	T:0:0.00:0.00:0.00:0:0:0.00:0.00:0.00:0:0.00:0.00:0.00	A	A
23	resMT_23	resMT_23_1	No	research	blood	CUSTOM PANEL	Group1	Roche_SeqCap EZ_Choice_Enrichment_Kit	CustomPanel_130kb	Hiseq2500	NC_012920.1	16569	92884	928.84	5.60623	3.82243	3101804739	135513	858.538	582.871	0.258603	0.107733	0.633664	4760364	3016471	0.000307923	0.00019512	4	A:4:60.00:37.25:0.00:1:3:0.37:0.00:0.00:1:0.30:101.00:0.57	C:0:0.00:0.00:0.00:0:0:0.00:0.00:0.00:0:0.00:0.00:0.00	G:0:0.00:0.00:0.00:0:0:0.00:0.00:0.00:0:0.00:0.00:0.00	T:0:0.00:0.00:0.00:0:0:0.00:0.00:0.00:0:0.00:0.00:0.00	A	A
24	resMT_24	resMT_24_1	No	research	blood	CUSTOM PANEL	Group1	Roche_SeqCap EZ_Choice_Enrichment_Kit	CustomPanel_130kb	Hiseq2500	NC_012920.1	16569	57382	573.82	3.46342	2.46759	3101804739	135513	753.059	548.223	0.254315	0.117015	0.628669	4183756	2630198	0.000218166	0.000137154	4	A:4:60.00:28.75:15.00:2:2:0.50:0.03:61.75:2:0.50:94.00:0.42	C:0:0.00:0.00:0.00:0:0:0.00:0.00:0.00:0:0.00:0.00:0.00	G:0:0.00:0.00:0.00:0:0:0.00:0.00:0.00:0:0.00:0.00:0.00	T:0:0.00:0.00:0.00:0:0:0.00:0.00:0.00:0:0.00:0.00:0.00	A	A
25	resMT_25	resMT_25_1	No	research	blood	CUSTOM PANEL	Group1	Roche_SeqCap EZ_Choice_Enrichment_Kit	CustomPanel_130kb	Hiseq2500	NC_012920.1	16569	84927	849.27	5.12597	3.8304	3101804739	135513	812.627	610.252	0.252525	0.124546	0.622929	4498612	2802316	0.00030306	0.000188785	8	A:8:60.00:30.50:0.00:5:3:0.51:0.00:5.88:5:0.41:95.75:0.44	C:0:0.00:0.00:0.00:0:0:0.00:0.00:0.00:0:0.00:0.00:0.00	G:0:0.00:0.00:0.00:0:0:0.00:0.00:0.00:0:0.00:0.00:0.00	T:0:0.00:0.00:0.00:0:0:0.00:0.00:0.00:0:0.00:0.00:0.00	A	A
26	resMT_26	resMT_26_1	No	research	blood	CUSTOM PANEL	Group1	Roche_SeqCap EZ_Choice_Enrichment_Kit	CustomPanel_130kb	Hiseq2500	NC_012920.1	16569	102474	1024.74	6.18506	4.88164	3101804739	135513	809.345	628.447	0.24807	0.130941	0.620989	4528754	2812306	0.000364377	0.000226274	3	A:3:60.00:36.33:0.00:1:2:0.45:0.05:51.00:1:0.27:87.00:0.40	C:0:0.00:0.00:0.00:0:0:0.00:0.00:0.00:0:0.00:0.00:0.00	G:0:0.00:0.00:0.00:0:0:0.00:0.00:0.00:0:0.00:0.00:0.00	T:0:0.00:0.00:0.00:0:0:0.00:0.00:0.00:0:0.00:0.00:0.00	A	A
27	resMT_27	resMT_27_1	No	research	blood	CUSTOM PANEL	Group1	Roche_SeqCap EZ_Choice_Enrichment_Kit	CustomPanel_130kb	Hiseq2500	NC_012920.1	16569	66424	664.24	4.00917	3.02107	3101804739	135513	698.164	504.42	0.245422	0.125937	0.628641	4013880	2523290	0.000263244	0.000165486	6	A:6:60.00:29.33:0.00:4:2:0.75:0.01:20.00:4:0.35:98.67:0.42	C:0:0.00:0.00:0.00:0:0:0.00:0.00:0.00:0:0.00:0.00:0.00	G:0:0.00:0.00:0.00:0:0:0.00:0.00:0.00:0:0.00:0.00:0.00	T:0:0.00:0.00:0.00:0:0:0.00:0.00:0.00:0:0.00:0.00:0.00	A	A
28	resMT_28	resMT_28_1	No	research	blood	CUSTOM PANEL	Group1	Roche_SeqCap EZ_Choice_Enrichment_Kit	CustomPanel_130kb	Hiseq2500	NC_012920.1	16569	99369	993.69	5.99765	4.55927	3101804739	135513	787.135	597.135	0.248888	0.125305	0.625808	4401386	2754423	0.000360762	0.000225767	7	A:7:60.00:38.14:8.57:4:3:0.51:0.01:36.43:4:0.25:101.00:0.34	C:0:0.00:0.00:0.00:0:0:0.00:0.00:0.00:0:0.00:0.00:0.00	G:0:0.00:0.00:0.00:0:0:0.00:0.00:0.00:0:0.00:0.00:0.00	T:0:0.00:0.00:0.00:0:0:0.00:0.00:0.00:0:0.00:0.00:0.00	A	A
29	resMT_29	resMT_29_1	No	research	blood	CUSTOM PANEL	Group1	Roche_SeqCap EZ_Choice_Enrichment_Kit	CustomPanel_130kb	Hiseq2500	NC_012920.1	16569	144765	1447.65	8.73763	5.84657	3101804739	135513	1257.16	805.058	0.261533	0.087789	0.650678	6924712	4505758	0.000321289	0.000209056	13	A:13:60.00:38.85:0.00:8:5:0.52:0.00:2.31:8:0.63:92.08:0.43	C:0:0.00:0.00:0.00:0:0:0.00:0.00:0.00:0:0.00:0.00:0.00	G:0:0.00:0.00:0.00:0:0:0.00:0.00:0.00:0:0.00:0.00:0.00	T:0:0.00:0.00:0.00:0:0:0.00:0.00:0.00:0:0.00:0.00:0.00	A	A
30	resMT_30	resMT_30_1	No	research	blood	CUSTOM PANEL	Group1	Roche_SeqCap EZ_Choice_Enrichment_Kit	CustomPanel_130kb	Hiseq2500	NC_012920.1	16569	57179	571.79	3.45117	2.6582	3101804739	135513	762.471	584.516	0.246029	0.135587	0.618384	4318474	2670475	0.000214116	0.000132406	4	A:4:60.00:39.50:0.00:1:3:0.56:0.00:19.25:1:0.70:101.00:0.67	C:0:0.00:0.00:0.00:0:0:0.00:0.00:0.00:0:0.00:0.00:0.00	G:0:0.00:0.00:0.00:0:0:0.00:0.00:0.00:0:0.00:0.00:0.00	T:0:0.00:0.00:0.00:0:0:0.00:0.00:0.00:0:0.00:0.00:0.00	A	A
31	resMT_31	resMT_31_1	No	research	blood	CUSTOM PANEL	Group1	Roche_SeqCap EZ_Choice_Enrichment_Kit	CustomPanel_130kb	Hiseq2500	NC_012920.1	16569	94872	948.72	5.72622	3.99366	3101804739	135513	1001.05	696.112	0.25778	0.10731	0.63491	5546468	3521508	0.000269407	0.000171049	10	A:10:60.00:37.00:0.00:6:4:0.66:0.00:0.00:6:0.41:96.40:0.45	C:0:0.00:0.00:0.00:0:0:0.00:0.00:0.00:0:0.00:0.00:0.00	G:0:0.00:0.00:0.00:0:0:0.00:0.00:0.00:0:0.00:0.00:0.00	T:0:0.00:0.00:0.00:0:0:0.00:0.00:0.00:0:0.00:0.00:0.00	A	A
32	resMT_32	resMT_32_1	No	research	blood	CUSTOM PANEL	Group1	Roche_SeqCap EZ_Choice_Enrichment_Kit	CustomPanel_130kb	Hiseq2500	NC_012920.1	16569	78917	789.17	4.76322	3.59706	3101804739	135513	765.956	558.408	0.251921	0.128709	0.619369	4280714	2651342	0.000297649	0.000184355	5	A:5:54.40:36.40:6.40:2:3:0.67:0.02:69.00:2:0.49:99.00:0.42	C:0:0.00:0.00:0.00:0:0:0.00:0.00:0.00:0:0.00:0.00:0.00	G:0:0.00:0.00:0.00:0:0:0.00:0.00:0.00:0:0.00:0.00:0.00	T:0:0.00:0.00:0.00:0:0:0.00:0.00:0.00:0:0.00:0.00:0.00	A	A
33	resMT_33	resMT_33_1	No	research	blood	CUSTOM PANEL	Group1	Roche_SeqCap EZ_Choice_Enrichment_Kit	CustomPanel_130kb	Hiseq2500	NC_012920.1	16569	119600	1196	7.21873	5.59567	3101804739	135513	987.197	755.464	0.250511	0.128092	0.621397	5470172	3399148	0.000351853	0.00021864	7	A:7:60.00:33.86:8.57:3:4:0.53:0.02:51.71:3:0.49:101.00:0.36	C:0:0.00:0.00:0.00:0:0:0.00:0.00:0.00:0:0.00:0.00:0.00	G:0:0.00:0.00:0.00:0:0:0.00:0.00:0.00:0:0.00:0.00:0.00	T:0:0.00:0.00:0.00:0:0:0.00:0.00:0.00:0:0.00:0.00:0.00	A	A
34	resMT_34	resMT_34_1	No	research	blood	CUSTOM PANEL	Group1	Roche_SeqCap EZ_Choice_Enrichment_Kit	CustomPanel_130kb	Hiseq2500	NC_012920.1	16569	162665	1626.65	9.81802	7.06193	3101804739	135513	1029.27	737.264	0.254712	0.110241	0.635048	5725386	3635895	0.000447386	0.000284112	8	A:8:54.38:39.62:1.88:4:4:0.50:0.03:60.25:4:0.70:95.38:0.51	C:0:0.00:0.00:0.00:0:0:0.00:0.00:0.00:0:0.00:0.00:0.00	G:0:0.00:0.00:0.00:0:0:0.00:0.00:0.00:0:0.00:0.00:0.00	T:0:0.00:0.00:0.00:0:0:0.00:0.00:0.00:0:0.00:0.00:0.00	A	A
35	resMT_35	resMT_35_1	No	research	blood	CUSTOM PANEL	Group1	Roche_SeqCap EZ_Choice_Enrichment_Kit	CustomPanel_130kb	Hiseq2500	NC_012920.1	16569	60099	600.99	3.62741	2.58142	3101804739	135513	883.134	630.228	0.256309	0.125426	0.618265	4892354	3024771	0.000198689	0.000122843	1	A:1:60.00:38.00:0.00:1:0:0.08:0.00:0.00:1:0.02:101.00:0.02	C:0:0.00:0.00:0.00:0:0:0.00:0.00:0.00:0:0.00:0.00:0.00	G:0:0.00:0.00:0.00:0:0:0.00:0.00:0.00:0:0.00:0.00:0.00	T:0:0.00:0.00:0.00:0:0:0.00:0.00:0.00:0:0.00:0.00:0.00	A	A
36	resMT_36	resMT_36_1	No	research	blood	CUSTOM PANEL	Group1	Roche_SeqCap EZ_Choice_Enrichment_Kit	CustomPanel_130kb	Hiseq2500	NC_012920.1	16569	92033	920.33	5.55487	4.359	3101804739	135513	853.811	643.201	0.252172	0.128688	0.61914	4744656	2937606	0.000313293	0.000193972	7	A:7:60.00:40.00:0.00:4:3:0.55:0.01:41.14:4:0.42:97.00:0.36	C:0:0.00:0.00:0.00:0:0:0.00:0.00:0.00:0:0.00:0.00:0.00	G:0:0.00:0.00:0.00:0:0:0.00:0.00:0.00:0:0.00:0.00:0.00	T:0:0.00:0.00:0.00:0:0:0.00:0.00:0.00:0:0.00:0.00:0.00	A	A
37	resMT_37	resMT_37_1	No	research	blood	CUSTOM PANEL	Group1	Roche_SeqCap EZ_Choice_Enrichment_Kit	CustomPanel_130kb	Hiseq2500	NC_012920.1	16569	96496	964.96	5.82424	4.22628	3101804739	135513	812.628	580.535	0.252919	0.10919	0.63789	4552034	2903697	0.000332321	0.000211984	4	A:4:60.00:38.50:0.00:2:2:0.42:0.00:4.00:2:0.08:101.00:0.38	C:0:0.00:0.00:0.00:0:0:0.00:0.00:0.00:0:0.00:0.00:0.00	G:0:0.00:0.00:0.00:0:0:0.00:0.00:0.00:0:0.00:0.00:0.00	T:0:0.00:0.00:0.00:0:0:0.00:0.00:0.00:0:0.00:0.00:0.00	A	A
38	resMT_38	resMT_38_1	No	research	blood	CUSTOM PANEL	Group1	Roche_SeqCap EZ_Choice_Enrichment_Kit	CustomPanel_130kb	Hiseq2500	NC_012920.1	16569	99276	992.76	5.99203	4.68982	3101804739	135513	737.011	564.608	0.245988	0.122769	0.631242	4177510	2637020	0.00037647	0.000237644	6	A:5:60.00:39.40:0.00:2:3:0.68:0.01:11.80:2:0.35:94.80:0.51	C:1:60.00:16.00:0.00:0:1:0.67:0.07:123.00:0:0.00:98.00:0.34	G:0:0.00:0.00:0.00:0:0:0.00:0.00:0.00:0:0.00:0.00:0.00	T:0:0.00:0.00:0.00:0:0:0.00:0.00:0.00:0:0.00:0.00:0.00	A	A
39	resMT_39	resMT_39_1	No	research	blood	CUSTOM PANEL	Group1	Roche_SeqCap EZ_Choice_Enrichment_Kit	CustomPanel_130kb	Hiseq2500	NC_012920.1	16569	11074	110.74	0.668397	0.505553	3101804739	135513	872.404	589.976	0.264445	0.113756	0.621799	4750780	2954030	3.74878e-05	2.33099e-05	0	A:0:0.00:0.00:0.00:0:0:0.00:0.00:0.00:0:0.00:0.00:0.00	C:0:0.00:0.00:0.00:0:0:0.00:0.00:0.00:0:0.00:0.00:0.00	G:0:0.00:0.00:0.00:0:0:0.00:0.00:0.00:0:0.00:0.00:0.00	T:0:0.00:0.00:0.00:0:0:0.00:0.00:0.00:0:0.00:0.00:0.00	Undetermined	A
40	resMT_40	resMT_40_1	No	research	blood	CUSTOM PANEL	Group1	Roche_SeqCap EZ_Choice_Enrichment_Kit	CustomPanel_130kb	Hiseq2500	NC_012920.1	16569	18167	181.67	1.09651	0.820075	3101804739	135513	889.107	643.842	0.267133	0.116732	0.616135	4679530	2883222	6.30094e-05	3.88223e-05	0	A:0:0.00:0.00:0.00:0:0:0.00:0.00:0.00:0:0.00:0.00:0.00	C:0:0.00:0.00:0.00:0:0:0.00:0.00:0.00:0:0.00:0.00:0.00	G:0:0.00:0.00:0.00:0:0:0.00:0.00:0.00:0:0.00:0.00:0.00	T:0:0.00:0.00:0.00:0:0:0.00:0.00:0.00:0:0.00:0.00:0.00	Undetermined	A
41	resMT_41	resMT_41_1	No	research	blood	CUSTOM PANEL	Group1	Roche_SeqCap EZ_Choice_Enrichment_Kit	CustomPanel_130kb	Hiseq2500	NC_012920.1	16569	31727	317.27	1.91496	1.37898	3101804739	135513	752.751	524.918	0.256781	0.108048	0.635171	4209604	2673818	0.000118658	7.53681e-05	1	A:1:60.00:38.00:0.00:1:0:0.34:0.00:0.00:1:0.15:101.00:0.15	C:0:0.00:0.00:0.00:0:0:0.00:0.00:0.00:0:0.00:0.00:0.00	G:0:0.00:0.00:0.00:0:0:0.00:0.00:0.00:0:0.00:0.00:0.00	T:0:0.00:0.00:0.00:0:0:0.00:0.00:0.00:0:0.00:0.00:0.00	A	A
42	resMT_42	resMT_42_1	No	research	blood	CUSTOM PANEL	Group1	Roche_SeqCap EZ_Choice_Enrichment_Kit	CustomPanel_130kb	Hiseq2500	NC_012920.1	16569	141913	1419.13	8.56549	6.31084	3101804739	135513	769.593	544.566	0.251333	0.104455	0.644212	4341608	2796916	0.000507391	0.000326867	4	A:4:60.00:37.00:0.00:2:2:0.45:0.00:0.00:2:0.77:87.25:0.43	C:0:0.00:0.00:0.00:0:0:0.00:0.00:0.00:0:0.00:0.00:0.00	G:0:0.00:0.00:0.00:0:0:0.00:0.00:0.00:0:0.00:0.00:0.00	T:0:0.00:0.00:0.00:0:0:0.00:0.00:0.00:0:0.00:0.00:0.00	A	A
43	resMT_43	resMT_43_1	No	research	blood	CUSTOM PANEL	Group1	Roche_SeqCap EZ_Choice_Enrichment_Kit	CustomPanel_130kb	Hiseq2500	NC_012920.1	16569	136277	1362.77	8.22531	5.71403	3101804739	135513	899.429	624.251	0.249977	0.0991601	0.650863	5143812	3347917	0.00040705	0.000264934	7	A:7:60.00:36.29:0.00:4:3:0.52:0.02:57.00:4:0.55:90.57:0.53	C:0:0.00:0.00:0.00:0:0:0.00:0.00:0.00:0:0.00:0.00:0.00	G:0:0.00:0.00:0.00:0:0:0.00:0.00:0.00:0:0.00:0.00:0.00	T:0:0.00:0.00:0.00:0:0:0.00:0.00:0.00:0:0.00:0.00:0.00	A	A
44	resMT_44	resMT_44_1	No	research	blood	CUSTOM PANEL	Group1	Roche_SeqCap EZ_Choice_Enrichment_Kit	CustomPanel_130kb	Hiseq2500	NC_012920.1	16569	82596	825.96	4.98527	3.8319	3101804739	135513	447.823	337.586	0.243006	0.141996	0.614998	2577948	1585433	0.000520968	0.000320394	1	A:0:0.00:0.00:0.00:0:0:0.00:0.00:0.00:0:0.00:0.00:0.00	C:0:0.00:0.00:0.00:0:0:0.00:0.00:0.00:0:0.00:0.00:0.00	G:1:60.00:31.00:0.00:1:0:0.87:0.01:31.00:1:0.54:101.00:0.54	T:0:0.00:0.00:0.00:0:0:0.00:0.00:0.00:0:0.00:0.00:0.00	G	G
45	resMT_45	resMT_45_1	No	research	blood	CUSTOM PANEL	Group1	Roche_SeqCap EZ_Choice_Enrichment_Kit	CustomPanel_130kb	Hiseq2500	NC_012920.1	16569	50350	503.5	3.03899	2.33088	3101804739	135513	655.034	512.45	0.247018	0.129	0.623982	3678784	2295495	0.000219343	0.000136866	5	A:5:60.00:37.40:0.00:2:3:0.52:0.00:0.00:2:0.38:101.00:0.44	C:0:0.00:0.00:0.00:0:0:0.00:0.00:0.00:0:0.00:0.00:0.00	G:0:0.00:0.00:0.00:0:0:0.00:0.00:0.00:0:0.00:0.00:0.00	T:0:0.00:0.00:0.00:0:0:0.00:0.00:0.00:0:0.00:0.00:0.00	A	A
46	resMT_46	resMT_46_1	No	research	blood	CUSTOM PANEL	Group1	Roche_SeqCap EZ_Choice_Enrichment_Kit	CustomPanel_130kb	Hiseq2500	NC_012920.1	16569	79717	797.17	4.8115	3.62452	3101804739	135513	731.572	543.683	0.250583	0.115263	0.634153	4100040	2600053	0.000306598	0.00019443	3	A:3:60.00:39.00:0.00:0:3:0.43:0.00:5.00:0:0.00:101.00:0.40	C:0:0.00:0.00:0.00:0:0:0.00:0.00:0.00:0:0.00:0.00:0.00	G:0:0.00:0.00:0.00:0:0:0.00:0.00:0.00:0:0.00:0.00:0.00	T:0:0.00:0.00:0.00:0:0:0.00:0.00:0.00:0:0.00:0.00:0.00	A	A
47	resMT_47	resMT_47_1	No	research	blood	CUSTOM PANEL	Group1	Roche_SeqCap EZ_Choice_Enrichment_Kit	CustomPanel_130kb	Hiseq2500	NC_012920.1	16569	88698	886.98	5.35357	3.69194	3101804739	135513	776.002	531.591	0.254358	0.106247	0.639395	4382372	2802067	0.000316545	0.000202397	7	A:7:56.14:39.14:4.71:3:4:0.58:0.03:88.14:3:0.51:95.00:0.33	C:0:0.00:0.00:0.00:0:0:0.00:0.00:0.00:0:0.00:0.00:0.00	G:0:0.00:0.00:0.00:0:0:0.00:0.00:0.00:0:0.00:0.00:0.00	T:0:0.00:0.00:0.00:0:0:0.00:0.00:0.00:0:0.00:0.00:0.00	A	A
48	resMT_48	resMT_48_1	No	research	blood	CUSTOM PANEL	Group1	Roche_SeqCap EZ_Choice_Enrichment_Kit	CustomPanel_130kb	Hiseq2500	NC_012920.1	16569	99463	994.63	6.00332	4.34983	3101804739	135513	861.703	612.514	0.25184	0.106076	0.642083	4890376	3140027	0.000316758	0.000203385	4	A:4:60.00:38.00:0.00:3:1:0.62:0.00:0.00:3:0.54:101.00:0.43	C:0:0.00:0.00:0.00:0:0:0.00:0.00:0.00:0:0.00:0.00:0.00	G:0:0.00:0.00:0.00:0:0:0.00:0.00:0.00:0:0.00:0.00:0.00	T:0:0.00:0.00:0.00:0:0:0.00:0.00:0.00:0:0.00:0.00:0.00	A	A
49	resMT_49	resMT_49_1	No	research	blood	CUSTOM PANEL	Group1	Roche_SeqCap EZ_Choice_Enrichment_Kit	CustomPanel_130kb	Hiseq2500	NC_012920.1	16569	91014	910.14	5.49336	4.22924	3101804739	135513	801.411	610.013	0.248888	0.12498	0.626132	4509020	2823242	0.000322374	0.000201849	5	A:5:60.00:39.20:0.00:3:2:0.72:0.00:15.80:3:0.36:101.00:0.45	C:0:0.00:0.00:0.00:0:0:0.00:0.00:0.00:0:0.00:0.00:0.00	G:0:0.00:0.00:0.00:0:0:0.00:0.00:0.00:0:0.00:0.00:0.00	T:0:0.00:0.00:0.00:0:0:0.00:0.00:0.00:0:0.00:0.00:0.00	A	A
50	resMT_50	resMT_50_1	No	research	blood	CUSTOM PANEL	Group1	Roche_SeqCap EZ_Choice_Enrichment_Kit	CustomPanel_130kb	Hiseq2500	NC_012920.1	16569	71161	711.61	4.29509	3.39667	3101804739	135513	755.587	592.233	0.245113	0.126793	0.628094	4292716	2696229	0.000263928	0.000165772	4	A:4:60.00:35.25:0.00:3:1:0.50:0.01:12.00:3:0.50:101.00:0.38	C:0:0.00:0.00:0.00:0:0:0.00:0.00:0.00:0:0.00:0.00:0.00	G:0:0.00:0.00:0.00:0:0:0.00:0.00:0.00:0:0.00:0.00:0.00	T:0:0.00:0.00:0.00:0:0:0.00:0.00:0.00:0:0.00:0.00:0.00	A	A
51	resMT_51	resMT_51_1	No	research	blood	CUSTOM PANEL	Group1	Roche_SeqCap EZ_Choice_Enrichment_Kit	CustomPanel_130kb	Hiseq2500	NC_012920.1	16569	70907	709.07	4.27976	3.29804	3101804739	135513	659.524	480.635	0.251156	0.126317	0.622527	3710398	2309823	0.00030698	0.000191104	8	A:8:60.00:33.38:0.00:4:4:0.38:0.02:25.88:4:0.54:81.25:0.32	C:0:0.00:0.00:0.00:0:0:0.00:0.00:0.00:0:0.00:0.00:0.00	G:0:0.00:0.00:0.00:0:0:0.00:0.00:0.00:0:0.00:0.00:0.00	T:0:0.00:0.00:0.00:0:0:0.00:0.00:0.00:0:0.00:0.00:0.00	A	A
52	resMT_52	resMT_52_1	No	research	blood	CUSTOM PANEL	Group1	Roche_SeqCap EZ_Choice_Enrichment_Kit	CustomPanel_130kb	Hiseq2500	NC_012920.1	16569	100743	1007.43	6.08058	4.59488	3101804739	135513	767.725	589.166	0.251852	0.1257	0.622448	4265614	2655123	0.000379429	0.000236175	3	A:3:60.00:35.33:0.00:2:1:0.51:0.00:0.00:2:0.34:101.00:0.45	C:0:0.00:0.00:0.00:0:0:0.00:0.00:0.00:0:0.00:0.00:0.00	G:0:0.00:0.00:0.00:0:0:0.00:0.00:0.00:0:0.00:0.00:0.00	T:0:0.00:0.00:0.00:0:0:0.00:0.00:0.00:0:0.00:0.00:0.00	A	A
53	resMT_53	resMT_53_1	No	research	blood	CUSTOM PANEL	Group1	Roche_SeqCap EZ_Choice_Enrichment_Kit	CustomPanel_130kb	Hiseq2500	NC_012920.1	16569	48111	481.11	2.90385	2.26461	3101804739	135513	665.294	511.864	0.249708	0.123958	0.626335	3720612	2330350	0.000206454	0.000129309	1	A:1:60.00:40.00:0.00:1:0:0.65:0.01:40.00:1:0.65:101.00:0.65	C:0:0.00:0.00:0.00:0:0:0.00:0.00:0.00:0:0.00:0.00:0.00	G:0:0.00:0.00:0.00:0:0:0.00:0.00:0.00:0:0.00:0.00:0.00	T:0:0.00:0.00:0.00:0:0:0.00:0.00:0.00:0:0.00:0.00:0.00	A	A
54	resMT_54	resMT_54_1	No	research	blood	CUSTOM PANEL	Group1	Roche_SeqCap EZ_Choice_Enrichment_Kit	CustomPanel_130kb	Hiseq2500	NC_012920.1	16569	87327	873.27	5.27082	4.04207	3101804739	135513	699.762	542.875	0.245551	0.127993	0.626456	3973786	2489402	0.000350795	0.000219758	8	A:8:60.00:33.62:7.50:5:3:0.48:0.01:23.88:5:0.18:101.00:0.30	C:0:0.00:0.00:0.00:0:0:0.00:0.00:0.00:0:0.00:0.00:0.00	G:0:0.00:0.00:0.00:0:0:0.00:0.00:0.00:0:0.00:0.00:0.00	T:0:0.00:0.00:0.00:0:0:0.00:0.00:0.00:0:0.00:0.00:0.00	A	A
55	resMT_55	resMT_55_1	No	research	blood	CUSTOM PANEL	Group1	Roche_SeqCap EZ_Choice_Enrichment_Kit	CustomPanel_130kb	Hiseq2500	NC_012920.1	16569	127522	1275.22	7.69689	5.6588	3101804739	135513	903.496	662.777	0.253936	0.113406	0.632658	5012456	3171170	0.000402129	0.00025441	7	A:7:60.00:37.29:0.00:2:5:0.35:0.03:70.43:2:0.83:95.29:0.59	C:0:0.00:0.00:0.00:0:0:0.00:0.00:0.00:0:0.00:0.00:0.00	G:0:0.00:0.00:0.00:0:0:0.00:0.00:0.00:0:0.00:0.00:0.00	T:0:0.00:0.00:0.00:0:0:0.00:0.00:0.00:0:0.00:0.00:0.00	A	A
56	resMT_56	resMT_56_1	No	research	blood	CUSTOM PANEL	Group1	Roche_SeqCap EZ_Choice_Enrichment_Kit	CustomPanel_130kb	Hiseq2500	NC_012920.1	16569	84020	840.2	5.07122	3.7424	3101804739	135513	644.53	468.087	0.251389	0.120513	0.628098	3632608	2281634	0.000368245	0.000231294	1	A:1:60.00:38.00:0.00:0:1:0.79:0.00:0.00:0:0.00:101.00:0.60	C:0:0.00:0.00:0.00:0:0:0.00:0.00:0.00:0:0.00:0.00:0.00	G:0:0.00:0.00:0.00:0:0:0.00:0.00:0.00:0:0.00:0.00:0.00	T:0:0.00:0.00:0.00:0:0:0.00:0.00:0.00:0:0.00:0.00:0.00	A	A
57	resMT_57	resMT_57_1	No	research	blood	CUSTOM PANEL	Group1	Roche_SeqCap EZ_Choice_Enrichment_Kit	CustomPanel_130kb	Hiseq2500	NC_012920.1	16569	107116	1071.16	6.46523	5.10695	3101804739	135513	792.191	613.443	0.246575	0.126648	0.626777	4481532	2808921	0.000381342	0.000239016	2	A:2:60.00:38.00:0.00:1:1:0.50:0.00:17.00:1:0.50:101.00:0.27	C:0:0.00:0.00:0.00:0:0:0.00:0.00:0.00:0:0.00:0.00:0.00	G:0:0.00:0.00:0.00:0:0:0.00:0.00:0.00:0:0.00:0.00:0.00	T:0:0.00:0.00:0.00:0:0:0.00:0.00:0.00:0:0.00:0.00:0.00	A	A
58	resMT_58	resMT_58_1	No	research	blood	CUSTOM PANEL	Group1	Roche_SeqCap EZ_Choice_Enrichment_Kit	CustomPanel_130kb	Hiseq2500	NC_012920.1	16569	97894	978.94	5.90862	4.75827	3101804739	135513	704.501	547.866	0.247314	0.127691	0.624995	3958830	2474249	0.000395651	0.00024728	16	A:16:60.00:38.44:0.00:8:8:0.56:0.01:14.50:8:0.40:99.00:0.40	C:0:0.00:0.00:0.00:0:0:0.00:0.00:0.00:0:0.00:0.00:0.00	G:0:0.00:0.00:0.00:0:0:0.00:0.00:0.00:0:0.00:0.00:0.00	T:0:0.00:0.00:0.00:0:0:0.00:0.00:0.00:0:0.00:0.00:0.00	A	A
59	resMT_59	resMT_59_1	No	research	blood	CUSTOM PANEL	Group1	Roche_SeqCap EZ_Choice_Enrichment_Kit	CustomPanel_130kb	Hiseq2500	NC_012920.1	16569	74684	746.84	4.50773	3.31995	3101804739	135513	773.363	565.599	0.251871	0.121858	0.626271	4348784	2723517	0.000274219	0.000171735	4	A:4:60.00:29.50:0.00:3:1:0.56:0.03:46.50:3:0.26:91.75:0.25	C:0:0.00:0.00:0.00:0:0:0.00:0.00:0.00:0:0.00:0.00:0.00	G:0:0.00:0.00:0.00:0:0:0.00:0.00:0.00:0:0.00:0.00:0.00	T:0:0.00:0.00:0.00:0:0:0.00:0.00:0.00:0:0.00:0.00:0.00	A	A
60	resMT_60	resMT_60_1	No	research	blood	CUSTOM PANEL	Group1	Roche_SeqCap EZ_Choice_Enrichment_Kit	CustomPanel_130kb	Hiseq2500	NC_012920.1	16569	85065	850.65	5.13429	3.9796	3101804739	135513	695.603	530.431	0.249098	0.126395	0.624506	3888674	2428500	0.000350278	0.000218751	2	A:2:60.00:27.50:0.00:0:2:0.22:0.03:51.00:0:0.00:101.00:0.52	C:0:0.00:0.00:0.00:0:0:0.00:0.00:0.00:0:0.00:0.00:0.00	G:0:0.00:0.00:0.00:0:0:0.00:0.00:0.00:0:0.00:0.00:0.00	T:0:0.00:0.00:0.00:0:0:0.00:0.00:0.00:0:0.00:0.00:0.00	A	A
61	resMT_61	resMT_61_1	No	research	blood	CUSTOM PANEL	Group1	Roche_SeqCap EZ_Choice_Enrichment_Kit	CustomPanel_130kb	Hiseq2500	NC_012920.1	16569	101700	1017	6.13834	4.52921	3101804739	135513	806.173	589.581	0.249199	0.112992	0.637808	4559960	2908379	0.000349679	0.000223028	7	A:7:60.00:34.86:0.00:2:5:0.29:0.02:50.43:2:0.39:92.00:0.47	C:0:0.00:0.00:0.00:0:0:0.00:0.00:0.00:0:0.00:0.00:0.00	G:0:0.00:0.00:0.00:0:0:0.00:0.00:0.00:0:0.00:0.00:0.00	T:0:0.00:0.00:0.00:0:0:0.00:0.00:0.00:0:0.00:0.00:0.00	A	A
62	resMT_62	resMT_62_1	No	research	blood	CUSTOM PANEL	Group1	Roche_SeqCap EZ_Choice_Enrichment_Kit	CustomPanel_130kb	Hiseq2500	NC_012920.1	16569	98763	987.63	5.96107	4.75193	3101804739	135513	660.786	511.28	0.245079	0.127653	0.627268	3750340	2352468	0.000419827	0.000263344	5	A:5:60.00:37.00:0.00:2:3:0.39:0.00:6.40:2:0.58:101.00:0.48	C:0:0.00:0.00:0.00:0:0:0.00:0.00:0.00:0:0.00:0.00:0.00	G:0:0.00:0.00:0.00:0:0:0.00:0.00:0.00:0:0.00:0.00:0.00	T:0:0.00:0.00:0.00:0:0:0.00:0.00:0.00:0:0.00:0.00:0.00	A	A
63	resMT_63	resMT_63_1	No	research	blood	CUSTOM PANEL	Group1	Roche_SeqCap EZ_Choice_Enrichment_Kit	CustomPanel_130kb	Hiseq2500	NC_012920.1	16569	77305	773.05	4.66592	3.35605	3101804739	135513	792.601	562.11	0.2477	0.116247	0.636053	4572686	2908471	0.000265793	0.000169058	3	A:3:60.00:34.67:0.00:0:3:0.37:0.04:44.00:0:0.00:86.67:0.28	C:0:0.00:0.00:0.00:0:0:0.00:0.00:0.00:0:0.00:0.00:0.00	G:0:0.00:0.00:0.00:0:0:0.00:0.00:0.00:0:0.00:0.00:0.00	T:0:0.00:0.00:0.00:0:0:0.00:0.00:0.00:0:0.00:0.00:0.00	A	A
64	resMT_64	resMT_64_1	No	research	blood	CUSTOM PANEL	Group1	Roche_SeqCap EZ_Choice_Enrichment_Kit	CustomPanel_130kb	Hiseq2500	NC_012920.1	16569	88051	880.51	5.31452	4.00833	3101804739	135513	854.288	642.037	0.250342	0.115572	0.634086	4797536	3042050	0.000289446	0.000183534	3	A:3:60.00:39.33:20.00:2:1:0.56:0.00:0.00:2:0.49:101.00:0.51	C:0:0.00:0.00:0.00:0:0:0.00:0.00:0.00:0:0.00:0.00:0.00	G:0:0.00:0.00:0.00:0:0:0.00:0.00:0.00:0:0.00:0.00:0.00	T:0:0.00:0.00:0.00:0:0:0.00:0.00:0.00:0:0.00:0.00:0.00	A	A
65	resMT_65	resMT_65_1	No	research	blood	CUSTOM PANEL	Group1	Roche_SeqCap EZ_Choice_Enrichment_Kit	CustomPanel_130kb	Hiseq2500	NC_012920.1	16569	76996	769.96	4.64727	3.65608	3101804739	135513	646.418	495.888	0.249664	0.122835	0.6275	3632070	2279124	0.000337832	0.000211989	6	A:6:60.00:38.67:0.00:4:2:0.60:0.00:16.00:4:0.64:90.33:0.50	C:0:0.00:0.00:0.00:0:0:0.00:0.00:0.00:0:0.00:0.00:0.00	G:0:0.00:0.00:0.00:0:0:0.00:0.00:0.00:0:0.00:0.00:0.00	T:0:0.00:0.00:0.00:0:0:0.00:0.00:0.00:0:0.00:0.00:0.00	A	A
66	resMT_66	resMT_66_1	No	research	blood	CUSTOM PANEL	Group1	Roche_SeqCap EZ_Choice_Enrichment_Kit	CustomPanel_130kb	Hiseq2500	NC_012920.1	16569	60233	602.33	3.6355	2.96729	3101804739	135513	609.341	470.291	0.24794	0.127709	0.624351	3434430	2144290	0.000280899	0.00017538	2	A:2:60.00:38.50:0.00:1:1:0.56:0.00:19.50:1:0.27:91.50:0.43	C:0:0.00:0.00:0.00:0:0:0.00:0.00:0.00:0:0.00:0.00:0.00	G:0:0.00:0.00:0.00:0:0:0.00:0.00:0.00:0:0.00:0.00:0.00	T:0:0.00:0.00:0.00:0:0:0.00:0.00:0.00:0:0.00:0.00:0.00	A	A
67	resMT_67	resMT_67_1	No	research	blood	CUSTOM PANEL	Group1	Roche_SeqCap EZ_Choice_Enrichment_Kit	CustomPanel_130kb	Hiseq2500	NC_012920.1	16569	100785	1007.85	6.08311	4.22574	3101804739	135513	1016.73	692.291	0.258773	0.0946904	0.646537	5654130	3655604	0.0002757	0.00017825	8	A:8:58.62:38.38:7.50:3:5:0.63:0.02:33.12:3:0.32:64.88:0.28	C:0:0.00:0.00:0.00:0:0:0.00:0.00:0.00:0:0.00:0.00:0.00	G:0:0.00:0.00:0.00:0:0:0.00:0.00:0.00:0:0.00:0.00:0.00	T:0:0.00:0.00:0.00:0:0:0.00:0.00:0.00:0:0.00:0.00:0.00	A	A
68	resMT_68	resMT_68_1	No	research	blood	CUSTOM PANEL	Group1	Roche_SeqCap EZ_Choice_Enrichment_Kit	CustomPanel_130kb	Hiseq2500	NC_012920.1	16569	49005	490.05	2.95781	2.06488	3101804739	135513	674.252	489.409	0.252079	0.122006	0.625915	3796298	2376160	0.000206236	0.000129086	7	A:7:60.00:35.71:8.57:5:2:0.57:0.00:13.57:5:0.63:101.00:0.55	C:0:0.00:0.00:0.00:0:0:0.00:0.00:0.00:0:0.00:0.00:0.00	G:0:0.00:0.00:0.00:0:0:0.00:0.00:0.00:0:0.00:0.00:0.00	T:0:0.00:0.00:0.00:0:0:0.00:0.00:0.00:0:0.00:0.00:0.00	A	A
69	resMT_69	resMT_69_1	No	research	blood	CUSTOM PANEL	Group1	Roche_SeqCap EZ_Choice_Enrichment_Kit	CustomPanel_130kb	Hiseq2500	NC_012920.1	16569	117815	1178.15	7.111	5.41097	3101804739	135513	786.871	585.128	0.248529	0.117155	0.634315	4435896	2813755	0.000418711	0.000265595	3	A:3:46.00:38.00:0.00:2:1:0.49:0.02:51.00:2:0.69:77.00:0.43	C:0:0.00:0.00:0.00:0:0:0.00:0.00:0.00:0:0.00:0.00:0.00	G:0:0.00:0.00:0.00:0:0:0.00:0.00:0.00:0:0.00:0.00:0.00	T:0:0.00:0.00:0.00:0:0:0.00:0.00:0.00:0:0.00:0.00:0.00	A	A
70	resMT_70	resMT_70_1	No	research	blood	CUSTOM PANEL	Group1	Roche_SeqCap EZ_Choice_Enrichment_Kit	CustomPanel_130kb	Hiseq2500	NC_012920.1	16569	85042	850.42	5.13291	3.801	3101804739	135513	1023.39	744.354	0.253922	0.108793	0.637285	5700514	3632852	0.000234092	0.000149183	4	A:4:60.00:39.75:15.00:1:3:0.24:0.00:9.00:1:0.80:100.25:0.28	C:0:0.00:0.00:0.00:0:0:0.00:0.00:0.00:0:0.00:0.00:0.00	G:0:0.00:0.00:0.00:0:0:0.00:0.00:0.00:0:0.00:0.00:0.00	T:0:0.00:0.00:0.00:0:0:0.00:0.00:0.00:0:0.00:0.00:0.00	A	A
71	resMT_71	resMT_71_1	No	research	blood	CUSTOM PANEL	Group1	Roche_SeqCap EZ_Choice_Enrichment_Kit	CustomPanel_130kb	Hiseq2500	NC_012920.1	16569	127869	1278.69	7.71783	5.71904	3101804739	135513	765.757	561.225	0.252143	0.116145	0.631713	4264100	2693687	0.000474699	0.000299873	9	A:9:60.00:37.33:0.00:6:3:0.27:0.01:18.11:6:0.42:95.11:0.50	C:0:0.00:0.00:0.00:0:0:0.00:0.00:0.00:0:0.00:0.00:0.00	G:0:0.00:0.00:0.00:0:0:0.00:0.00:0.00:0:0.00:0.00:0.00	T:0:0.00:0.00:0.00:0:0:0.00:0.00:0.00:0:0.00:0.00:0.00	A	A
72	resMT_72	resMT_72_1	No	research	blood	CUSTOM PANEL	Group1	Roche_SeqCap EZ_Choice_Enrichment_Kit	CustomPanel_130kb	Hiseq2500	NC_012920.1	16569	119478	1194.78	7.21137	5.08535	3101804739	135513	820.959	582.679	0.25317	0.106522	0.640308	4612998	2953740	0.000404497	0.000259003	5	A:5:57.20:39.60:0.00:1:4:0.69:0.03:59.00:1:0.63:91.20:0.51	C:0:0.00:0.00:0.00:0:0:0.00:0.00:0.00:0:0.00:0.00:0.00	G:0:0.00:0.00:0.00:0:0:0.00:0.00:0.00:0:0.00:0.00:0.00	T:0:0.00:0.00:0.00:0:0:0.00:0.00:0.00:0:0.00:0.00:0.00	A	A
73	resMT_73	resMT_73_1	No	research	blood	CUSTOM PANEL	Group1	Roche_SeqCap EZ_Choice_Enrichment_Kit	CustomPanel_130kb	Hiseq2500	NC_012920.1	16569	107534	1075.34	6.49046	5.11504	3101804739	135513	643.963	497.916	0.245658	0.125176	0.629166	3672740	2310763	0.000465361	0.00029279	3	A:3:60.00:40.00:0.00:1:2:0.56:0.00:0.00:1:0.01:101.00:0.30	C:0:0.00:0.00:0.00:0:0:0.00:0.00:0.00:0:0.00:0.00:0.00	G:0:0.00:0.00:0.00:0:0:0.00:0.00:0.00:0:0.00:0.00:0.00	T:0:0.00:0.00:0.00:0:0:0.00:0.00:0.00:0:0.00:0.00:0.00	A	A
74	resMT_74	resMT_74_1	No	research	blood	CUSTOM PANEL	Group1	Roche_SeqCap EZ_Choice_Enrichment_Kit	CustomPanel_130kb	Hiseq2500	NC_012920.1	16569	117934	1179.34	7.11818	5.09838	3101804739	135513	701.937	484.993	0.247763	0.114333	0.637904	4074078	2598871	0.000453789	0.000289474	6	A:6:60.00:36.00:0.00:2:4:0.69:0.01:26.00:2:0.47:95.00:0.51	C:0:0.00:0.00:0.00:0:0:0.00:0.00:0.00:0:0.00:0.00:0.00	G:0:0.00:0.00:0.00:0:0:0.00:0.00:0.00:0:0.00:0.00:0.00	T:0:0.00:0.00:0.00:0:0:0.00:0.00:0.00:0:0.00:0.00:0.00	A	A
75	resMT_75	resMT_75_1	No	research	blood	CUSTOM PANEL	Group1	Roche_SeqCap EZ_Choice_Enrichment_Kit	CustomPanel_130kb	Hiseq2500	NC_012920.1	16569	96936	969.36	5.8508	4.39383	3101804739	135513	589.954	442.785	0.245572	0.117143	0.637286	3354052	2137490	0.000453504	0.000289012	1	A:1:60.00:40.00:0.00:0:1:0.50:0.01:39.00:0:0.00:88.00:0.65	C:0:0.00:0.00:0.00:0:0:0.00:0.00:0.00:0:0.00:0.00:0.00	G:0:0.00:0.00:0.00:0:0:0.00:0.00:0.00:0:0.00:0.00:0.00	T:0:0.00:0.00:0.00:0:0:0.00:0.00:0.00:0:0.00:0.00:0.00	A	A
76	resMT_76	resMT_76_1	No	research	blood	CUSTOM PANEL	Group1	Roche_SeqCap EZ_Choice_Enrichment_Kit	CustomPanel_130kb	Hiseq2500	NC_012920.1	16569	131694	1316.94	7.9487	5.69882	3101804739	135513	755.959	535.085	0.250674	0.11371	0.635616	4281962	2721684	0.00048387	0.000307555	10	A:10:60.00:37.70:0.00:6:4:0.64:0.00:8.90:6:0.51:97.40:0.44	C:0:0.00:0.00:0.00:0:0:0.00:0.00:0.00:0:0.00:0.00:0.00	G:0:0.00:0.00:0.00:0:0:0.00:0.00:0.00:0:0.00:0.00:0.00	T:0:0.00:0.00:0.00:0:0:0.00:0.00:0.00:0:0.00:0.00:0.00	A	A
77	resMT_77	resMT_77_1	No	research	blood	CUSTOM PANEL	Group1	Roche_SeqCap EZ_Choice_Enrichment_Kit	CustomPanel_130kb	Hiseq2500	NC_012920.1	16569	103680	1036.8	6.25785	4.87096	3101804739	135513	613.793	473.51	0.244691	0.122539	0.63277	3518464	2226378	0.000465689	0.000294674	9	A:9:60.00:34.44:6.67:3:6:0.47:0.00:9.56:3:0.72:86.33:0.46	C:0:0.00:0.00:0.00:0:0:0.00:0.00:0.00:0:0.00:0.00:0.00	G:0:0.00:0.00:0.00:0:0:0.00:0.00:0.00:0:0.00:0.00:0.00	T:0:0.00:0.00:0.00:0:0:0.00:0.00:0.00:0:0.00:0.00:0.00	A	A
78	resMT_78	resMT_78_1	No	research	blood	CUSTOM PANEL	Group1	Roche_SeqCap EZ_Choice_Enrichment_Kit	CustomPanel_130kb	Hiseq2500	NC_012920.1	16569	99090	990.9	5.98081	4.5778	3101804739	135513	630.686	474.171	0.245675	0.122889	0.631436	3578314	2259476	0.000438553	0.000276918	8	A:8:60.00:37.50:0.00:2:6:0.52:0.00:5.00:2:0.51:101.00:0.54	C:0:0.00:0.00:0.00:0:0:0.00:0.00:0.00:0:0.00:0.00:0.00	G:0:0.00:0.00:0.00:0:0:0.00:0.00:0.00:0:0.00:0.00:0.00	T:0:0.00:0.00:0.00:0:0:0.00:0.00:0.00:0:0.00:0.00:0.00	A	A
79	resMT_79	resMT_79_1	No	research	blood	CUSTOM PANEL	Group1	Roche_SeqCap EZ_Choice_Enrichment_Kit	CustomPanel_130kb	Hiseq2500	NC_012920.1	16569	158296	1582.96	9.55432	6.45479	3101804739	135513	1047.24	704.007	0.256486	0.0925451	0.650969	5891734	3835336	0.00041273	0.000268675	10	A:10:56.80:35.90:2.80:5:5:0.31:0.02:43.30:5:0.60:97.70:0.61	C:0:0.00:0.00:0.00:0:0:0.00:0.00:0.00:0:0.00:0.00:0.00	G:0:0.00:0.00:0.00:0:0:0.00:0.00:0.00:0:0.00:0.00:0.00	T:0:0.00:0.00:0.00:0:0:0.00:0.00:0.00:0:0.00:0.00:0.00	A	A
80	resMT_80	resMT_80_1	No	research	blood	CUSTOM PANEL	Group1	Roche_SeqCap EZ_Choice_Enrichment_Kit	CustomPanel_130kb	Hiseq2500	NC_012920.1	16569	28554	285.54	1.72344	1.19894	3101804739	135513	608.077	417.037	0.252477	0.0952423	0.65228	3505160	2286346	0.000124889	8.14628e-05	3	A:3:60.00:35.33:0.00:1:2:0.68:0.01:21.33:1:0.38:90.67:0.39	C:0:0.00:0.00:0.00:0:0:0.00:0.00:0.00:0:0.00:0.00:0.00	G:0:0.00:0.00:0.00:0:0:0.00:0.00:0.00:0:0.00:0.00:0.00	T:0:0.00:0.00:0.00:0:0:0.00:0.00:0.00:0:0.00:0.00:0.00	A	A
81	resMT_81	resMT_81_1	No	research	blood	CUSTOM PANEL	Group1	Roche_SeqCap EZ_Choice_Enrichment_Kit	CustomPanel_130kb	Hiseq2500	NC_012920.1	16569	160894	1608.94	9.71113	7.12476	3101804739	135513	852.942	605.28	0.244616	0.115168	0.640216	4968820	3181118	0.000505778	0.000323807	11	A:11:60.00:34.55:0.00:6:5:0.54:0.00:1.45:6:0.70:90.09:0.48	C:0:0.00:0.00:0.00:0:0:0.00:0.00:0.00:0:0.00:0.00:0.00	G:0:0.00:0.00:0.00:0:0:0.00:0.00:0.00:0:0.00:0.00:0.00	T:0:0.00:0.00:0.00:0:0:0.00:0.00:0.00:0:0.00:0.00:0.00	A	A
82	resMT_82	resMT_82_1	No	research	blood	CUSTOM PANEL	Group1	Roche_SeqCap EZ_Choice_Enrichment_Kit	CustomPanel_130kb	Hiseq2500	NC_012920.1	16569	100828	1008.28	6.08571	4.76358	3101804739	135513	800.953	617.402	0.2451	0.125577	0.629323	4565986	2873480	0.000350892	0.000220824	7	A:7:60.00:37.29:17.14:2:5:0.59:0.00:15.71:2:0.80:98.86:0.61	C:0:0.00:0.00:0.00:0:0:0.00:0.00:0.00:0:0.00:0.00:0.00	G:0:0.00:0.00:0.00:0:0:0.00:0.00:0.00:0:0.00:0.00:0.00	T:0:0.00:0.00:0.00:0:0:0.00:0.00:0.00:0:0.00:0.00:0.00	A	A
83	resMT_83	resMT_83_1	No	research	blood	CUSTOM PANEL	Group1	Roche_SeqCap EZ_Choice_Enrichment_Kit	CustomPanel_130kb	Hiseq2500	NC_012920.1	16569	88336	883.36	5.33172	3.93071	3101804739	135513	607.3	441.84	0.25482	0.10986	0.63532	3365912	2138431	0.000413088	0.000262443	3	A:3:60.00:39.33:0.00:1:2:0.59:0.00:5.00:1:0.37:100.00:0.29	C:0:0.00:0.00:0.00:0:0:0.00:0.00:0.00:0:0.00:0.00:0.00	G:0:0.00:0.00:0.00:0:0:0.00:0.00:0.00:0:0.00:0.00:0.00	T:0:0.00:0.00:0.00:0:0:0.00:0.00:0.00:0:0.00:0.00:0.00	A	A
84	resMT_84	resMT_84_1	No	research	blood	CUSTOM PANEL	Group1	Roche_SeqCap EZ_Choice_Enrichment_Kit	CustomPanel_130kb	Hiseq2500	NC_012920.1	16569	170872	1708.72	10.3134	7.17256	3101804739	135513	731.24	496.148	0.254467	0.108572	0.63696	4118404	2623259	0.000651373	0.000414899	7	A:7:60.00:38.00:8.57:3:4:0.35:0.01:24.14:3:0.81:99.86:0.45	C:0:0.00:0.00:0.00:0:0:0.00:0.00:0.00:0:0.00:0.00:0.00	G:0:0.00:0.00:0.00:0:0:0.00:0.00:0.00:0:0.00:0.00:0.00	T:0:0.00:0.00:0.00:0:0:0.00:0.00:0.00:0:0.00:0.00:0.00	A	A
85	resMT_85	resMT_85_1	No	research	blood	CUSTOM PANEL	Group1	Roche_SeqCap EZ_Choice_Enrichment_Kit	CustomPanel_130kb	Hiseq2500	NC_012920.1	16569	116841	1168.41	7.05221	5.06374	3101804739	135513	741.445	536.438	0.248047	0.11135	0.640603	4224370	2706144	0.000431762	0.000276588	10	A:10:58.90:37.10:10.90:6:4:0.42:0.01:15.30:6:0.59:96.50:0.48	C:0:0.00:0.00:0.00:0:0:0.00:0.00:0.00:0:0.00:0.00:0.00	G:0:0.00:0.00:0.00:0:0:0.00:0.00:0.00:0:0.00:0.00:0.00	T:0:0.00:0.00:0.00:0:0:0.00:0.00:0.00:0:0.00:0.00:0.00	A	A
86	resMT_86	resMT_86_1	No	research	blood	CUSTOM PANEL	Group1	Roche_SeqCap EZ_Choice_Enrichment_Kit	CustomPanel_130kb	Hiseq2500	NC_012920.1	16569	141205	1412.05	8.52276	6.2101	3101804739	135513	767.532	552.298	0.254313	0.109304	0.636383	4294228	2732774	0.000516709	0.000328825	12	A:12:60.00:36.50:5.00:6:6:0.28:0.01:16.00:6:0.51:100.17:0.53	C:0:0.00:0.00:0.00:0:0:0.00:0.00:0.00:0:0.00:0.00:0.00	G:0:0.00:0.00:0.00:0:0:0.00:0.00:0.00:0:0.00:0.00:0.00	T:0:0.00:0.00:0.00:0:0:0.00:0.00:0.00:0:0.00:0.00:0.00	A	A
87	resMT_87	resMT_87_1	No	research	blood	CUSTOM PANEL	Group1	Roche_SeqCap EZ_Choice_Enrichment_Kit	CustomPanel_130kb	Hiseq2500	NC_012920.1	16569	92153	921.53	5.56211	4.15458	3101804739	135513	625.45	473.786	0.247453	0.116604	0.635943	3551960	2258844	0.000407965	0.000259443	5	A:5:60.00:37.20:0.00:3:2:0.52:0.00:0.00:3:0.64:101.00:0.68	C:0:0.00:0.00:0.00:0:0:0.00:0.00:0.00:0:0.00:0.00:0.00	G:0:0.00:0.00:0.00:0:0:0.00:0.00:0.00:0:0.00:0.00:0.00	T:0:0.00:0.00:0.00:0:0:0.00:0.00:0.00:0:0.00:0.00:0.00	A	A
88	resMT_88	resMT_88_1	No	research	blood	CUSTOM PANEL	Group1	Roche_SeqCap EZ_Choice_Enrichment_Kit	CustomPanel_130kb	Hiseq2500	NC_012920.1	16569	102057	1020.57	6.15989	4.3074	3101804739	135513	653.752	460.482	0.249413	0.115902	0.634686	3740038	2373750	0.00042994	0.000272877	5	A:5:60.00:37.00:12.00:2:3:0.59:0.02:41.00:2:0.81:88.80:0.50	C:0:0.00:0.00:0.00:0:0:0.00:0.00:0.00:0:0.00:0.00:0.00	G:0:0.00:0.00:0.00:0:0:0.00:0.00:0.00:0:0.00:0.00:0.00	T:0:0.00:0.00:0.00:0:0:0.00:0.00:0.00:0:0.00:0.00:0.00	A	A
89	resMT_89	resMT_89_1	No	research	blood	CUSTOM PANEL	Group1	Roche_SeqCap EZ_Choice_Enrichment_Kit	CustomPanel_130kb	Hiseq2500	NC_012920.1	16569	120355	1203.55	7.26431	5.42624	3101804739	135513	650.15	481.601	0.2523	0.114586	0.633114	3613980	2288061	0.000526013	0.000333026	2	A:2:60.00:37.00:0.00:2:0:0.61:0.01:15.50:2:0.67:101.00:0.67	C:0:0.00:0.00:0.00:0:0:0.00:0.00:0.00:0:0.00:0.00:0.00	G:0:0.00:0.00:0.00:0:0:0.00:0.00:0.00:0:0.00:0.00:0.00	T:0:0.00:0.00:0.00:0:0:0.00:0.00:0.00:0:0.00:0.00:0.00	A	A
90	resMT_90	resMT_90_1	No	research	blood	CUSTOM PANEL	Group1	Roche_SeqCap EZ_Choice_Enrichment_Kit	CustomPanel_130kb	Hiseq2500	NC_012920.1	16569	79809	798.09	4.81706	3.63623	3101804739	135513	626.908	467.535	0.252348	0.116168	0.631485	3490476	2204183	0.00036208	0.000228648	6	A:6:60.00:39.33:0.00:3:3:0.53:0.00:2.67:3:0.51:101.00:0.60	C:0:0.00:0.00:0.00:0:0:0.00:0.00:0.00:0:0.00:0.00:0.00	G:0:0.00:0.00:0.00:0:0:0.00:0.00:0.00:0:0.00:0.00:0.00	T:0:0.00:0.00:0.00:0:0:0.00:0.00:0.00:0:0.00:0.00:0.00	A	A
91	resMT_91	resMT_91_1	No	research	blood	CUSTOM PANEL	Group1	Roche_SeqCap EZ_Choice_Enrichment_Kit	CustomPanel_130kb	Hiseq2500	NC_012920.1	16569	104450	1044.5	6.30432	4.65138	3101804739	135513	622.917	459.62	0.253857	0.113822	0.632322	3460888	2188396	0.00047729	0.000301801	5	A:5:60.00:36.20:0.00:2:3:0.52:0.00:0.00:2:0.39:101.00:0.49	C:0:0.00:0.00:0.00:0:0:0.00:0.00:0.00:0:0.00:0.00:0.00	G:0:0.00:0.00:0.00:0:0:0.00:0.00:0.00:0:0.00:0.00:0.00	T:0:0.00:0.00:0.00:0:0:0.00:0.00:0.00:0:0.00:0.00:0.00	A	A
92	resMT_92	resMT_92_1	No	research	blood	CUSTOM PANEL	Group1	Roche_SeqCap EZ_Choice_Enrichment_Kit	CustomPanel_130kb	Hiseq2500	NC_012920.1	16569	140334	1403.34	8.47018	5.60617	3101804739	135513	918.225	608.486	0.256638	0.088533	0.654829	5211098	3412378	0.00041125	0.000269298	7	A:7:60.00:38.86:0.00:3:4:0.37:0.02:32.86:3:0.45:84.71:0.37	C:0:0.00:0.00:0.00:0:0:0.00:0.00:0.00:0:0.00:0.00:0.00	G:0:0.00:0.00:0.00:0:0:0.00:0.00:0.00:0:0.00:0.00:0.00	T:0:0.00:0.00:0.00:0:0:0.00:0.00:0.00:0:0.00:0.00:0.00	A	A
93	resMT_93	resMT_93_1	No	research	blood	CUSTOM PANEL	Group1	Roche_SeqCap EZ_Choice_Enrichment_Kit	CustomPanel_130kb	Hiseq2500	NC_012920.1	16569	68951	689.51	4.1617	3.03489	3101804739	135513	663.04	476.025	0.248619	0.116303	0.635078	3788356	2405902	0.000286591	0.000182008	1	A:1:60.00:40.00:0.00:0:1:0.54:0.00:0.00:0:0.00:81.00:0.58	C:0:0.00:0.00:0.00:0:0:0.00:0.00:0.00:0:0.00:0.00:0.00	G:0:0.00:0.00:0.00:0:0:0.00:0.00:0.00:0:0.00:0.00:0.00	T:0:0.00:0.00:0.00:0:0:0.00:0.00:0.00:0:0.00:0.00:0.00	A	A
94	resMT_94	resMT_94_1	No	research	blood	CUSTOM PANEL	Group1	Roche_SeqCap EZ_Choice_Enrichment_Kit	CustomPanel_130kb	Hiseq2500	NC_012920.1	16569	141397	1413.97	8.53434	6.36377	3101804739	135513	850.26	624.105	0.252812	0.11222	0.634968	4737814	3008360	0.000470014	0.000298444	5	A:5:60.00:35.80:0.00:2:3:0.41:0.00:3.00:2:0.86:100.40:0.64	C:0:0.00:0.00:0.00:0:0:0.00:0.00:0.00:0:0.00:0.00:0.00	G:0:0.00:0.00:0.00:0:0:0.00:0.00:0.00:0:0.00:0.00:0.00	T:0:0.00:0.00:0.00:0:0:0.00:0.00:0.00:0:0.00:0.00:0.00	A	A
95	resMT_95	resMT_95_1	No	research	blood	CUSTOM PANEL	Group1	Roche_SeqCap EZ_Choice_Enrichment_Kit	CustomPanel_130kb	Hiseq2500	NC_012920.1	16569	100117	1001.17	6.04279	4.56205	3101804739	135513	682.205	503.481	0.251353	0.10985	0.638797	3842222	2454400	0.000407908	0.000260571	4	A:4:60.00:38.00:0.00:1:3:0.37:0.01:20.00:1:0.31:84.25:0.37	C:0:0.00:0.00:0.00:0:0:0.00:0.00:0.00:0:0.00:0.00:0.00	G:0:0.00:0.00:0.00:0:0:0.00:0.00:0.00:0:0.00:0.00:0.00	T:0:0.00:0.00:0.00:0:0:0.00:0.00:0.00:0:0.00:0.00:0.00	A	A
96	resMT_96	resMT_96_1	No	research	blood	CUSTOM PANEL	Group2	Roche_SeqCap EZ_Choice_Enrichment_Kit	CustomPanel_130kb	Hiseq2500	NC_012920.1	16569	32041	320.41	1.93373	1.58945	3101804739	135513	911.102	821.45	0.385056	0.196604	0.418341	3233228	1352592	0.000236886	9.90991e-05	2	A:2:60.00:37.00:0.00:1:1:0.45:0.00:0.00:1:0.55:101.00:0.77	C:0:0.00:0.00:0.00:0:0:0.00:0.00:0.00:0:0.00:0.00:0.00	G:0:0.00:0.00:0.00:0:0:0.00:0.00:0.00:0:0.00:0.00:0.00	T:0:0.00:0.00:0.00:0:0:0.00:0.00:0.00:0:0.00:0.00:0.00	A	A
97	resMT_97	resMT_97_1	No	research	blood	CUSTOM PANEL	Group2	Roche_SeqCap EZ_Choice_Enrichment_Kit	CustomPanel_130kb	Hiseq2500	NC_012920.1	16569	10089	100.89	0.608945	0.51684	3101804739	135513	625.225	551.984	0.375085	0.204252	0.420662	2288005	962477	0.000104823	4.40952e-05	1	A:1:60.00:40.00:0.00:0:1:0.63:0.00:0.00:0:0.00:101.00:0.32	C:0:0.00:0.00:0.00:0:0:0.00:0.00:0.00:0:0.00:0.00:0.00	G:0:0.00:0.00:0.00:0:0:0.00:0.00:0.00:0:0.00:0.00:0.00	T:0:0.00:0.00:0.00:0:0:0.00:0.00:0.00:0:0.00:0.00:0.00	A	A
98	resMT_98	resMT_98_1	No	research	blood	CUSTOM PANEL	Group2	Roche_SeqCap EZ_Choice_Enrichment_Kit	CustomPanel_130kb	Hiseq2500	NC_012920.1	16569	11896	118.96	0.718011	0.573877	3101804739	135513	859.654	774.644	0.387412	0.205094	0.407494	3038730	1238264	9.607e-05	3.91479e-05	0	A:0:0.00:0.00:0.00:0:0:0.00:0.00:0.00:0:0.00:0.00:0.00	C:0:0.00:0.00:0.00:0:0:0.00:0.00:0.00:0:0.00:0.00:0.00	G:0:0.00:0.00:0.00:0:0:0.00:0.00:0.00:0:0.00:0.00:0.00	T:0:0.00:0.00:0.00:0:0:0.00:0.00:0.00:0:0.00:0.00:0.00	Undetermined	A
99	resMT_99	resMT_99_1	No	research	blood	CUSTOM PANEL	Group2	Roche_SeqCap EZ_Choice_Enrichment_Kit	CustomPanel_130kb	Hiseq2500	NC_012920.1	16569	8121	81.21	0.490162	0.403187	3101804739	135513	565.299	511.409	0.361924	0.219391	0.418685	2136864	894673	9.07706e-05	3.80043e-05	0	A:0:0.00:0.00:0.00:0:0:0.00:0.00:0.00:0:0.00:0.00:0.00	C:0:0.00:0.00:0.00:0:0:0.00:0.00:0.00:0:0.00:0.00:0.00	G:0:0.00:0.00:0.00:0:0:0.00:0.00:0.00:0:0.00:0.00:0.00	T:0:0.00:0.00:0.00:0:0:0.00:0.00:0.00:0:0.00:0.00:0.00	Undetermined	A
100	resMT_100	resMT_100_1	No	research	blood	CUSTOM PANEL	Group2	Roche_SeqCap EZ_Choice_Enrichment_Kit	CustomPanel_130kb	Hiseq2500	NC_012920.1	16569	44321	443.21	2.67498	1.86269	3101804739	135513	1218.6	1007.56	0.413991	0.164183	0.421827	4090879	1725643	0.000256838	0.000108341	8	A:8:60.00:35.12:0.00:3:5:0.64:0.00:1.75:3:0.50:96.38:0.44	C:0:0.00:0.00:0.00:0:0:0.00:0.00:0.00:0:0.00:0.00:0.00	G:0:0.00:0.00:0.00:0:0:0.00:0.00:0.00:0:0.00:0.00:0.00	T:0:0.00:0.00:0.00:0:0:0.00:0.00:0.00:0:0.00:0.00:0.00	A	A
101	resMT_101	resMT_101_1	No	research	blood	CUSTOM PANEL	Group2	Roche_SeqCap EZ_Choice_Enrichment_Kit	CustomPanel_130kb	Hiseq2500	NC_012920.1	16569	75970	759.7	4.58535	3.15995	3101804739	135513	1225.38	948.729	0.42094	0.142166	0.436893	4111995	1796502	0.000422877	0.000184752	5	A:5:60.00:38.60:12.00:3:2:0.45:0.00:5.40:3:0.38:101.00:0.46	C:0:0.00:0.00:0.00:0:0:0.00:0.00:0.00:0:0.00:0.00:0.00	G:0:0.00:0.00:0.00:0:0:0.00:0.00:0.00:0:0.00:0.00:0.00	T:0:0.00:0.00:0.00:0:0:0.00:0.00:0.00:0:0.00:0.00:0.00	A	A
102	resMT_102	resMT_102_1	No	research	blood	CUSTOM PANEL	Group2	Roche_SeqCap EZ_Choice_Enrichment_Kit	CustomPanel_130kb	Hiseq2500	NC_012920.1	16569	73858	738.58	4.45787	3.00211	3101804739	135513	1117.87	876.27	0.416706	0.144096	0.439199	3752179	1647953	0.00044818	0.00019684	2	A:2:60.00:40.00:0.00:1:1:0.66:0.00:0.00:1:0.25:101.00:0.32	C:0:0.00:0.00:0.00:0:0:0.00:0.00:0.00:0:0.00:0.00:0.00	G:0:0.00:0.00:0.00:0:0:0.00:0.00:0.00:0:0.00:0.00:0.00	T:0:0.00:0.00:0.00:0:0:0.00:0.00:0.00:0:0.00:0.00:0.00	A	A
103	resMT_103	resMT_103_1	No	research	blood	CUSTOM PANEL	Group2	Roche_SeqCap EZ_Choice_Enrichment_Kit	CustomPanel_130kb	Hiseq2500	NC_012920.1	16569	46341	463.41	2.79702	2.04998	3101804739	135513	1360.08	1109.21	0.415248	0.153433	0.431319	4544983	1960338	0.000236393	0.000101961	1	A:1:60.00:34.00:0.00:1:0:0.83:0.01:15.00:1:0.56:101.00:0.56	C:0:0.00:0.00:0.00:0:0:0.00:0.00:0.00:0:0.00:0.00:0.00	G:0:0.00:0.00:0.00:0:0:0.00:0.00:0.00:0:0.00:0.00:0.00	T:0:0.00:0.00:0.00:0:0:0.00:0.00:0.00:0:0.00:0.00:0.00	A	A
104	resMT_104	resMT_104_1	No	research	blood	CUSTOM PANEL	Group2	Roche_SeqCap EZ_Choice_Enrichment_Kit	CustomPanel_130kb	Hiseq2500	NC_012920.1	16569	56633	566.33	3.41804	2.29702	3101804739	135513	1135.23	877.711	0.421992	0.137845	0.440163	3776464	1662260	0.000340699	0.000149963	7	A:7:60.00:38.00:0.00:3:4:0.48:0.00:4.43:3:0.47:101.00:0.43	C:0:0.00:0.00:0.00:0:0:0.00:0.00:0.00:0:0.00:0.00:0.00	G:0:0.00:0.00:0.00:0:0:0.00:0.00:0.00:0:0.00:0.00:0.00	T:0:0.00:0.00:0.00:0:0:0.00:0.00:0.00:0:0.00:0.00:0.00	A	A
105	resMT_105	resMT_105_1	No	research	blood	CUSTOM PANEL	Group2	Roche_SeqCap EZ_Choice_Enrichment_Kit	CustomPanel_130kb	Hiseq2500	NC_012920.1	16569	43214	432.14	2.60816	1.75169	3101804739	135513	1162.14	879.246	0.421883	0.132757	0.44536	3892584	1733601	0.000249273	0.000111016	1	A:1:60.00:39.00:0.00:0:1:0.69:0.01:40.00:0:0.00:101.00:0.65	C:0:0.00:0.00:0.00:0:0:0.00:0.00:0.00:0:0.00:0.00:0.00	G:0:0.00:0.00:0.00:0:0:0.00:0.00:0.00:0:0.00:0.00:0.00	T:0:0.00:0.00:0.00:0:0:0.00:0.00:0.00:0:0.00:0.00:0.00	A	A
106	resMT_106	resMT_106_1	No	research	blood	CUSTOM PANEL	Group2	Roche_SeqCap EZ_Choice_Enrichment_Kit	CustomPanel_130kb	Hiseq2500	NC_012920.1	16569	38329	383.29	2.31331	1.66689	3101804739	135513	1247.02	988.369	0.4205	0.147176	0.432324	4155809	1796656	0.000213335	9.22299e-05	5	A:5:60.00:36.60:0.00:2:3:0.69:0.01:6.40:2:0.74:101.00:0.60	C:0:0.00:0.00:0.00:0:0:0.00:0.00:0.00:0:0.00:0.00:0.00	G:0:0.00:0.00:0.00:0:0:0.00:0.00:0.00:0:0.00:0.00:0.00	T:0:0.00:0.00:0.00:0:0:0.00:0.00:0.00:0:0.00:0.00:0.00	A	A
107	resMT_107	resMT_107_1	No	research	blood	CUSTOM PANEL	Group2	Roche_SeqCap EZ_Choice_Enrichment_Kit	CustomPanel_130kb	Hiseq2500	NC_012920.1	16569	23356	233.56	1.4097	1.00561	3101804739	135513	1209.53	982.199	0.437835	0.154058	0.408107	3885002	1585497	0.00014731	6.01184e-05	5	A:5:60.00:38.40:12.00:3:2:0.30:0.00:0.00:3:0.83:91.80:0.50	C:0:0.00:0.00:0.00:0:0:0.00:0.00:0.00:0:0.00:0.00:0.00	G:0:0.00:0.00:0.00:0:0:0.00:0.00:0.00:0:0.00:0.00:0.00	T:0:0.00:0.00:0.00:0:0:0.00:0.00:0.00:0:0.00:0.00:0.00	A	A
107	resMT_107	resMT_107_2	Yes	research	blood	CUSTOM PANEL	Group2	Roche_SeqCap EZ_Choice_Enrichment_Kit	CustomPanel_130kb	Hiseq2500	NC_012920.1	16569	111064	1110.64	6.70322	4.50736	3101804739	135513	1157.73	866.531	0.432479	0.133256	0.434264	3824882	1661009	0.000668654	0.000290372	5	A:5:60.00:38.40:12.00:3:2:0.30:0.00:0.00:3:0.83:91.80:0.50	C:0:0.00:0.00:0.00:0:0:0.00:0.00:0.00:0:0.00:0.00:0.00	G:0:0.00:0.00:0.00:0:0:0.00:0.00:0.00:0:0.00:0.00:0.00	T:0:0.00:0.00:0.00:0:0:0.00:0.00:0.00:0:0.00:0.00:0.00	A	A
108	resMT_108	resMT_108_1	No	research	blood	CUSTOM PANEL	Group2	Roche_SeqCap EZ_Choice_Enrichment_Kit	CustomPanel_130kb	Hiseq2500	NC_012920.1	16569	62089	620.89	3.74747	2.59627	3101804739	135513	1133.9	888.434	0.421174	0.143921	0.434905	3779103	1643551	0.000377773	0.000164296	5	A:5:60.00:37.00:0.00:2:3:0.28:0.00:3.00:2:0.93:88.80:0.44	C:0:0.00:0.00:0.00:0:0:0.00:0.00:0.00:0:0.00:0.00:0.00	G:0:0.00:0.00:0.00:0:0:0.00:0.00:0.00:0:0.00:0.00:0.00	T:0:0.00:0.00:0.00:0:0:0.00:0.00:0.00:0:0.00:0.00:0.00	A	A
109	resMT_109	resMT_109_1	No	research	blood	CUSTOM PANEL	Group2	Roche_SeqCap EZ_Choice_Enrichment_Kit	CustomPanel_130kb	Hiseq2500	NC_012920.1	16569	39185	391.85	2.3651	1.75483	3101804739	135513	1115.65	891.094	0.411452	0.150208	0.438341	3789089	1660913	0.000235924	0.000103415	3	A:0:0.00:0.00:0.00:0:0:0.00:0.00:0.00:0:0.00:0.00:0.00	C:0:0.00:0.00:0.00:0:0:0.00:0.00:0.00:0:0.00:0.00:0.00	G:3:60.00:36.67:0.00:0:3:0.50:0.01:36.67:0:0.00:101.00:0.65	T:0:0.00:0.00:0.00:0:0:0.00:0.00:0.00:0:0.00:0.00:0.00	G	G
110	resMT_110	resMT_110_1	No	research	blood	CUSTOM PANEL	Group2	Roche_SeqCap EZ_Choice_Enrichment_Kit	CustomPanel_130kb	Hiseq2500	NC_012920.1	16569	37787	377.87	2.2806	1.60128	3101804739	135513	1135.41	896.672	0.421126	0.148993	0.429881	3781833	1625738	0.00023243	9.99172e-05	4	A:4:60.00:38.50:0.00:1:3:0.21:0.02:39.00:1:0.92:89.00:0.63	C:0:0.00:0.00:0.00:0:0:0.00:0.00:0.00:0:0.00:0.00:0.00	G:0:0.00:0.00:0.00:0:0:0.00:0.00:0.00:0:0.00:0.00:0.00	T:0:0.00:0.00:0.00:0:0:0.00:0.00:0.00:0:0.00:0.00:0.00	A	A
111	resMT_111	resMT_111_1	No	research	blood	CUSTOM PANEL	Group2	Roche_SeqCap EZ_Choice_Enrichment_Kit	CustomPanel_130kb	Hiseq2500	NC_012920.1	16569	50205	502.05	3.03012	1.78863	3101804739	135513	1180.62	801.718	0.443334	0.108709	0.447958	3944979	1767185	0.000284096	0.000127263	4	A:4:60.00:38.25:0.00:1:3:0.24:0.00:0.00:1:0.25:90.00:0.61	C:0:0.00:0.00:0.00:0:0:0.00:0.00:0.00:0:0.00:0.00:0.00	G:0:0.00:0.00:0.00:0:0:0.00:0.00:0.00:0:0.00:0.00:0.00	T:0:0.00:0.00:0.00:0:0:0.00:0.00:0.00:0:0.00:0.00:0.00	A	A
112	resMT_112	resMT_112_1	No	research	blood	CUSTOM PANEL	Group2	Roche_SeqCap EZ_Choice_Enrichment_Kit	CustomPanel_130kb	Hiseq2500	NC_012920.1	16569	38562	385.62	2.32732	1.63526	3101804739	135513	1118.54	856.202	0.427612	0.139088	0.4333	3690009	1598881	0.000241181	0.000104504	0	A:0:0.00:0.00:0.00:0:0:0.00:0.00:0.00:0:0.00:0.00:0.00	C:0:0.00:0.00:0.00:0:0:0.00:0.00:0.00:0:0.00:0.00:0.00	G:0:0.00:0.00:0.00:0:0:0.00:0.00:0.00:0:0.00:0.00:0.00	T:0:0.00:0.00:0.00:0:0:0.00:0.00:0.00:0:0.00:0.00:0.00	Undetermined	A
113	resMT_113	resMT_113_1	No	research	blood	CUSTOM PANEL	Group2	Roche_SeqCap EZ_Choice_Enrichment_Kit	CustomPanel_130kb	Hiseq2500	NC_012920.1	16569	69755	697.55	4.20998	2.97531	3101804739	135513	1128.46	905.719	0.415408	0.147462	0.43713	3781932	1653196	0.00042194	0.000184443	4	A:4:60.00:39.25:0.00:2:2:0.38:0.00:0.00:2:0.45:70.75:0.19	C:0:0.00:0.00:0.00:0:0:0.00:0.00:0.00:0:0.00:0.00:0.00	G:0:0.00:0.00:0.00:0:0:0.00:0.00:0.00:0:0.00:0.00:0.00	T:0:0.00:0.00:0.00:0:0:0.00:0.00:0.00:0:0.00:0.00:0.00	A	A
114	resMT_114	resMT_114_1	No	research	blood	CUSTOM PANEL	Group2	Roche_SeqCap EZ_Choice_Enrichment_Kit	CustomPanel_130kb	Hiseq2500	NC_012920.1	16569	46655	466.55	2.81585	2.15053	3101804739	135513	1281.3	1050.54	0.411183	0.153446	0.435371	4327248	1883958	0.000247643	0.000107817	4	A:4:60.00:38.00:0.00:3:1:0.63:0.00:0.00:3:0.54:101.00:0.54	C:0:0.00:0.00:0.00:0:0:0.00:0.00:0.00:0:0.00:0.00:0.00	G:0:0.00:0.00:0.00:0:0:0.00:0.00:0.00:0:0.00:0.00:0.00	T:0:0.00:0.00:0.00:0:0:0.00:0.00:0.00:0:0.00:0.00:0.00	A	A
115	resMT_115	resMT_115_1	No	research	blood	CUSTOM PANEL	Group2	Roche_SeqCap EZ_Choice_Enrichment_Kit	CustomPanel_130kb	Hiseq2500	NC_012920.1	16569	53838	538.38	3.24916	2.25145	3101804739	135513	1119.95	847.785	0.429391	0.133657	0.436952	3708268	1620335	0.000332265	0.000145184	1	A:1:60.00:40.00:0.00:1:0:0.44:0.00:0.00:1:0.76:101.00:0.76	C:0:0.00:0.00:0.00:0:0:0.00:0.00:0.00:0:0.00:0.00:0.00	G:0:0.00:0.00:0.00:0:0:0.00:0.00:0.00:0:0.00:0.00:0.00	T:0:0.00:0.00:0.00:0:0:0.00:0.00:0.00:0:0.00:0.00:0.00	A	A
116	resMT_116	resMT_116_1	No	research	blood	CUSTOM PANEL	Group2	Roche_SeqCap EZ_Choice_Enrichment_Kit	CustomPanel_130kb	Hiseq2500	NC_012920.1	16569	32537	325.37	1.96385	1.29243	3101804739	135513	1194.92	897.241	0.424505	0.138642	0.436852	4020530	1756377	0.000185251	8.09271e-05	2	A:2:46.00:39.00:16.00:1:1:0.33:0.08:204.00:1:0.81:65.00:0.45	C:0:0.00:0.00:0.00:0:0:0.00:0.00:0.00:0:0.00:0.00:0.00	G:0:0.00:0.00:0.00:0:0:0.00:0.00:0.00:0:0.00:0.00:0.00	T:0:0.00:0.00:0.00:0:0:0.00:0.00:0.00:0:0.00:0.00:0.00	A	A
117	resMT_117	resMT_117_1	No	research	blood	CUSTOM PANEL	Group2	Roche_SeqCap EZ_Choice_Enrichment_Kit	CustomPanel_130kb	Hiseq2500	NC_012920.1	16569	34958	349.58	2.10985	1.33112	3101804739	135513	1120.97	838.979	0.427125	0.13545	0.437425	3774274	1650962	0.000211743	9.26218e-05	1	A:1:60.00:39.00:0.00:0:1:0.83:0.01:16.00:0:0.00:101.00:0.58	C:0:0.00:0.00:0.00:0:0:0.00:0.00:0.00:0:0.00:0.00:0.00	G:0:0.00:0.00:0.00:0:0:0.00:0.00:0.00:0:0.00:0.00:0.00	T:0:0.00:0.00:0.00:0:0:0.00:0.00:0.00:0:0.00:0.00:0.00	A	A
118	resMT_118	resMT_118_1	No	research	blood	CUSTOM PANEL	Group2	Roche_SeqCap EZ_Choice_Enrichment_Kit	CustomPanel_130kb	Hiseq2500	NC_012920.1	16569	45017	450.17	2.71705	1.86293	3101804739	135513	1240.75	926.616	0.432529	0.129739	0.437732	4071322	1782148	0.0002526	0.000110571	7	A:7:60.00:35.29:0.00:3:4:0.59:0.01:7.29:3:0.60:80.43:0.35	C:0:0.00:0.00:0.00:0:0:0.00:0.00:0.00:0:0.00:0.00:0.00	G:0:0.00:0.00:0.00:0:0:0.00:0.00:0.00:0:0.00:0.00:0.00	T:0:0.00:0.00:0.00:0:0:0.00:0.00:0.00:0:0.00:0.00:0.00	A	A
119	resMT_119	resMT_119_1	No	research	blood	CUSTOM PANEL	Group2	Roche_SeqCap EZ_Choice_Enrichment_Kit	CustomPanel_130kb	Hiseq2500	NC_012920.1	16569	51291	512.91	3.09567	2.40681	3101804739	135513	1147.42	976.061	0.401744	0.16575	0.432506	3925078	1697620	0.000302135	0.000130675	0	A:0:0.00:0.00:0.00:0:0:0.00:0.00:0.00:0:0.00:0.00:0.00	C:0:0.00:0.00:0.00:0:0:0.00:0.00:0.00:0:0.00:0.00:0.00	G:0:0.00:0.00:0.00:0:0:0.00:0.00:0.00:0:0.00:0.00:0.00	T:0:0.00:0.00:0.00:0:0:0.00:0.00:0.00:0:0.00:0.00:0.00	Undetermined	A
120	resMT_120	resMT_120_1	No	research	blood	CUSTOM PANEL	Group2	Roche_SeqCap EZ_Choice_Enrichment_Kit	CustomPanel_130kb	Hiseq2500	NC_012920.1	16569	40358	403.58	2.4359	1.63339	3101804739	135513	1154.65	904.261	0.419701	0.1425	0.437799	3827039	1675474	0.000240875	0.000105455	5	A:5:60.00:38.20:0.00:3:2:0.41:0.00:3.00:3:0.63:101.00:0.62	C:0:0.00:0.00:0.00:0:0:0.00:0.00:0.00:0:0.00:0.00:0.00	G:0:0.00:0.00:0.00:0:0:0.00:0.00:0.00:0:0.00:0.00:0.00	T:0:0.00:0.00:0.00:0:0:0.00:0.00:0.00:0:0.00:0.00:0.00	A	A
121	resMT_121	resMT_121_1	No	research	blood	CUSTOM PANEL	Group2	Roche_SeqCap EZ_Choice_Enrichment_Kit	CustomPanel_130kb	Hiseq2500	NC_012920.1	16569	68468	684.68	4.13242	3.06863	3101804739	135513	1110.98	929.911	0.410483	0.163989	0.425528	3745139	1593662	0.000429627	0.000182818	1	A:1:60.00:39.00:0.00:1:0:0.83:0.00:0.00:1:0.40:101.00:0.40	C:0:0.00:0.00:0.00:0:0:0.00:0.00:0.00:0:0.00:0.00:0.00	G:0:0.00:0.00:0.00:0:0:0.00:0.00:0.00:0:0.00:0.00:0.00	T:0:0.00:0.00:0.00:0:0:0.00:0.00:0.00:0:0.00:0.00:0.00	A	A
122	resMT_122	resMT_122_1	No	research	blood	CUSTOM PANEL	Group2	Roche_SeqCap EZ_Choice_Enrichment_Kit	CustomPanel_130kb	Hiseq2500	NC_012920.1	16569	53892	538.92	3.25278	2.29376	3101804739	135513	1154.41	933.005	0.422527	0.151684	0.425789	3791304	1614296	0.000333842	0.000142146	1	A:1:60.00:36.00:0.00:1:0:0.28:0.00:0.00:1:0.12:101.00:0.12	C:0:0.00:0.00:0.00:0:0:0.00:0.00:0.00:0:0.00:0.00:0.00	G:0:0.00:0.00:0.00:0:0:0.00:0.00:0.00:0:0.00:0.00:0.00	T:0:0.00:0.00:0.00:0:0:0.00:0.00:0.00:0:0.00:0.00:0.00	A	A
123	resMT_123	resMT_123_1	No	research	blood	CUSTOM PANEL	Group2	Roche_SeqCap EZ_Choice_Enrichment_Kit	CustomPanel_130kb	Hiseq2500	NC_012920.1	16569	99254	992.54	5.99046	4.479	3101804739	135513	1164.63	982.859	0.410807	0.167943	0.421249	3921141	1651777	0.000600892	0.000253125	3	A:3:60.00:39.33:0.00:2:1:0.46:0.01:14.00:2:0.75:101.00:0.76	C:0:0.00:0.00:0.00:0:0:0.00:0.00:0.00:0:0.00:0.00:0.00	G:0:0.00:0.00:0.00:0:0:0.00:0.00:0.00:0:0.00:0.00:0.00	T:0:0.00:0.00:0.00:0:0:0.00:0.00:0.00:0:0.00:0.00:0.00	A	A
124	resMT_124	resMT_124_1	No	research	blood	CUSTOM PANEL	Group2	Roche_SeqCap EZ_Choice_Enrichment_Kit	CustomPanel_130kb	Hiseq2500	NC_012920.1	16569	66605	666.05	4.0201	2.30317	3101804739	135513	1162.01	774.908	0.43697	0.106208	0.456822	3912501	1787317	0.000372653	0.000170236	0	A:0:0.00:0.00:0.00:0:0:0.00:0.00:0.00:0:0.00:0.00:0.00	C:0:0.00:0.00:0.00:0:0:0.00:0.00:0.00:0:0.00:0.00:0.00	G:0:0.00:0.00:0.00:0:0:0.00:0.00:0.00:0:0.00:0.00:0.00	T:0:0.00:0.00:0.00:0:0:0.00:0.00:0.00:0:0.00:0.00:0.00	Undetermined	A
125	resMT_125	resMT_125_1	No	research	blood	CUSTOM PANEL	Group2	Roche_SeqCap EZ_Choice_Enrichment_Kit	CustomPanel_130kb	Hiseq2500	NC_012920.1	16569	47309	473.09	2.85544	2.07834	3101804739	135513	1142.73	928.109	0.415998	0.155155	0.428847	3806405	1632365	0.000289819	0.000124288	1	A:1:60.00:40.00:0.00:1:0:0.28:0.00:0.00:1:0.12:101.00:0.12	C:0:0.00:0.00:0.00:0:0:0.00:0.00:0.00:0:0.00:0.00:0.00	G:0:0.00:0.00:0.00:0:0:0.00:0.00:0.00:0:0.00:0.00:0.00	T:0:0.00:0.00:0.00:0:0:0.00:0.00:0.00:0:0.00:0.00:0.00	A	A
126	resMT_126	resMT_126_1	No	research	blood	CUSTOM PANEL	Group2	Roche_SeqCap EZ_Choice_Enrichment_Kit	CustomPanel_130kb	Hiseq2500	NC_012920.1	16569	40155	401.55	2.42365	1.62065	3101804739	135513	1302.96	1005.55	0.42539	0.137624	0.436986	4232072	1849356	0.00021713	9.48826e-05	2	A:2:60.00:37.00:0.00:1:1:0.61:0.00:19.50:1:0.27:101.00:0.30	C:0:0.00:0.00:0.00:0:0:0.00:0.00:0.00:0:0.00:0.00:0.00	G:0:0.00:0.00:0.00:0:0:0.00:0.00:0.00:0:0.00:0.00:0.00	T:0:0.00:0.00:0.00:0:0:0.00:0.00:0.00:0:0.00:0.00:0.00	A	A
127	resMT_127	resMT_127_1	No	research	blood	CUSTOM PANEL	Group2	Roche_SeqCap EZ_Choice_Enrichment_Kit	CustomPanel_130kb	Hiseq2500	NC_012920.1	16569	48316	483.16	2.91622	1.98914	3101804739	135513	1158.92	872.132	0.420769	0.138764	0.440467	3881612	1709722	0.000282596	0.000124474	2	A:2:60.00:40.00:0.00:1:1:0.63:0.00:0.00:1:0.42:101.00:0.31	C:0:0.00:0.00:0.00:0:0:0.00:0.00:0.00:0:0.00:0.00:0.00	G:0:0.00:0.00:0.00:0:0:0.00:0.00:0.00:0:0.00:0.00:0.00	T:0:0.00:0.00:0.00:0:0:0.00:0.00:0.00:0:0.00:0.00:0.00	A	A
128	resMT_128	resMT_128_1	No	research	blood	CUSTOM PANEL	Group2	Roche_SeqCap EZ_Choice_Enrichment_Kit	CustomPanel_130kb	Hiseq2500	NC_012920.1	16569	28972	289.72	1.74867	1.0682	3101804739	135513	1253.02	869.263	0.445361	0.11285	0.441789	4088678	1806333	0.000160391	7.08591e-05	0	A:0:0.00:0.00:0.00:0:0:0.00:0.00:0.00:0:0.00:0.00:0.00	C:0:0.00:0.00:0.00:0:0:0.00:0.00:0.00:0:0.00:0.00:0.00	G:0:0.00:0.00:0.00:0:0:0.00:0.00:0.00:0:0.00:0.00:0.00	T:0:0.00:0.00:0.00:0:0:0.00:0.00:0.00:0:0.00:0.00:0.00	Undetermined	A
129	resMT_129	resMT_129_1	No	research	blood	CUSTOM PANEL	Group2	Roche_SeqCap EZ_Choice_Enrichment_Kit	CustomPanel_130kb	Hiseq2500	NC_012920.1	16569	79578	795.78	4.80299	3.4825	3101804739	135513	1161.09	941.161	0.417773	0.163498	0.418729	3901274	1633577	0.00048714	0.00020398	4	A:4:60.00:32.00:15.00:4:0:0.54:0.00:0.00:4:0.54:90.25:0.44	C:0:0.00:0.00:0.00:0:0:0.00:0.00:0.00:0:0.00:0.00:0.00	G:0:0.00:0.00:0.00:0:0:0.00:0.00:0.00:0:0.00:0.00:0.00	T:0:0.00:0.00:0.00:0:0:0.00:0.00:0.00:0:0.00:0.00:0.00	A	A
130	resMT_130	resMT_130_1	No	research	blood	CUSTOM PANEL	Group2	Roche_SeqCap EZ_Choice_Enrichment_Kit	CustomPanel_130kb	Hiseq2500	NC_012920.1	16569	40318	403.18	2.4333	1.67311	3101804739	135513	950.362	736.209	0.423767	0.143139	0.433094	3165778	1371079	0.00029406	0.000127356	4	A:4:60.00:39.75:0.00:2:2:0.47:0.03:39.75:2:0.29:69.50:0.26	C:0:0.00:0.00:0.00:0:0:0.00:0.00:0.00:0:0.00:0.00:0.00	G:0:0.00:0.00:0.00:0:0:0.00:0.00:0.00:0:0.00:0.00:0.00	T:0:0.00:0.00:0.00:0:0:0.00:0.00:0.00:0:0.00:0.00:0.00	A	A
131	resMT_131	resMT_131_1	No	research	blood	CUSTOM PANEL	Group2	Roche_SeqCap EZ_Choice_Enrichment_Kit	CustomPanel_130kb	Hiseq2500	NC_012920.1	16569	51907	519.07	3.13279	2.39262	3101804739	135513	1058.8	892.836	0.39921	0.165822	0.434968	3659920	1591948	0.00032606	0.000141825	7	A:7:60.00:38.57:0.00:3:4:0.72:0.00:4.29:3:0.56:93.29:0.48	C:0:0.00:0.00:0.00:0:0:0.00:0.00:0.00:0:0.00:0.00:0.00	G:0:0.00:0.00:0.00:0:0:0.00:0.00:0.00:0:0.00:0.00:0.00	T:0:0.00:0.00:0.00:0:0:0.00:0.00:0.00:0:0.00:0.00:0.00	A	A
132	resMT_132	resMT_132_1	No	research	blood	CUSTOM PANEL	Group2	Roche_SeqCap EZ_Choice_Enrichment_Kit	CustomPanel_130kb	Hiseq2500	NC_012920.1	16569	43402	434.02	2.61945	1.78229	3101804739	135513	978.768	754.7	0.418817	0.142081	0.439102	3279255	1439927	0.000301418	0.000132353	1	A:1:60.00:30.00:60.00:1:0:0.65:0.02:32.00:1:0.65:101.00:0.65	C:0:0.00:0.00:0.00:0:0:0.00:0.00:0.00:0:0.00:0.00:0.00	G:0:0.00:0.00:0.00:0:0:0.00:0.00:0.00:0:0.00:0.00:0.00	T:0:0.00:0.00:0.00:0:0:0.00:0.00:0.00:0:0.00:0.00:0.00	A	A
133	resMT_133	resMT_133_1	No	research	blood	CUSTOM PANEL	Group2	Roche_SeqCap EZ_Choice_Enrichment_Kit	CustomPanel_130kb	Hiseq2500	NC_012920.1	16569	52699	526.99	3.18071	2.20739	3101804739	135513	1039	828.833	0.425202	0.152177	0.422621	3414472	1443028	0.000365197	0.00015434	5	A:5:60.00:39.60:0.00:1:4:0.53:0.01:31.40:1:0.35:101.00:0.46	C:0:0.00:0.00:0.00:0:0:0.00:0.00:0.00:0:0.00:0.00:0.00	G:0:0.00:0.00:0.00:0:0:0.00:0.00:0.00:0:0.00:0.00:0.00	T:0:0.00:0.00:0.00:0:0:0.00:0.00:0.00:0:0.00:0.00:0.00	A	A
134	resMT_134	resMT_134_1	No	research	blood	CUSTOM PANEL	Group2	Roche_SeqCap EZ_Choice_Enrichment_Kit	CustomPanel_130kb	Hiseq2500	NC_012920.1	16569	53931	539.31	3.25513	2.27698	3101804739	135513	1109.11	854.795	0.42493	0.139283	0.435787	3660660	1595268	0.000338069	0.000147326	0	A:0:0.00:0.00:0.00:0:0:0.00:0.00:0.00:0:0.00:0.00:0.00	C:0:0.00:0.00:0.00:0:0:0.00:0.00:0.00:0:0.00:0.00:0.00	G:0:0.00:0.00:0.00:0:0:0.00:0.00:0.00:0:0.00:0.00:0.00	T:0:0.00:0.00:0.00:0:0:0.00:0.00:0.00:0:0.00:0.00:0.00	Undetermined	A
135	resMT_135	resMT_135_1	No	research	blood	CUSTOM PANEL	Group2	Roche_SeqCap EZ_Choice_Enrichment_Kit	CustomPanel_130kb	Hiseq2500	NC_012920.1	16569	48393	483.93	2.92087	2.07702	3101804739	135513	1022.05	820.301	0.424	0.158622	0.417377	3361145	1402865	0.000344958	0.000143978	4	A:4:60.00:40.00:30.00:2:2:0.28:0.00:0.00:2:0.55:101.00:0.50	C:0:0.00:0.00:0.00:0:0:0.00:0.00:0.00:0:0.00:0.00:0.00	G:0:0.00:0.00:0.00:0:0:0.00:0.00:0.00:0:0.00:0.00:0.00	T:0:0.00:0.00:0.00:0:0:0.00:0.00:0.00:0:0.00:0.00:0.00	A	A
136	resMT_136	resMT_136_1	No	research	blood	CUSTOM PANEL	Group2	Roche_SeqCap EZ_Choice_Enrichment_Kit	CustomPanel_130kb	Hiseq2500	NC_012920.1	16569	63006	630.06	3.80275	2.26286	3101804739	135513	1175.36	809.126	0.440276	0.109735	0.449989	3918299	1763191	0.000357341	0.000160799	4	A:4:60.00:37.25:0.00:2:2:0.76:0.03:79.50:2:0.52:93.50:0.39	C:0:0.00:0.00:0.00:0:0:0.00:0.00:0.00:0:0.00:0.00:0.00	G:0:0.00:0.00:0.00:0:0:0.00:0.00:0.00:0:0.00:0.00:0.00	T:0:0.00:0.00:0.00:0:0:0.00:0.00:0.00:0:0.00:0.00:0.00	A	A
137	resMT_137	resMT_137_1	No	research	blood	CUSTOM PANEL	Group2	Roche_SeqCap EZ_Choice_Enrichment_Kit	CustomPanel_130kb	Hiseq2500	NC_012920.1	16569	66770	667.7	4.03006	3.00489	3101804739	135513	1117.53	900.666	0.413102	0.154689	0.432208	3756729	1623688	0.000411224	0.000177734	4	A:4:58.00:31.75:0.00:3:1:0.51:0.00:8.00:3:0.66:81.00:0.54	C:0:0.00:0.00:0.00:0:0:0.00:0.00:0.00:0:0.00:0.00:0.00	G:0:0.00:0.00:0.00:0:0:0.00:0.00:0.00:0:0.00:0.00:0.00	T:0:0.00:0.00:0.00:0:0:0.00:0.00:0.00:0:0.00:0.00:0.00	A	A
138	resMT_138	resMT_138_1	No	research	blood	CUSTOM PANEL	Group2	Roche_SeqCap EZ_Choice_Enrichment_Kit	CustomPanel_130kb	Hiseq2500	NC_012920.1	16569	47692	476.92	2.8785	2.14854	3101804739	135513	1091.46	900.219	0.418608	0.156852	0.42454	3617485	1535767	0.000310542	0.000131837	1	A:1:60.00:30.00:0.00:1:0:0.24:0.00:0.00:1:0.10:101.00:0.10	C:0:0.00:0.00:0.00:0:0:0.00:0.00:0.00:0:0.00:0.00:0.00	G:0:0.00:0.00:0.00:0:0:0.00:0.00:0.00:0:0.00:0.00:0.00	T:0:0.00:0.00:0.00:0:0:0.00:0.00:0.00:0:0.00:0.00:0.00	A	A
139	resMT_139	resMT_139_1	No	research	blood	CUSTOM PANEL	Group2	Roche_SeqCap EZ_Choice_Enrichment_Kit	CustomPanel_130kb	Hiseq2500	NC_012920.1	16569	63413	634.13	3.82738	2.56054	3101804739	135513	1079.41	787.228	0.435092	0.127635	0.437273	3552060	1553220	0.000408268	0.000178525	1	A:1:60.00:39.00:0.00:1:0:0.87:0.00:0.00:1:0.42:101.00:0.42	C:0:0.00:0.00:0.00:0:0:0.00:0.00:0.00:0:0.00:0.00:0.00	G:0:0.00:0.00:0.00:0:0:0.00:0.00:0.00:0:0.00:0.00:0.00	T:0:0.00:0.00:0.00:0:0:0.00:0.00:0.00:0:0.00:0.00:0.00	A	A
140	resMT_140	resMT_140_1	No	research	blood	CUSTOM PANEL	Group2	Roche_SeqCap EZ_Choice_Enrichment_Kit	CustomPanel_130kb	Hiseq2500	NC_012920.1	16569	70378	703.78	4.24771	2.7165	3101804739	135513	1031.15	759.917	0.429816	0.134202	0.435981	3442878	1501029	0.000468865	0.000204416	9	A:9:60.00:37.44:0.00:6:3:0.53:0.00:5.22:6:0.28:99.89:0.41	C:0:0.00:0.00:0.00:0:0:0.00:0.00:0.00:0:0.00:0.00:0.00	G:0:0.00:0.00:0.00:0:0:0.00:0.00:0.00:0:0.00:0.00:0.00	T:0:0.00:0.00:0.00:0:0:0.00:0.00:0.00:0:0.00:0.00:0.00	A	A
141	resMT_141	resMT_141_1	No	research	blood	CUSTOM PANEL	Group2	Roche_SeqCap EZ_Choice_Enrichment_Kit	CustomPanel_130kb	Hiseq2500	NC_012920.1	16569	59853	598.53	3.61245	2.55668	3101804739	135513	924.133	735.795	0.411159	0.159401	0.42944	3178338	1364905	0.000438514	0.000188315	4	A:4:60.00:39.75:0.00:3:1:0.84:0.00:0.00:3:0.53:101.00:0.50	C:0:0.00:0.00:0.00:0:0:0.00:0.00:0.00:0:0.00:0.00:0.00	G:0:0.00:0.00:0.00:0:0:0.00:0.00:0.00:0:0.00:0.00:0.00	T:0:0.00:0.00:0.00:0:0:0.00:0.00:0.00:0:0.00:0.00:0.00	A	A
142	resMT_142	resMT_142_1	No	research	blood	CUSTOM PANEL	Group2	Roche_SeqCap EZ_Choice_Enrichment_Kit	CustomPanel_130kb	Hiseq2500	NC_012920.1	16569	33942	339.42	2.04865	1.61317	3101804739	135513	880.152	780.998	0.373969	0.214621	0.41141	3248629	1336518	0.000253958	0.000104481	0	A:0:0.00:0.00:0.00:0:0:0.00:0.00:0.00:0:0.00:0.00:0.00	C:0:0.00:0.00:0.00:0:0:0.00:0.00:0.00:0:0.00:0.00:0.00	G:0:0.00:0.00:0.00:0:0:0.00:0.00:0.00:0:0.00:0.00:0.00	T:0:0.00:0.00:0.00:0:0:0.00:0.00:0.00:0:0.00:0.00:0.00	Undetermined	A
143	resMT_143	resMT_143_1	No	research	blood	CUSTOM PANEL	Group2	Roche_SeqCap EZ_Choice_Enrichment_Kit	CustomPanel_130kb	Hiseq2500	NC_012920.1	16569	34951	349.51	2.10955	1.71499	3101804739	135513	831.814	747.763	0.375796	0.219564	0.404639	3049897	1234107	0.000283209	0.000114597	1	A:1:60.00:39.00:0.00:0:1:0.75:0.00:0.00:0:0.00:101.00:0.62	C:0:0.00:0.00:0.00:0:0:0.00:0.00:0.00:0:0.00:0.00:0.00	G:0:0.00:0.00:0.00:0:0:0.00:0.00:0.00:0:0.00:0.00:0.00	T:0:0.00:0.00:0.00:0:0:0.00:0.00:0.00:0:0.00:0.00:0.00	A	A
144	resMT_144	resMT_144_1	No	research	blood	CUSTOM PANEL	Group2	Roche_SeqCap EZ_Choice_Enrichment_Kit	CustomPanel_130kb	Hiseq2500	NC_012920.1	16569	42114	421.14	2.54183	2.08927	3101804739	135513	897.838	794.603	0.371697	0.212521	0.415782	3332214	1385475	0.000303968	0.000126384	1	A:1:60.00:36.00:60.00:1:0:0.48:0.00:0.00:1:0.74:101.00:0.74	C:0:0.00:0.00:0.00:0:0:0.00:0.00:0.00:0:0.00:0.00:0.00	G:0:0.00:0.00:0.00:0:0:0.00:0.00:0.00:0:0.00:0.00:0.00	T:0:0.00:0.00:0.00:0:0:0.00:0.00:0.00:0:0.00:0.00:0.00	A	A
145	resMT_145	resMT_145_1	No	research	blood	CUSTOM PANEL	Group2	Roche_SeqCap EZ_Choice_Enrichment_Kit	CustomPanel_130kb	Hiseq2500	NC_012920.1	16569	25999	259.99	1.56923	1.26442	3101804739	135513	882.001	789.684	0.373947	0.217622	0.40843	3245102	1325397	0.00019616	8.01177e-05	1	A:1:60.00:40.00:60.00:1:0:0.20:0.03:118.00:1:0.88:101.00:0.88	C:0:0.00:0.00:0.00:0:0:0.00:0.00:0.00:0:0.00:0.00:0.00	G:0:0.00:0.00:0.00:0:0:0.00:0.00:0.00:0:0.00:0.00:0.00	T:0:0.00:0.00:0.00:0:0:0.00:0.00:0.00:0:0.00:0.00:0.00	A	A
146	resMT_146	resMT_146_1	No	research	blood	CUSTOM PANEL	Group2	Roche_SeqCap EZ_Choice_Enrichment_Kit	CustomPanel_130kb	Hiseq2500	NC_012920.1	16569	17476	174.76	1.0548	0.772272	3101804739	135513	953.426	834.356	0.390119	0.197412	0.41247	3377280	1393027	0.000125453	5.17458e-05	0	A:0:0.00:0.00:0.00:0:0:0.00:0.00:0.00:0:0.00:0.00:0.00	C:0:0.00:0.00:0.00:0:0:0.00:0.00:0.00:0:0.00:0.00:0.00	G:0:0.00:0.00:0.00:0:0:0.00:0.00:0.00:0:0.00:0.00:0.00	T:0:0.00:0.00:0.00:0:0:0.00:0.00:0.00:0:0.00:0.00:0.00	Undetermined	A
147	resMT_147	resMT_147_1	No	research	blood	CUSTOM PANEL	Group2	Roche_SeqCap EZ_Choice_Enrichment_Kit	CustomPanel_130kb	Hiseq2500	NC_012920.1	16569	39764	397.64	2.40005	2.02638	3101804739	135513	1040.45	932.291	0.378111	0.209777	0.412112	3780711	1558076	0.000255212	0.000105176	3	A:3:60.00:39.00:0.00:2:1:0.46:0.00:0.00:2:0.23:101.00:0.22	C:0:0.00:0.00:0.00:0:0:0.00:0.00:0.00:0:0.00:0.00:0.00	G:0:0.00:0.00:0.00:0:0:0.00:0.00:0.00:0:0.00:0.00:0.00	T:0:0.00:0.00:0.00:0:0:0.00:0.00:0.00:0:0.00:0.00:0.00	A	A
148	resMT_148	resMT_148_1	No	research	blood	CUSTOM PANEL	Group2	Roche_SeqCap EZ_Choice_Enrichment_Kit	CustomPanel_130kb	Hiseq2500	NC_012920.1	16569	75700	757	4.56899	3.35055	3101804739	135513	1149.69	942.34	0.401635	0.168746	0.429619	4000048	1718497	0.000440501	0.000189248	7	A:7:60.00:39.43:0.00:3:4:0.51:0.00:4.43:3:0.40:100.57:0.44	C:0:0.00:0.00:0.00:0:0:0.00:0.00:0.00:0:0.00:0.00:0.00	G:0:0.00:0.00:0.00:0:0:0.00:0.00:0.00:0:0.00:0.00:0.00	T:0:0.00:0.00:0.00:0:0:0.00:0.00:0.00:0:0.00:0.00:0.00	A	A
149	resMT_149	resMT_149_1	No	research	blood	CUSTOM PANEL	Group2	Roche_SeqCap EZ_Choice_Enrichment_Kit	CustomPanel_130kb	Hiseq2500	NC_012920.1	16569	41284	412.84	2.49179	1.9298	3101804739	135513	857.251	737.601	0.388704	0.191994	0.419302	3052372	1279866	0.000322565	0.000135252	1	A:1:60.00:40.00:0.00:0:1:0.69:0.00:0.00:0:0.00:101.00:0.65	C:0:0.00:0.00:0.00:0:0:0.00:0.00:0.00:0:0.00:0.00:0.00	G:0:0.00:0.00:0.00:0:0:0.00:0.00:0.00:0:0.00:0.00:0.00	T:0:0.00:0.00:0.00:0:0:0.00:0.00:0.00:0:0.00:0.00:0.00	A	A
150	resMT_150	resMT_150_1	No	research	blood	CUSTOM PANEL	Group2	Roche_SeqCap EZ_Choice_Enrichment_Kit	CustomPanel_130kb	Hiseq2500	NC_012920.1	16569	50145	501.45	3.02662	2.26177	3101804739	135513	1070.61	907.727	0.394328	0.17837	0.427302	3763488	1608146	0.000311819	0.000133241	0	A:0:0.00:0.00:0.00:0:0:0.00:0.00:0.00:0:0.00:0.00:0.00	C:0:0.00:0.00:0.00:0:0:0.00:0.00:0.00:0:0.00:0.00:0.00	G:0:0.00:0.00:0.00:0:0:0.00:0.00:0.00:0:0.00:0.00:0.00	T:0:0.00:0.00:0.00:0:0:0.00:0.00:0.00:0:0.00:0.00:0.00	Undetermined	A
151	resMT_151	resMT_151_1	No	research	blood	CUSTOM PANEL	Group2	Roche_SeqCap EZ_Choice_Enrichment_Kit	CustomPanel_130kb	Hiseq2500	NC_012920.1	16569	41087	410.87	2.4799	2.00326	3101804739	135513	941.665	829.231	0.384764	0.202183	0.413053	3371947	1392793	0.000294997	0.000121849	2	A:2:60.00:39.50:30.00:0:2:0.41:0.00:0.00:0:0.00:101.00:0.20	C:0:0.00:0.00:0.00:0:0:0.00:0.00:0.00:0:0.00:0.00:0.00	G:0:0.00:0.00:0.00:0:0:0.00:0.00:0.00:0:0.00:0.00:0.00	T:0:0.00:0.00:0.00:0:0:0.00:0.00:0.00:0:0.00:0.00:0.00	A	A
152	resMT_152	resMT_152_1	No	research	blood	CUSTOM PANEL	Group2	Roche_SeqCap EZ_Choice_Enrichment_Kit	CustomPanel_130kb	Hiseq2500	NC_012920.1	16569	36586	365.86	2.20811	1.67027	3101804739	135513	940.951	795.176	0.39352	0.185876	0.420603	3313125	1393510	0.000262546	0.000110427	2	A:2:60.00:37.00:0.00:0:2:0.15:0.00:0.00:0:0.00:99.50:0.55	C:0:0.00:0.00:0.00:0:0:0.00:0.00:0.00:0:0.00:0.00:0.00	G:0:0.00:0.00:0.00:0:0:0.00:0.00:0.00:0:0.00:0.00:0.00	T:0:0.00:0.00:0.00:0:0:0.00:0.00:0.00:0:0.00:0.00:0.00	A	A
153	resMT_153	resMT_153_1	No	research	blood	CUSTOM PANEL	Group2	Roche_SeqCap EZ_Choice_Enrichment_Kit	CustomPanel_130kb	Hiseq2500	NC_012920.1	16569	49407	494.07	2.98201	2.426	3101804739	135513	919.613	797.996	0.391716	0.195925	0.412359	3249842	1340102	0.000368681	0.000152029	6	A:6:60.00:39.00:10.00:3:3:0.46:0.00:0.00:3:0.28:97.83:0.39	C:0:0.00:0.00:0.00:0:0:0.00:0.00:0.00:0:0.00:0.00:0.00	G:0:0.00:0.00:0.00:0:0:0.00:0.00:0.00:0:0.00:0.00:0.00	T:0:0.00:0.00:0.00:0:0:0.00:0.00:0.00:0:0.00:0.00:0.00	A	A
154	resMT_154	resMT_154_1	No	research	blood	CUSTOM PANEL	Group2	Roche_SeqCap EZ_Choice_Enrichment_Kit	CustomPanel_130kb	Hiseq2500	NC_012920.1	16569	35912	359.12	2.16749	1.63635	3101804739	135513	1061.28	884.734	0.412531	0.164628	0.422841	3564251	1507111	0.000238284	0.000100756	5	A:5:59.40:36.80:0.00:2:3:0.41:0.06:54.00:2:0.56:81.40:0.39	C:0:0.00:0.00:0.00:0:0:0.00:0.00:0.00:0:0.00:0.00:0.00	G:0:0.00:0.00:0.00:0:0:0.00:0.00:0.00:0:0.00:0.00:0.00	T:0:0.00:0.00:0.00:0:0:0.00:0.00:0.00:0:0.00:0.00:0.00	A	A
155	resMT_155	resMT_155_1	No	research	blood	CUSTOM PANEL	Group2	Roche_SeqCap EZ_Choice_Enrichment_Kit	CustomPanel_130kb	Hiseq2500	NC_012920.1	16569	21441	214.41	1.294	0.921837	3101804739	135513	1153.19	941.153	0.415449	0.148903	0.435648	3833695	1670142	0.000128378	5.59278e-05	1	A:1:60.00:27.00:0.00:0:1:0.26:0.01:16.00:0:0.00:101.00:0.13	C:0:0.00:0.00:0.00:0:0:0.00:0.00:0.00:0:0.00:0.00:0.00	G:0:0.00:0.00:0.00:0:0:0.00:0.00:0.00:0:0.00:0.00:0.00	T:0:0.00:0.00:0.00:0:0:0.00:0.00:0.00:0:0.00:0.00:0.00	A	A
156	resMT_156	resMT_156_1	No	research	blood	CUSTOM PANEL	Group2	Roche_SeqCap EZ_Choice_Enrichment_Kit	CustomPanel_130kb	Hiseq2500	NC_012920.1	16569	34366	343.66	2.07418	1.53187	3101804739	135513	1119.62	910.065	0.413917	0.152687	0.433396	3747416	1624115	0.000211598	9.17059e-05	2	A:2:60.00:37.50:0.00:1:1:0.50:0.01:23.50:1:0.14:101.00:0.40	C:0:0.00:0.00:0.00:0:0:0.00:0.00:0.00:0:0.00:0.00:0.00	G:0:0.00:0.00:0.00:0:0:0.00:0.00:0.00:0:0.00:0.00:0.00	T:0:0.00:0.00:0.00:0:0:0.00:0.00:0.00:0:0.00:0.00:0.00	A	A
157	resMT_157	resMT_157_1	No	research	blood	CUSTOM PANEL	Group2	Roche_SeqCap EZ_Choice_Enrichment_Kit	CustomPanel_130kb	Hiseq2500	NC_012920.1	16569	70096	700.96	4.23062	3.26672	3101804739	135513	1073.75	898.427	0.414146	0.163414	0.42244	3584895	1514403	0.000462862	0.000195531	3	A:3:60.00:35.67:0.00:1:2:0.57:0.00:0.00:1:0.67:101.00:0.42	C:0:0.00:0.00:0.00:0:0:0.00:0.00:0.00:0:0.00:0.00:0.00	G:0:0.00:0.00:0.00:0:0:0.00:0.00:0.00:0:0.00:0.00:0.00	T:0:0.00:0.00:0.00:0:0:0.00:0.00:0.00:0:0.00:0.00:0.00	A	A
158	resMT_158	resMT_158_1	No	research	blood	CUSTOM PANEL	Group2	Roche_SeqCap EZ_Choice_Enrichment_Kit	CustomPanel_130kb	Hiseq2500	NC_012920.1	16569	60249	602.49	3.63623	2.60719	3101804739	135513	1146.05	907.406	0.427018	0.149282	0.4237	3728937	1579951	0.000381335	0.000161572	3	A:3:60.00:39.33:20.00:2:1:0.28:0.01:10.33:2:0.91:101.00:0.84	C:0:0.00:0.00:0.00:0:0:0.00:0.00:0.00:0:0.00:0.00:0.00	G:0:0.00:0.00:0.00:0:0:0.00:0.00:0.00:0:0.00:0.00:0.00	T:0:0.00:0.00:0.00:0:0:0.00:0.00:0.00:0:0.00:0.00:0.00	A	A
159	resMT_159	resMT_159_1	No	research	blood	CUSTOM PANEL	Group2	Roche_SeqCap EZ_Choice_Enrichment_Kit	CustomPanel_130kb	Hiseq2500	NC_012920.1	16569	26677	266.77	1.61009	1.18765	3101804739	135513	1109.89	919.689	0.407775	0.161128	0.431097	3747581	1615571	0.000165124	7.11846e-05	2	A:2:60.00:38.50:0.00:1:1:0.96:0.01:7.50:1:0.63:73.00:0.36	C:0:0.00:0.00:0.00:0:0:0.00:0.00:0.00:0:0.00:0.00:0.00	G:0:0.00:0.00:0.00:0:0:0.00:0.00:0.00:0:0.00:0.00:0.00	T:0:0.00:0.00:0.00:0:0:0.00:0.00:0.00:0:0.00:0.00:0.00	A	A
160	resMT_160	resMT_160_1	No	research	blood	CUSTOM PANEL	Group2	Roche_SeqCap EZ_Choice_Enrichment_Kit	CustomPanel_130kb	Hiseq2500	NC_012920.1	16569	66697	666.97	4.02559	2.35804	3101804739	135513	1251.15	833.105	0.445113	0.108239	0.446648	4148081	1852732	0.000359993	0.00016079	4	A:4:60.00:39.25:0.00:2:2:0.66:0.00:0.00:2:0.42:101.00:0.41	C:0:0.00:0.00:0.00:0:0:0.00:0.00:0.00:0:0.00:0.00:0.00	G:0:0.00:0.00:0.00:0:0:0.00:0.00:0.00:0:0.00:0.00:0.00	T:0:0.00:0.00:0.00:0:0:0.00:0.00:0.00:0:0.00:0.00:0.00	A	A
161	resMT_161	resMT_161_1	No	research	blood	CUSTOM PANEL	Group2	Roche_SeqCap EZ_Choice_Enrichment_Kit	CustomPanel_130kb	Hiseq2500	NC_012920.1	16569	42219	422.19	2.54811	1.74704	3101804739	135513	1287.36	997.03	0.42769	0.140053	0.432258	4207916	1818905	0.000232112	0.000100332	7	A:7:60.00:39.71:17.14:4:3:0.38:0.01:22.71:4:0.60:96.71:0.65	C:0:0.00:0.00:0.00:0:0:0.00:0.00:0.00:0:0.00:0.00:0.00	G:0:0.00:0.00:0.00:0:0:0.00:0.00:0.00:0:0.00:0.00:0.00	T:0:0.00:0.00:0.00:0:0:0.00:0.00:0.00:0:0.00:0.00:0.00	A	A
162	resMT_162	resMT_162_1	No	research	blood	CUSTOM PANEL	Group2	Roche_SeqCap EZ_Choice_Enrichment_Kit	CustomPanel_130kb	Hiseq2500	NC_012920.1	16569	55923	559.23	3.3753	2.52155	3101804739	135513	1242.17	1055.91	0.420058	0.171423	0.408519	4072622	1663743	0.000336128	0.000137314	2	A:2:60.00:39.50:30.00:2:0:0.53:0.00:0.00:2:0.34:101.00:0.34	C:0:0.00:0.00:0.00:0:0:0.00:0.00:0.00:0:0.00:0.00:0.00	G:0:0.00:0.00:0.00:0:0:0.00:0.00:0.00:0:0.00:0.00:0.00	T:0:0.00:0.00:0.00:0:0:0.00:0.00:0.00:0:0.00:0.00:0.00	A	A
163	resMT_163	resMT_163_1	No	research	blood	CUSTOM PANEL	Group2	Roche_SeqCap EZ_Choice_Enrichment_Kit	CustomPanel_130kb	Hiseq2500	NC_012920.1	16569	55748	557.48	3.36468	2.2573	3101804739	135513	1229.47	913.574	0.433609	0.134119	0.432272	4015351	1735724	0.00032118	0.000138837	3	A:3:60.00:38.00:0.00:1:2:0.38:0.01:25.67:1:0.69:101.00:0.49	C:0:0.00:0.00:0.00:0:0:0.00:0.00:0.00:0:0.00:0.00:0.00	G:0:0.00:0.00:0.00:0:0:0.00:0.00:0.00:0:0.00:0.00:0.00	T:0:0.00:0.00:0.00:0:0:0.00:0.00:0.00:0:0.00:0.00:0.00	A	A
164	resMT_164	resMT_164_1	No	research	blood	CUSTOM PANEL	Group2	Roche_SeqCap EZ_Choice_Enrichment_Kit	CustomPanel_130kb	Hiseq2500	NC_012920.1	16569	53259	532.59	3.21457	2.24789	3101804739	135513	1193.94	928.865	0.427474	0.144888	0.427638	3934334	1682471	0.000316552	0.00013537	5	A:5:60.00:36.60:12.00:3:2:0.26:0.00:0.00:3:0.57:101.00:0.69	C:0:0.00:0.00:0.00:0:0:0.00:0.00:0.00:0:0.00:0.00:0.00	G:0:0.00:0.00:0.00:0:0:0.00:0.00:0.00:0:0.00:0.00:0.00	T:0:0.00:0.00:0.00:0:0:0.00:0.00:0.00:0:0.00:0.00:0.00	A	A
165	resMT_165	resMT_165_1	No	research	blood	CUSTOM PANEL	Group2	Roche_SeqCap EZ_Choice_Enrichment_Kit	CustomPanel_130kb	Hiseq2500	NC_012920.1	16569	88523	885.23	5.34295	3.97767	3101804739	135513	1049.18	867.801	0.411891	0.165045	0.423064	3538687	1497091	0.0005913	0.000250158	1	A:1:60.00:35.00:0.00:0:1:0.51:0.05:102.00:0:0.00:101.00:0.74	C:0:0.00:0.00:0.00:0:0:0.00:0.00:0.00:0:0.00:0.00:0.00	G:0:0.00:0.00:0.00:0:0:0.00:0.00:0.00:0:0.00:0.00:0.00	T:0:0.00:0.00:0.00:0:0:0.00:0.00:0.00:0:0.00:0.00:0.00	A	A
166	resMT_166	resMT_166_1	No	research	blood	CUSTOM PANEL	Group2	Roche_SeqCap EZ_Choice_Enrichment_Kit	CustomPanel_130kb	Hiseq2500	NC_012920.1	16569	55693	556.93	3.36124	2.54183	3101804739	135513	982.002	822.604	0.414663	0.172216	0.413121	3281941	1355839	0.000410764	0.000169695	2	A:2:60.00:37.00:0.00:2:0:0.12:0.00:0.00:2:0.50:101.00:0.50	C:0:0.00:0.00:0.00:0:0:0.00:0.00:0.00:0:0.00:0.00:0.00	G:0:0.00:0.00:0.00:0:0:0.00:0.00:0.00:0:0.00:0.00:0.00	T:0:0.00:0.00:0.00:0:0:0.00:0.00:0.00:0:0.00:0.00:0.00	A	A
167	resMT_167	resMT_167_1	No	research	blood	CUSTOM PANEL	Group2	Roche_SeqCap EZ_Choice_Enrichment_Kit	CustomPanel_130kb	Hiseq2500	NC_012920.1	16569	43606	436.06	2.63182	1.96089	3101804739	135513	983.894	825.754	0.401419	0.164727	0.433854	3371411	1462700	0.00029812	0.000129341	3	A:3:60.00:38.67:0.00:2:1:0.46:0.00:0.00:2:0.14:77.33:0.10	C:0:0.00:0.00:0.00:0:0:0.00:0.00:0.00:0:0.00:0.00:0.00	G:0:0.00:0.00:0.00:0:0:0.00:0.00:0.00:0:0.00:0.00:0.00	T:0:0.00:0.00:0.00:0:0:0.00:0.00:0.00:0:0.00:0.00:0.00	A	A
168	resMT_168	resMT_168_1	No	research	blood	CUSTOM PANEL	Group2	Roche_SeqCap EZ_Choice_Enrichment_Kit	CustomPanel_130kb	Hiseq2500	NC_012920.1	16569	94273	942.73	5.68982	4.18457	3101804739	135513	1190.79	971.143	0.407819	0.159673	0.432508	4039533	1747130	0.000539588	0.000233376	2	A:2:60.00:40.00:0.00:0:2:0.33:0.00:0.00:0:0.00:101.00:0.47	C:0:0.00:0.00:0.00:0:0:0.00:0.00:0.00:0:0.00:0.00:0.00	G:0:0.00:0.00:0.00:0:0:0.00:0.00:0.00:0:0.00:0.00:0.00	T:0:0.00:0.00:0.00:0:0:0.00:0.00:0.00:0:0.00:0.00:0.00	A	A
169	resMT_169	resMT_169_1	No	research	blood	CUSTOM PANEL	Group2	Roche_SeqCap EZ_Choice_Enrichment_Kit	CustomPanel_130kb	Hiseq2500	NC_012920.1	16569	42771	427.71	2.5813	1.96161	3101804739	135513	967.391	829.121	0.4043	0.176987	0.418713	3292066	1378431	0.000310288	0.000129921	2	A:2:60.00:39.50:0.00:0:2:0.37:0.00:0.00:0:0.00:101.00:0.82	C:0:0.00:0.00:0.00:0:0:0.00:0.00:0.00:0:0.00:0.00:0.00	G:0:0.00:0.00:0.00:0:0:0.00:0.00:0.00:0:0.00:0.00:0.00	T:0:0.00:0.00:0.00:0:0:0.00:0.00:0.00:0:0.00:0.00:0.00	A	A
170	resMT_170	resMT_170_1	No	research	blood	CUSTOM PANEL	Group2	Roche_SeqCap EZ_Choice_Enrichment_Kit	CustomPanel_130kb	Hiseq2500	NC_012920.1	16569	42330	423.3	2.55486	1.96047	3101804739	135513	893.065	753.494	0.39968	0.181593	0.418728	3091697	1294580	0.000326979	0.000136915	5	A:5:60.00:38.20:0.00:2:3:0.26:0.02:16.00:2:0.65:76.20:0.58	C:0:0.00:0.00:0.00:0:0:0.00:0.00:0.00:0:0.00:0.00:0.00	G:0:0.00:0.00:0.00:0:0:0.00:0.00:0.00:0:0.00:0.00:0.00	T:0:0.00:0.00:0.00:0:0:0.00:0.00:0.00:0:0.00:0.00:0.00	A	A
171	resMT_171	resMT_171_1	No	research	blood	CUSTOM PANEL	Group2	Roche_SeqCap EZ_Choice_Enrichment_Kit	CustomPanel_130kb	Hiseq2500	NC_012920.1	16569	45757	457.57	2.76177	2.15385	3101804739	135513	1121.72	960.001	0.391335	0.183473	0.425192	3942118	1676157	0.000272988	0.000116072	1	A:1:60.00:39.00:0.00:1:0:0.71:0.00:0.00:1:0.33:99.00:0.33	C:0:0.00:0.00:0.00:0:0:0.00:0.00:0.00:0:0.00:0.00:0.00	G:0:0.00:0.00:0.00:0:0:0.00:0.00:0.00:0:0.00:0.00:0.00	T:0:0.00:0.00:0.00:0:0:0.00:0.00:0.00:0:0.00:0.00:0.00	A	A
172	resMT_172	resMT_172_1	No	research	blood	CUSTOM PANEL	Group2	Roche_SeqCap EZ_Choice_Enrichment_Kit	CustomPanel_130kb	Hiseq2500	NC_012920.1	16569	55043	550.43	3.32201	2.07412	3101804739	135513	1136.67	794.904	0.438633	0.114793	0.446574	3764142	1680968	0.000327448	0.00014623	1	A:1:60.00:40.00:0.00:1:0:0.95:0.00:0.00:1:0.46:101.00:0.46	C:0:0.00:0.00:0.00:0:0:0.00:0.00:0.00:0:0.00:0.00:0.00	G:0:0.00:0.00:0.00:0:0:0.00:0.00:0.00:0:0.00:0.00:0.00	T:0:0.00:0.00:0.00:0:0:0.00:0.00:0.00:0:0.00:0.00:0.00	A	A
173	resMT_173	resMT_173_1	No	research	blood	CUSTOM PANEL	Group2	Roche_SeqCap EZ_Choice_Enrichment_Kit	CustomPanel_130kb	Hiseq2500	NC_012920.1	16569	81683	816.83	4.92999	3.48213	3101804739	135513	1120.43	911.508	0.415003	0.159485	0.425512	3737079	1590172	0.000513674	0.000218575	6	A:6:60.00:39.00:10.00:3:3:0.36:0.00:6.50:3:0.20:101.00:0.33	C:0:0.00:0.00:0.00:0:0:0.00:0.00:0.00:0:0.00:0.00:0.00	G:0:0.00:0.00:0.00:0:0:0.00:0.00:0.00:0:0.00:0.00:0.00	T:0:0.00:0.00:0.00:0:0:0.00:0.00:0.00:0:0.00:0.00:0.00	A	A
174	resMT_174	resMT_174_1	No	research	blood	CUSTOM PANEL	Group2	Roche_SeqCap EZ_Choice_Enrichment_Kit	CustomPanel_130kb	Hiseq2500	NC_012920.1	16569	54525	545.25	3.29092	2.51883	3101804739	135513	1129.13	975.524	0.401182	0.174978	0.423841	3865892	1638524	0.000332769	0.000141041	1	A:1:60.00:39.00:0.00:1:0:0.32:0.00:0.00:1:0.14:101.00:0.14	C:0:0.00:0.00:0.00:0:0:0.00:0.00:0.00:0:0.00:0.00:0.00	G:0:0.00:0.00:0.00:0:0:0.00:0.00:0.00:0:0.00:0.00:0.00	T:0:0.00:0.00:0.00:0:0:0.00:0.00:0.00:0:0.00:0.00:0.00	A	A
175	resMT_175	resMT_175_1	No	research	blood	CUSTOM PANEL	Group2	Roche_SeqCap EZ_Choice_Enrichment_Kit	CustomPanel_130kb	Hiseq2500	NC_012920.1	16569	45279	452.79	2.73292	1.88242	3101804739	135513	1014.19	765.495	0.420326	0.145181	0.434493	3410340	1481769	0.000305574	0.00013277	3	A:3:60.00:38.33:0.00:1:2:0.64:0.00:0.00:1:0.72:101.00:0.52	C:0:0.00:0.00:0.00:0:0:0.00:0.00:0.00:0:0.00:0.00:0.00	G:0:0.00:0.00:0.00:0:0:0.00:0.00:0.00:0:0.00:0.00:0.00	T:0:0.00:0.00:0.00:0:0:0.00:0.00:0.00:0:0.00:0.00:0.00	A	A
176	resMT_176	resMT_176_1	No	research	blood	CUSTOM PANEL	Group2	Roche_SeqCap EZ_Choice_Enrichment_Kit	CustomPanel_130kb	Hiseq2500	NC_012920.1	16569	46098	460.98	2.78223	1.82515	3101804739	135513	1113.32	864.956	0.425462	0.145934	0.428603	3667233	1571787	0.000293284	0.000125702	0	A:0:0.00:0.00:0.00:0:0:0.00:0.00:0.00:0:0.00:0.00:0.00	C:0:0.00:0.00:0.00:0:0:0.00:0.00:0.00:0:0.00:0.00:0.00	G:0:0.00:0.00:0.00:0:0:0.00:0.00:0.00:0:0.00:0.00:0.00	T:0:0.00:0.00:0.00:0:0:0.00:0.00:0.00:0:0.00:0.00:0.00	Undetermined	A
177	resMT_177	resMT_177_1	No	research	blood	CUSTOM PANEL	Group2	Roche_SeqCap EZ_Choice_Enrichment_Kit	CustomPanel_130kb	Hiseq2500	NC_012920.1	16569	34694	346.94	2.09398	1.46584	3101804739	135513	1129.68	886.148	0.431958	0.145717	0.422325	3659258	1545396	0.000224499	9.48116e-05	0	A:0:0.00:0.00:0.00:0:0:0.00:0.00:0.00:0:0.00:0.00:0.00	C:0:0.00:0.00:0.00:0:0:0.00:0.00:0.00:0:0.00:0.00:0.00	G:0:0.00:0.00:0.00:0:0:0.00:0.00:0.00:0:0.00:0.00:0.00	T:0:0.00:0.00:0.00:0:0:0.00:0.00:0.00:0:0.00:0.00:0.00	Undetermined	A
178	resMT_178	resMT_178_1	No	research	blood	CUSTOM PANEL	Group2	Roche_SeqCap EZ_Choice_Enrichment_Kit	CustomPanel_130kb	Hiseq2500	NC_012920.1	16569	44703	447.03	2.69809	2.08474	3101804739	135513	1072.68	894.766	0.410735	0.166589	0.422676	3609342	1525582	0.000293023	0.000123854	1	A:1:60.00:40.00:0.00:0:1:0.46:0.00:0.00:0:0.00:101.00:0.77	C:0:0.00:0.00:0.00:0:0:0.00:0.00:0.00:0:0.00:0.00:0.00	G:0:0.00:0.00:0.00:0:0:0.00:0.00:0.00:0:0.00:0.00:0.00	T:0:0.00:0.00:0.00:0:0:0.00:0.00:0.00:0:0.00:0.00:0.00	A	A
179	resMT_179	resMT_179_1	No	research	blood	CUSTOM PANEL	Group2	Roche_SeqCap EZ_Choice_Enrichment_Kit	CustomPanel_130kb	Hiseq2500	NC_012920.1	16569	52729	527.29	3.18246	2.03018	3101804739	135513	1115.26	841.673	0.428078	0.133977	0.437945	3641207	1594648	0.000330662	0.000144812	4	A:4:60.00:35.50:0.00:1:3:0.25:0.00:0.00:1:0.74:101.00:0.68	C:0:0.00:0.00:0.00:0:0:0.00:0.00:0.00:0:0.00:0.00:0.00	G:0:0.00:0.00:0.00:0:0:0.00:0.00:0.00:0:0.00:0.00:0.00	T:0:0.00:0.00:0.00:0:0:0.00:0.00:0.00:0:0.00:0.00:0.00	A	A
180	resMT_180	resMT_180_1	No	research	blood	CUSTOM PANEL	Group2	Roche_SeqCap EZ_Choice_Enrichment_Kit	CustomPanel_130kb	Hiseq2500	NC_012920.1	16569	61218	612.18	3.69489	2.69978	3101804739	135513	1130.72	918.91	0.416279	0.156909	0.426812	3761201	1605326	0.000381343	0.000162762	1	A:1:60.00:40.00:0.00:0:1:0.51:0.01:16.00:0:0.00:101.00:0.74	C:0:0.00:0.00:0.00:0:0:0.00:0.00:0.00:0:0.00:0.00:0.00	G:0:0.00:0.00:0.00:0:0:0.00:0.00:0.00:0:0.00:0.00:0.00	T:0:0.00:0.00:0.00:0:0:0.00:0.00:0.00:0:0.00:0.00:0.00	A	A
181	resMT_181	resMT_181_1	No	research	blood	CUSTOM PANEL	Group2	Roche_SeqCap EZ_Choice_Enrichment_Kit	CustomPanel_130kb	Hiseq2500	NC_012920.1	16569	34395	343.95	2.07599	1.51841	3101804739	135513	1025.69	849.02	0.416109	0.163048	0.420843	3395014	1428768	0.000240732	0.00010131	0	A:0:0.00:0.00:0.00:0:0:0.00:0.00:0.00:0:0.00:0.00:0.00	C:0:0.00:0.00:0.00:0:0:0.00:0.00:0.00:0:0.00:0.00:0.00	G:0:0.00:0.00:0.00:0:0:0.00:0.00:0.00:0:0.00:0.00:0.00	T:0:0.00:0.00:0.00:0:0:0.00:0.00:0.00:0:0.00:0.00:0.00	Undetermined	A
182	resMT_182	resMT_182_1	No	research	blood	CUSTOM PANEL	Group2	Roche_SeqCap EZ_Choice_Enrichment_Kit	CustomPanel_130kb	Hiseq2500	NC_012920.1	16569	64863	648.63	3.91496	2.64474	3101804739	135513	1132.2	881.423	0.436039	0.143821	0.42014	3618166	1520136	0.000426692	0.00017927	1	A:1:60.00:40.00:0.00:1:0:0.69:0.02:75.00:1:0.63:101.00:0.63	C:0:0.00:0.00:0.00:0:0:0.00:0.00:0.00:0:0.00:0.00:0.00	G:0:0.00:0.00:0.00:0:0:0.00:0.00:0.00:0:0.00:0.00:0.00	T:0:0.00:0.00:0.00:0:0:0.00:0.00:0.00:0:0.00:0.00:0.00	A	A
183	resMT_183	resMT_183_1	No	research	blood	CUSTOM PANEL	Group2	Roche_SeqCap EZ_Choice_Enrichment_Kit	CustomPanel_130kb	Hiseq2500	NC_012920.1	16569	49561	495.61	2.99125	2.07008	3101804739	135513	1251.5	991.95	0.419487	0.143695	0.436818	4145405	1810788	0.000273699	0.000119556	2	A:2:60.00:40.00:0.00:0:2:0.25:0.00:0.00:0:0.00:101.00:0.12	C:0:0.00:0.00:0.00:0:0:0.00:0.00:0.00:0:0.00:0.00:0.00	G:0:0.00:0.00:0.00:0:0:0.00:0.00:0.00:0:0.00:0.00:0.00	T:0:0.00:0.00:0.00:0:0:0.00:0.00:0.00:0:0.00:0.00:0.00	A	A
184	resMT_184	resMT_184_1	No	research	blood	CUSTOM PANEL	Group2	Roche_SeqCap EZ_Choice_Enrichment_Kit	CustomPanel_130kb	Hiseq2500	NC_012920.1	16569	43611	436.11	2.63224	1.52251	3101804739	135513	1078.84	694.973	0.453579	0.102343	0.444077	3569753	1585245	0.000275106	0.000122168	6	A:6:60.00:39.00:0.00:3:3:0.41:0.01:26.33:3:0.38:82.17:0.21	C:0:0.00:0.00:0.00:0:0:0.00:0.00:0.00:0:0.00:0.00:0.00	G:0:0.00:0.00:0.00:0:0:0.00:0.00:0.00:0:0.00:0.00:0.00	T:0:0.00:0.00:0.00:0:0:0.00:0.00:0.00:0:0.00:0.00:0.00	A	A
185	resMT_185	resMT_185_1	No	research	blood	CUSTOM PANEL	Group2	Roche_SeqCap EZ_Choice_Enrichment_Kit	CustomPanel_130kb	Hiseq2500	NC_012920.1	16569	54431	544.31	3.28519	2.31162	3101804739	135513	1193.31	936.164	0.430566	0.146139	0.423295	3853628	1631221	0.000333683	0.000141246	3	A:3:60.00:39.33:0.00:2:1:0.46:0.00:0.00:2:0.44:101.00:0.59	C:0:0.00:0.00:0.00:0:0:0.00:0.00:0.00:0:0.00:0.00:0.00	G:0:0.00:0.00:0.00:0:0:0.00:0.00:0.00:0:0.00:0.00:0.00	T:0:0.00:0.00:0.00:0:0:0.00:0.00:0.00:0:0.00:0.00:0.00	A	A
186	resMT_186	resMT_186_1	No	research	blood	CUSTOM PANEL	Group2	Roche_SeqCap EZ_Choice_Enrichment_Kit	CustomPanel_130kb	Hiseq2500	NC_012920.1	16569	72717	727.17	4.38882	2.73545	3101804739	135513	1240.74	903.902	0.43469	0.125766	0.439544	4010083	1762608	0.000412553	0.000181335	3	A:3:60.00:39.00:20.00:1:2:0.67:0.00:0.00:1:0.60:87.33:0.28	C:0:0.00:0.00:0.00:0:0:0.00:0.00:0.00:0:0.00:0.00:0.00	G:0:0.00:0.00:0.00:0:0:0.00:0.00:0.00:0:0.00:0.00:0.00	T:0:0.00:0.00:0.00:0:0:0.00:0.00:0.00:0:0.00:0.00:0.00	A	A
187	resMT_187	resMT_187_1	No	research	blood	CUSTOM PANEL	Group2	Roche_SeqCap EZ_Choice_Enrichment_Kit	CustomPanel_130kb	Hiseq2500	NC_012920.1	16569	48225	482.25	2.91073	1.9487	3101804739	135513	1100.88	832.31	0.435144	0.135212	0.429644	3549874	1525182	0.000316192	0.00013585	2	A:2:60.00:35.50:0.00:1:1:0.89:0.01:15.00:1:0.67:70.00:0.35	C:0:0.00:0.00:0.00:0:0:0.00:0.00:0.00:0:0.00:0.00:0.00	G:0:0.00:0.00:0.00:0:0:0.00:0.00:0.00:0:0.00:0.00:0.00	T:0:0.00:0.00:0.00:0:0:0.00:0.00:0.00:0:0.00:0.00:0.00	A	A
188	resMT_188	resMT_188_1	No	research	blood	CUSTOM PANEL	Group2	Roche_SeqCap EZ_Choice_Enrichment_Kit	CustomPanel_130kb	Hiseq2500	NC_012920.1	16569	99904	999.04	6.02939	4.08082	3101804739	135513	1154.1	864.821	0.432275	0.134546	0.433179	3757826	1627811	0.000613732	0.000265856	5	A:5:60.00:37.40:0.00:1:4:0.45:0.00:3.20:1:0.82:101.00:0.60	C:0:0.00:0.00:0.00:0:0:0.00:0.00:0.00:0:0.00:0.00:0.00	G:0:0.00:0.00:0.00:0:0:0.00:0.00:0.00:0:0.00:0.00:0.00	T:0:0.00:0.00:0.00:0:0:0.00:0.00:0.00:0:0.00:0.00:0.00	A	A
189	resMT_189	resMT_189_1	No	research	blood	CUSTOM PANEL	Group2	Roche_SeqCap EZ_Choice_Enrichment_Kit	CustomPanel_130kb	Hiseq2500	NC_012920.1	16569	48416	484.16	2.92202	2.1189	3101804739	135513	974.83	797.834	0.413161	0.159104	0.427735	3280034	1402985	0.000345093	0.000147608	1	A:1:60.00:40.00:60.00:1:0:0.93:0.00:0.00:1:0.51:101.00:0.51	C:0:0.00:0.00:0.00:0:0:0.00:0.00:0.00:0:0.00:0.00:0.00	G:0:0.00:0.00:0.00:0:0:0.00:0.00:0.00:0:0.00:0.00:0.00	T:0:0.00:0.00:0.00:0:0:0.00:0.00:0.00:0:0.00:0.00:0.00	A	A
190	resMT_190	resMT_190_1	No	research	blood	CUSTOM PANEL	Group2	Roche_SeqCap EZ_Choice_Enrichment_Kit	CustomPanel_130kb	Hiseq2500	NC_012920.1	16569	40690	406.9	2.45594	1.66405	3101804739	135513	1109.89	814.856	0.430898	0.127334	0.441768	3667386	1620134	0.000251152	0.000110951	0	A:0:0.00:0.00:0.00:0:0:0.00:0.00:0.00:0:0.00:0.00:0.00	C:0:0.00:0.00:0.00:0:0:0.00:0.00:0.00:0:0.00:0.00:0.00	G:0:0.00:0.00:0.00:0:0:0.00:0.00:0.00:0:0.00:0.00:0.00	T:0:0.00:0.00:0.00:0:0:0.00:0.00:0.00:0:0.00:0.00:0.00	Undetermined	A
190	resMT_190	resMT_190_2	Yes	research	blood	WES	Group4	SureSelectXT2_Target_Enrichment	SureSelect_Human_All_Exon_V5	Hiseq2000	NC_012920.1	16569	35346	353.46	2.13326	2.13326	3101804739	50390601	69.2881	60.8857	0.668091	0.249822	0.082087	52080850	4275161	8.26776e-05	6.78676e-06	0	A:0:0.00:0.00:0.00:0:0:0.00:0.00:0.00:0:0.00:0.00:0.00	C:0:0.00:0.00:0.00:0:0:0.00:0.00:0.00:0:0.00:0.00:0.00	G:0:0.00:0.00:0.00:0:0:0.00:0.00:0.00:0:0.00:0.00:0.00	T:0:0.00:0.00:0.00:0:0:0.00:0.00:0.00:0:0.00:0.00:0.00	Undetermined	A
191	resMT_191	resMT_191_1	No	research	saliva	CUSTOM PANEL	Group3	Roche_SeqCap EZ_Choice_Enrichment_Kit	CustomPanel_130kb	Hiseq2500	NC_012920.1	16569	121242	1212.42	7.31766	5.36999	3101804739	135513	1006.27	806.622	0.379883	0.140196	0.479921	3762860	1805875	0.000671375	0.000322207	8	A:8:60.00:37.75:0.00:4:4:0.28:0.00:0.00:4:0.63:93.62:0.51	C:0:0.00:0.00:0.00:0:0:0.00:0.00:0.00:0:0.00:0.00:0.00	G:0:0.00:0.00:0.00:0:0:0.00:0.00:0.00:0:0.00:0.00:0.00	T:0:0.00:0.00:0.00:0:0:0.00:0.00:0.00:0:0.00:0.00:0.00	A	A
192	resMT_192	resMT_192_1	No	research	blood	CUSTOM PANEL	Group3	Roche_SeqCap EZ_Choice_Enrichment_Kit	CustomPanel_130kb	Hiseq2500	NC_012920.1	16569	85205	852.05	5.14269	3.45334	3101804739	135513	994.56	767.243	0.379464	0.134195	0.48634	3790475	1843461	0.000462201	0.000224787	2	A:2:60.00:39.00:30.00:1:1:0.66:0.01:8.00:1:0.80:94.50:0.62	C:0:0.00:0.00:0.00:0:0:0.00:0.00:0.00:0:0.00:0.00:0.00	G:0:0.00:0.00:0.00:0:0:0.00:0.00:0.00:0:0.00:0.00:0.00	T:0:0.00:0.00:0.00:0:0:0.00:0.00:0.00:0:0.00:0.00:0.00	A	A
193	resMT_193	resMT_193_1	No	research	blood	CUSTOM PANEL	Group3	Roche_SeqCap EZ_Choice_Enrichment_Kit	CustomPanel_130kb	Hiseq2500	NC_012920.1	16569	104192	1041.92	6.28875	4.71016	3101804739	135513	1134.37	925.215	0.386014	0.144048	0.469938	4062873	1909297	0.000545709	0.000256449	5	A:5:60.00:40.00:0.00:3:2:0.67:0.00:0.00:3:0.48:101.00:0.47	C:0:0.00:0.00:0.00:0:0:0.00:0.00:0.00:0:0.00:0.00:0.00	G:0:0.00:0.00:0.00:0:0:0.00:0.00:0.00:0:0.00:0.00:0.00	T:0:0.00:0.00:0.00:0:0:0.00:0.00:0.00:0:0.00:0.00:0.00	A	A
194	resMT_194	resMT_194_1	No	research	blood	CUSTOM PANEL	Group3	Roche_SeqCap EZ_Choice_Enrichment_Kit	CustomPanel_130kb	Hiseq2500	NC_012920.1	16569	69930	699.3	4.22073	2.93168	3101804739	135513	1250.43	986.873	0.364784	0.134642	0.500574	4782126	2393807	0.000292129	0.000146232	3	A:3:60.00:38.00:0.00:2:1:0.46:0.00:5.33:2:0.32:101.00:0.44	C:0:0.00:0.00:0.00:0:0:0.00:0.00:0.00:0:0.00:0.00:0.00	G:0:0.00:0.00:0.00:0:0:0.00:0.00:0.00:0:0.00:0.00:0.00	T:0:0.00:0.00:0.00:0:0:0.00:0.00:0.00:0:0.00:0.00:0.00	A	A
195	resMT_195	resMT_195_1	No	research	blood	CUSTOM PANEL	Group3	Roche_SeqCap EZ_Choice_Enrichment_Kit	CustomPanel_130kb	Hiseq2500	NC_012920.1	16569	52287	522.87	3.15572	2.23509	3101804739	135513	1164.62	930.674	0.345299	0.146012	0.508689	4718622	2400311	0.000217834	0.00011081	8	A:8:60.00:38.88:0.00:5:3:0.51:0.00:0.00:5:0.61:96.75:0.54	C:0:0.00:0.00:0.00:0:0:0.00:0.00:0.00:0:0.00:0.00:0.00	G:0:0.00:0.00:0.00:0:0:0.00:0.00:0.00:0:0.00:0.00:0.00	T:0:0.00:0.00:0.00:0:0:0.00:0.00:0.00:0:0.00:0.00:0.00	A	A
196	resMT_196	resMT_196_1	No	research	blood	CUSTOM PANEL	Group3	Roche_SeqCap EZ_Choice_Enrichment_Kit	CustomPanel_130kb	Hiseq2500	NC_012920.1	16569	48644	486.44	2.9359	1.98901	3101804739	135513	1206.81	922.8	0.380931	0.124583	0.494486	4484780	2217660	0.000219348	0.000108465	5	A:5:52.80:39.20:4.80:1:4:0.42:0.03:60.60:1:0.00:93.80:0.38	C:0:0.00:0.00:0.00:0:0:0.00:0.00:0.00:0:0.00:0.00:0.00	G:0:0.00:0.00:0.00:0:0:0.00:0.00:0.00:0:0.00:0.00:0.00	T:0:0.00:0.00:0.00:0:0:0.00:0.00:0.00:0:0.00:0.00:0.00	A	A
197	resMT_197	resMT_197_1	No	research	blood	CUSTOM PANEL	Group3	Roche_SeqCap EZ_Choice_Enrichment_Kit	CustomPanel_130kb	Hiseq2500	NC_012920.1	16569	56443	564.43	3.40657	2.47531	3101804739	135513	954.805	769.05	0.372923	0.139754	0.487323	3549322	1729667	0.000326323	0.000159025	3	A:3:60.00:32.00:0.00:2:1:0.51:0.00:0.00:2:0.13:101.00:0.27	C:0:0.00:0.00:0.00:0:0:0.00:0.00:0.00:0:0.00:0.00:0.00	G:0:0.00:0.00:0.00:0:0:0.00:0.00:0.00:0:0.00:0.00:0.00	T:0:0.00:0.00:0.00:0:0:0.00:0.00:0.00:0:0.00:0.00:0.00	A	A
198	resMT_198	resMT_198_1	No	research	blood	CUSTOM PANEL	Group3	Roche_SeqCap EZ_Choice_Enrichment_Kit	CustomPanel_130kb	Hiseq2500	NC_012920.1	16569	84817	848.17	5.11902	3.51056	3101804739	135513	560.624	435.385	0.382064	0.131376	0.486561	2666909	1297613	0.000653639	0.000318035	4	A:4:60.00:36.25:0.00:2:2:0.38:0.00:0.00:2:0.75:101.00:0.80	C:0:0.00:0.00:0.00:0:0:0.00:0.00:0.00:0:0.00:0.00:0.00	G:0:0.00:0.00:0.00:0:0:0.00:0.00:0.00:0:0.00:0.00:0.00	T:0:0.00:0.00:0.00:0:0:0.00:0.00:0.00:0:0.00:0.00:0.00	A	A
199	resMT_199	resMT_199_1	No	research	blood	CUSTOM PANEL	Group3	Roche_SeqCap EZ_Choice_Enrichment_Kit	CustomPanel_130kb	Hiseq2500	NC_012920.1	16569	30097	300.97	1.81657	1.28133	3101804739	135513	1002.32	796.486	0.382597	0.139709	0.477694	3677369	1756657	0.000171331	8.18438e-05	0	A:0:0.00:0.00:0.00:0:0:0.00:0.00:0.00:0:0.00:0.00:0.00	C:0:0.00:0.00:0.00:0:0:0.00:0.00:0.00:0:0.00:0.00:0.00	G:0:0.00:0.00:0.00:0:0:0.00:0.00:0.00:0:0.00:0.00:0.00	T:0:0.00:0.00:0.00:0:0:0.00:0.00:0.00:0:0.00:0.00:0.00	Undetermined	A
200	resMT_200	resMT_200_1	No	research	saliva	CUSTOM PANEL	Group3	Roche_SeqCap EZ_Choice_Enrichment_Kit	CustomPanel_130kb	Hiseq2500	NC_012920.1	16569	51436	514.36	3.10454	2.39383	3101804739	135513	954.458	801.223	0.371757	0.149648	0.478595	3534208	1691456	0.000304093	0.000145538	3	A:3:60.00:27.33:20.00:1:2:0.67:0.01:20.33:1:0.42:101.00:0.47	C:0:0.00:0.00:0.00:0:0:0.00:0.00:0.00:0:0.00:0.00:0.00	G:0:0.00:0.00:0.00:0:0:0.00:0.00:0.00:0:0.00:0.00:0.00	T:0:0.00:0.00:0.00:0:0:0.00:0.00:0.00:0:0.00:0.00:0.00	A	A
201	resMT_201	resMT_201_1	No	research	blood	CUSTOM PANEL	Group3	Roche_SeqCap EZ_Choice_Enrichment_Kit	CustomPanel_130kb	Hiseq2500	NC_012920.1	16569	21241	212.41	1.28205	0.849952	3101804739	135513	924.449	693.076	0.415054	0.114601	0.470344	3375329	1587567	0.000133796	6.29302e-05	0	A:0:0.00:0.00:0.00:0:0:0.00:0.00:0.00:0:0.00:0.00:0.00	C:0:0.00:0.00:0.00:0:0:0.00:0.00:0.00:0:0.00:0.00:0.00	G:0:0.00:0.00:0.00:0:0:0.00:0.00:0.00:0:0.00:0.00:0.00	T:0:0.00:0.00:0.00:0:0:0.00:0.00:0.00:0:0.00:0.00:0.00	Undetermined	A
202	resMT_202	resMT_202_1	No	research	saliva	CUSTOM PANEL	Group3	Roche_SeqCap EZ_Choice_Enrichment_Kit	CustomPanel_130kb	Hiseq2500	NC_012920.1	16569	78751	787.51	4.7532	3.14836	3101804739	135513	968.772	707.259	0.397141	0.116536	0.486323	3688018	1793566	0.000439075	0.000213532	1	A:1:60.00:39.00:0.00:0:1:0.36:0.00:0.00:0:0.00:101.00:0.18	C:0:0.00:0.00:0.00:0:0:0.00:0.00:0.00:0:0.00:0.00:0.00	G:0:0.00:0.00:0.00:0:0:0.00:0.00:0.00:0:0.00:0.00:0.00	T:0:0.00:0.00:0.00:0:0:0.00:0.00:0.00:0:0.00:0.00:0.00	A	A
203	resMT_203	resMT_203_1	No	research	blood	CUSTOM PANEL	Group3	Roche_SeqCap EZ_Choice_Enrichment_Kit	CustomPanel_130kb	Hiseq2500	NC_012920.1	16569	67078	670.78	4.04847	2.9729	3101804739	135513	997.741	809.188	0.384086	0.146171	0.469743	3601482	1691771	0.000396496	0.000186251	2	A:2:60.00:37.50:0.00:2:0:0.47:0.00:0.00:2:0.75:101.00:0.75	C:0:0.00:0.00:0.00:0:0:0.00:0.00:0.00:0:0.00:0.00:0.00	G:0:0.00:0.00:0.00:0:0:0.00:0.00:0.00:0:0.00:0.00:0.00	T:0:0.00:0.00:0.00:0:0:0.00:0.00:0.00:0:0.00:0.00:0.00	A	A
204	resMT_204	resMT_204_1	No	research	blood	CUSTOM PANEL	Group3	Roche_SeqCap EZ_Choice_Enrichment_Kit	CustomPanel_130kb	Hiseq2500	NC_012920.1	16569	29704	297.04	1.79285	1.26599	3101804739	135513	1253.52	1013.06	0.378808	0.143575	0.477617	4585924	2190316	0.000135615	6.47721e-05	1	A:1:60.00:40.00:0.00:0:1:0.67:0.00:0.00:0:0.00:98.00:0.34	C:0:0.00:0.00:0.00:0:0:0.00:0.00:0.00:0:0.00:0.00:0.00	G:0:0.00:0.00:0.00:0:0:0.00:0.00:0.00:0:0.00:0.00:0.00	T:0:0.00:0.00:0.00:0:0:0.00:0.00:0.00:0:0.00:0.00:0.00	A	A
205	resMT_205	resMT_205_1	No	research	blood	CUSTOM PANEL	Group3	Roche_SeqCap EZ_Choice_Enrichment_Kit	CustomPanel_130kb	Hiseq2500	NC_012920.1	16569	79652	796.52	4.80752	3.10146	3101804739	135513	1149.03	800.352	0.409189	0.106585	0.484227	3994748	1934363	0.000411774	0.000199392	6	A:6:60.00:36.67:0.00:3:3:0.61:0.01:10.50:3:0.68:94.33:0.59	C:0:0.00:0.00:0.00:0:0:0.00:0.00:0.00:0:0.00:0.00:0.00	G:0:0.00:0.00:0.00:0:0:0.00:0.00:0.00:0:0.00:0.00:0.00	T:0:0.00:0.00:0.00:0:0:0.00:0.00:0.00:0:0.00:0.00:0.00	A	A
206	resMT_206	resMT_206_1	No	research	blood	CUSTOM PANEL	Group3	Roche_SeqCap EZ_Choice_Enrichment_Kit	CustomPanel_130kb	Hiseq2500	NC_012920.1	16569	37319	373.19	2.25235	1.59687	3101804739	135513	1282.86	1010.05	0.380252	0.134427	0.485321	4721236	2291317	0.000162871	7.9045e-05	1	A:1:45.00:40.00:45.00:0:1:0.32:0.07:154.00:0:0.00:56.00:0.09	C:0:0.00:0.00:0.00:0:0:0.00:0.00:0.00:0:0.00:0.00:0.00	G:0:0.00:0.00:0.00:0:0:0.00:0.00:0.00:0:0.00:0.00:0.00	T:0:0.00:0.00:0.00:0:0:0.00:0.00:0.00:0:0.00:0.00:0.00	A	A
207	resMT_207	resMT_207_1	No	research	saliva	CUSTOM PANEL	Group3	Roche_SeqCap EZ_Choice_Enrichment_Kit	CustomPanel_130kb	Hiseq2500	NC_012920.1	16569	61354	613.54	3.7031	2.80197	3101804739	135513	823.896	681.827	0.371201	0.147573	0.481226	3220414	1549748	0.000395897	0.000190516	5	A:5:60.00:37.00:12.00:3:2:0.50:0.00:3.20:3:0.45:97.00:0.42	C:0:0.00:0.00:0.00:0:0:0.00:0.00:0.00:0:0.00:0.00:0.00	G:0:0.00:0.00:0.00:0:0:0.00:0.00:0.00:0:0.00:0.00:0.00	T:0:0.00:0.00:0.00:0:0:0.00:0.00:0.00:0:0.00:0.00:0.00	A	A
208	resMT_208	resMT_208_1	No	research	blood	CUSTOM PANEL	Group3	Roche_SeqCap EZ_Choice_Enrichment_Kit	CustomPanel_130kb	Hiseq2500	NC_012920.1	16569	133549	1335.49	8.06012	5.86148	3101804739	135513	1254.23	1034.66	0.370949	0.149771	0.47928	4681067	2243542	0.00059526	0.000285296	4	A:4:60.00:39.00:0.00:2:2:0.45:0.00:0.00:2:0.30:101.00:0.59	C:0:0.00:0.00:0.00:0:0:0.00:0.00:0.00:0:0.00:0.00:0.00	G:0:0.00:0.00:0.00:0:0:0.00:0.00:0.00:0:0.00:0.00:0.00	T:0:0.00:0.00:0.00:0:0:0.00:0.00:0.00:0:0.00:0.00:0.00	A	A
209	resMT_209	resMT_209_1	No	research	saliva	CUSTOM PANEL	Group3	Roche_SeqCap EZ_Choice_Enrichment_Kit	CustomPanel_130kb	Hiseq2500	NC_012920.1	16569	181139	1811.39	10.9326	7.75272	3101804739	135513	918.004	713.642	0.381284	0.129272	0.489443	3531977	1728702	0.00104783	0.000512854	11	A:11:60.00:39.18:5.45:5:6:0.45:0.01:16.00:5:0.48:93.64:0.42	C:0:0.00:0.00:0.00:0:0:0.00:0.00:0.00:0:0.00:0.00:0.00	G:0:0.00:0.00:0.00:0:0:0.00:0.00:0.00:0:0.00:0.00:0.00	T:0:0.00:0.00:0.00:0:0:0.00:0.00:0.00:0:0.00:0.00:0.00	A	A
210	resMT_210	resMT_210_1	No	research	saliva	CUSTOM PANEL	Group3	Roche_SeqCap EZ_Choice_Enrichment_Kit	CustomPanel_130kb	Hiseq2500	NC_012920.1	16569	58685	586.85	3.54201	2.5953	3101804739	135513	919.527	738.906	0.372185	0.135026	0.492789	3501313	1725409	0.000340122	0.000167609	1	A:1:60.00:40.00:0.00:0:1:0.38:0.00:0.00:0:0.00:101.00:0.81	C:0:0.00:0.00:0.00:0:0:0.00:0.00:0.00:0:0.00:0.00:0.00	G:0:0.00:0.00:0.00:0:0:0.00:0.00:0.00:0:0.00:0.00:0.00	T:0:0.00:0.00:0.00:0:0:0.00:0.00:0.00:0:0.00:0.00:0.00	A	A
211	resMT_211	resMT_211_1	No	research	blood	CUSTOM PANEL	Group3	Roche_SeqCap EZ_Choice_Enrichment_Kit	CustomPanel_130kb	Hiseq2500	NC_012920.1	16569	83393	833.93	5.03338	3.47688	3101804739	135513	1569.67	1227.65	0.380365	0.132892	0.486743	5778482	2812634	0.000296494	0.000144316	4	A:4:60.00:27.25:0.00:1:3:0.41:0.02:34.75:1:0.73:88.50:0.50	C:0:0.00:0.00:0.00:0:0:0.00:0.00:0.00:0:0.00:0.00:0.00	G:0:0.00:0.00:0.00:0:0:0.00:0.00:0.00:0:0.00:0.00:0.00	T:0:0.00:0.00:0.00:0:0:0.00:0.00:0.00:0:0.00:0.00:0.00	A	A
212	resMT_212	resMT_212_1	No	research	saliva	CUSTOM PANEL	Group3	Roche_SeqCap EZ_Choice_Enrichment_Kit	CustomPanel_130kb	Hiseq2500	NC_012920.1	16569	133082	1330.82	8.03193	6.0411	3101804739	135513	526.004	439.025	0.360934	0.147396	0.49167	2359317	1160005	0.00114725	0.00056407	10	A:10:60.00:36.20:6.00:5:5:0.46:0.01:12.80:5:0.39:97.20:0.43	C:0:0.00:0.00:0.00:0:0:0.00:0.00:0.00:0:0.00:0.00:0.00	G:0:0.00:0.00:0.00:0:0:0.00:0.00:0.00:0:0.00:0.00:0.00	T:0:0.00:0.00:0.00:0:0:0.00:0.00:0.00:0:0.00:0.00:0.00	A	A
213	resMT_213	resMT_213_1	No	research	blood	CUSTOM PANEL	Group3	Roche_SeqCap EZ_Choice_Enrichment_Kit	CustomPanel_130kb	Hiseq2500	NC_012920.1	16569	51097	510.97	3.08408	1.8887	3101804739	135513	1125.85	808.75	0.403074	0.112982	0.483944	4001618	1936558	0.000263855	0.000127691	0	A:0:0.00:0.00:0.00:0:0:0.00:0.00:0.00:0:0.00:0.00:0.00	C:0:0.00:0.00:0.00:0:0:0.00:0.00:0.00:0:0.00:0.00:0.00	G:0:0.00:0.00:0.00:0:0:0.00:0.00:0.00:0:0.00:0.00:0.00	T:0:0.00:0.00:0.00:0:0:0.00:0.00:0.00:0:0.00:0.00:0.00	Undetermined	G
214	resMT_214	resMT_214_1	No	research	blood	CUSTOM PANEL	Group3	Roche_SeqCap EZ_Choice_Enrichment_Kit	CustomPanel_130kb	Hiseq2500	NC_012920.1	16569	44883	448.83	2.70902	2.02185	3101804739	135513	979.803	806.963	0.375711	0.147197	0.477092	3666168	1749100	0.000256606	0.000122425	7	A:7:58.43:39.86:7.00:2:5:0.71:0.01:19.14:2:0.74:77.71:0.40	C:0:0.00:0.00:0.00:0:0:0.00:0.00:0.00:0:0.00:0.00:0.00	G:0:0.00:0.00:0.00:0:0:0.00:0.00:0.00:0:0.00:0.00:0.00	T:0:0.00:0.00:0.00:0:0:0.00:0.00:0.00:0:0.00:0.00:0.00	A	A
215	resMT_215	resMT_215_1	No	research	blood	CUSTOM PANEL	Group3	Roche_SeqCap EZ_Choice_Enrichment_Kit	CustomPanel_130kb	Hiseq2500	NC_012920.1	16569	59581	595.81	3.59609	2.69815	3101804739	135513	1018.79	849.444	0.374867	0.150866	0.474267	3764610	1785429	0.000333707	0.000158266	3	A:3:60.00:35.67:0.00:2:1:0.54:0.00:0.00:2:0.72:101.00:0.72	C:0:0.00:0.00:0.00:0:0:0.00:0.00:0.00:0:0.00:0.00:0.00	G:0:0.00:0.00:0.00:0:0:0.00:0.00:0.00:0:0.00:0.00:0.00	T:0:0.00:0.00:0.00:0:0:0.00:0.00:0.00:0:0.00:0.00:0.00	A	A
216	resMT_216	resMT_216_1	No	research	blood	CUSTOM PANEL	Group3	Roche_SeqCap EZ_Choice_Enrichment_Kit	CustomPanel_130kb	Hiseq2500	NC_012920.1	16569	58810	588.1	3.54955	2.66079	3101804739	135513	1022.08	848.023	0.381291	0.152782	0.465927	3713090	1730028	0.000339937	0.000158386	4	A:4:60.00:37.50:0.00:3:1:0.30:0.00:0.00:3:0.45:101.00:0.37	C:0:0.00:0.00:0.00:0:0:0.00:0.00:0.00:0:0.00:0.00:0.00	G:0:0.00:0.00:0.00:0:0:0.00:0.00:0.00:0:0.00:0.00:0.00	T:0:0.00:0.00:0.00:0:0:0.00:0.00:0.00:0:0.00:0.00:0.00	A	A
217	resMT_217	resMT_217_1	No	research	blood	CUSTOM PANEL	Group3	Roche_SeqCap EZ_Choice_Enrichment_Kit	CustomPanel_130kb	Hiseq2500	NC_012920.1	16569	70670	706.7	4.26527	2.78277	3101804739	135513	1115.32	814.389	0.382326	0.109283	0.508391	4227053	2148998	0.000328851	0.000167185	4	A:4:60.00:38.75:0.00:3:1:0.58:0.00:0.00:3:0.58:101.00:0.57	C:0:0.00:0.00:0.00:0:0:0.00:0.00:0.00:0:0.00:0.00:0.00	G:0:0.00:0.00:0.00:0:0:0.00:0.00:0.00:0:0.00:0.00:0.00	T:0:0.00:0.00:0.00:0:0:0.00:0.00:0.00:0:0.00:0.00:0.00	A	A
218	resMT_218	resMT_218_1	No	research	saliva	CUSTOM PANEL	Group3	Roche_SeqCap EZ_Choice_Enrichment_Kit	CustomPanel_130kb	Hiseq2500	NC_012920.1	16569	73445	734.45	4.43276	3.14431	3101804739	135513	936.512	732.805	0.382998	0.131663	0.485339	3704335	1797859	0.000408514	0.000198268	1	A:1:60.00:37.00:0.00:0:1:0.12:0.00:0.00:0:0.00:101.00:0.94	C:0:0.00:0.00:0.00:0:0:0.00:0.00:0.00:0:0.00:0.00:0.00	G:0:0.00:0.00:0.00:0:0:0.00:0.00:0.00:0:0.00:0.00:0.00	T:0:0.00:0.00:0.00:0:0:0.00:0.00:0.00:0:0.00:0.00:0.00	A	A
219	resMT_219	resMT_219_1	No	research	saliva	CUSTOM PANEL	Group3	Roche_SeqCap EZ_Choice_Enrichment_Kit	CustomPanel_130kb	Hiseq2500	NC_012920.1	16569	125701	1257.01	7.58685	4.66592	3101804739	135513	1104.96	758.778	0.399552	0.10075	0.499698	4083842	2040689	0.000615973	0.000307801	8	A:8:60.00:35.25:0.00:3:5:0.57:0.01:26.38:3:0.50:94.50:0.54	C:0:0.00:0.00:0.00:0:0:0.00:0.00:0.00:0:0.00:0.00:0.00	G:0:0.00:0.00:0.00:0:0:0.00:0.00:0.00:0:0.00:0.00:0.00	T:0:0.00:0.00:0.00:0:0:0.00:0.00:0.00:0:0.00:0.00:0.00	A	A
220	resMT_220	resMT_220_1	No	research	saliva	CUSTOM PANEL	Group3	Roche_SeqCap EZ_Choice_Enrichment_Kit	CustomPanel_130kb	Hiseq2500	NC_012920.1	16569	66308	663.08	4.00211	2.71517	3101804739	135513	1074.53	807.224	0.391783	0.121605	0.486612	3913059	1904140	0.000348231	0.000169453	1	A:1:60.00:40.00:0.00:1:0:0.99:0.00:0.00:1:0.49:101.00:0.49	C:0:0.00:0.00:0.00:0:0:0.00:0.00:0.00:0:0.00:0.00:0.00	G:0:0.00:0.00:0.00:0:0:0.00:0.00:0.00:0:0.00:0.00:0.00	T:0:0.00:0.00:0.00:0:0:0.00:0.00:0.00:0:0.00:0.00:0.00	A	A
221	resMT_221	resMT_221_1	No	research	blood	CUSTOM PANEL	Group3	Roche_SeqCap EZ_Choice_Enrichment_Kit	CustomPanel_130kb	Hiseq2500	NC_012920.1	16569	65638	656.38	3.96173	2.64715	3101804739	135513	1004.71	738.614	0.390378	0.118319	0.491302	3710171	1822816	0.000360091	0.000176914	4	A:4:60.00:37.50:0.00:4:0:0.16:0.00:10.00:4:0.54:98.50:0.54	C:0:0.00:0.00:0.00:0:0:0.00:0.00:0.00:0:0.00:0.00:0.00	G:0:0.00:0.00:0.00:0:0:0.00:0.00:0.00:0:0.00:0.00:0.00	T:0:0.00:0.00:0.00:0:0:0.00:0.00:0.00:0:0.00:0.00:0.00	A	A
222	resMT_222	resMT_222_1	No	research	blood	CUSTOM PANEL	Group3	Roche_SeqCap EZ_Choice_Enrichment_Kit	CustomPanel_130kb	Hiseq2500	NC_012920.1	16569	61572	615.72	3.7162	2.73926	3101804739	135513	808.725	668.564	0.364381	0.143794	0.491825	3069575	1509693	0.000407844	0.000200588	3	A:3:60.00:39.33:0.00:1:2:0.43:0.02:31.67:1:0.21:80.00:0.32	C:0:0.00:0.00:0.00:0:0:0.00:0.00:0.00:0:0.00:0.00:0.00	G:0:0.00:0.00:0.00:0:0:0.00:0.00:0.00:0:0.00:0.00:0.00	T:0:0.00:0.00:0.00:0:0:0.00:0.00:0.00:0:0.00:0.00:0.00	A	A
223	resMT_223	resMT_223_1	No	research	blood	CUSTOM PANEL	Group3	Roche_SeqCap EZ_Choice_Enrichment_Kit	CustomPanel_130kb	Hiseq2500	NC_012920.1	16569	48539	485.39	2.92968	2.22598	3101804739	135513	878.777	729.867	0.371098	0.154374	0.474528	3263420	1548583	0.000313441	0.000148737	1	A:1:60.00:16.00:0.00:1:0:0.48:0.00:0.00:1:0.74:101.00:0.74	C:0:0.00:0.00:0.00:0:0:0.00:0.00:0.00:0:0.00:0.00:0.00	G:0:0.00:0.00:0.00:0:0:0.00:0.00:0.00:0:0.00:0.00:0.00	T:0:0.00:0.00:0.00:0:0:0.00:0.00:0.00:0:0.00:0.00:0.00	A	A
224	resMT_224	resMT_224_1	No	research	saliva	CUSTOM PANEL	Group3	Roche_SeqCap EZ_Choice_Enrichment_Kit	CustomPanel_130kb	Hiseq2500	NC_012920.1	16569	62890	628.9	3.79581	2.70841	3101804739	135513	818.911	643.016	0.382267	0.133126	0.484607	3086485	1495734	0.000420462	0.000203759	3	A:3:60.00:35.67:40.00:1:2:0.76:0.01:39.33:1:0.27:94.33:0.38	C:0:0.00:0.00:0.00:0:0:0.00:0.00:0.00:0:0.00:0.00:0.00	G:0:0.00:0.00:0.00:0:0:0.00:0.00:0.00:0:0.00:0.00:0.00	T:0:0.00:0.00:0.00:0:0:0.00:0.00:0.00:0:0.00:0.00:0.00	A	A
225	resMT_225	resMT_225_1	No	research	blood	CUSTOM PANEL	Group3	Roche_SeqCap EZ_Choice_Enrichment_Kit	CustomPanel_130kb	Hiseq2500	NC_012920.1	16569	37740	377.4	2.27782	1.60406	3101804739	135513	973.523	744.671	0.39531	0.12861	0.476079	3456085	1645371	0.000229371	0.000109199	2	A:2:60.00:40.00:0.00:1:1:0.63:0.00:0.00:1:0.37:90.50:0.45	C:0:0.00:0.00:0.00:0:0:0.00:0.00:0.00:0:0.00:0.00:0.00	G:0:0.00:0.00:0.00:0:0:0.00:0.00:0.00:0:0.00:0.00:0.00	T:0:0.00:0.00:0.00:0:0:0.00:0.00:0.00:0:0.00:0.00:0.00	A	A
226	resMT_226	resMT_226_1	No	research	blood	CUSTOM PANEL	Group3	Roche_SeqCap EZ_Choice_Enrichment_Kit	CustomPanel_130kb	Hiseq2500	NC_012920.1	16569	43697	436.97	2.63743	2.04255	3101804739	135513	886.841	739.093	0.378852	0.154489	0.466659	3233198	1508802	0.000289614	0.000135151	3	A:2:60.00:36.00:0.00:1:1:0.42:0.03:46.50:1:0.37:101.00:0.67	C:1:60.00:16.00:0.00:0:1:0.83:0.03:70.00:0:0.00:101.00:0.42	G:0:0.00:0.00:0.00:0:0:0.00:0.00:0.00:0:0.00:0.00:0.00	T:0:0.00:0.00:0.00:0:0:0.00:0.00:0.00:0:0.00:0.00:0.00	A	A
227	resMT_227	resMT_227_1	No	research	blood	CUSTOM PANEL	Group3	Roche_SeqCap EZ_Choice_Enrichment_Kit	CustomPanel_130kb	Hiseq2500	NC_012920.1	16569	239982	2399.82	14.4846	8.08547	3101804739	135513	1007.28	642.197	0.400646	0.0857784	0.513576	3766345	1934303	0.00124066	0.000637175	13	A:13:60.00:39.00:0.00:6:7:0.50:0.01:9.92:6:0.45:100.08:0.40	C:0:0.00:0.00:0.00:0:0:0.00:0.00:0.00:0:0.00:0.00:0.00	G:0:0.00:0.00:0.00:0:0:0.00:0.00:0.00:0:0.00:0.00:0.00	T:0:0.00:0.00:0.00:0:0:0.00:0.00:0.00:0:0.00:0.00:0.00	A	A
228	resMT_228	resMT_228_1	No	research	blood	CUSTOM PANEL	Group3	Roche_SeqCap EZ_Choice_Enrichment_Kit	CustomPanel_130kb	Hiseq2500	NC_012920.1	16569	83587	835.87	5.04497	3.7832	3101804739	135513	901.621	754.572	0.371563	0.154869	0.473568	3499335	1657174	0.000504395	0.000238865	1	A:1:60.00:39.00:0.00:1:0:0.36:0.00:0.00:1:0.80:101.00:0.80	C:0:0.00:0.00:0.00:0:0:0.00:0.00:0.00:0:0.00:0.00:0.00	G:0:0.00:0.00:0.00:0:0:0.00:0.00:0.00:0:0.00:0.00:0.00	T:0:0.00:0.00:0.00:0:0:0.00:0.00:0.00:0:0.00:0.00:0.00	A	A
229	resMT_229	resMT_229_1	No	research	blood	CUSTOM PANEL	Group3	Roche_SeqCap EZ_Choice_Enrichment_Kit	CustomPanel_130kb	Hiseq2500	NC_012920.1	16569	59118	591.18	3.5682	2.45226	3101804739	135513	958.245	751.283	0.381732	0.13073	0.487538	3544966	1728307	0.000342057	0.000166766	0	A:0:0.00:0.00:0.00:0:0:0.00:0.00:0.00:0:0.00:0.00:0.00	C:0:0.00:0.00:0.00:0:0:0.00:0.00:0.00:0:0.00:0.00:0.00	G:0:0.00:0.00:0.00:0:0:0.00:0.00:0.00:0:0.00:0.00:0.00	T:0:0.00:0.00:0.00:0:0:0.00:0.00:0.00:0:0.00:0.00:0.00	Undetermined	A
230	resMT_230	resMT_230_1	No	research	saliva	CUSTOM PANEL	Group3	Roche_SeqCap EZ_Choice_Enrichment_Kit	CustomPanel_130kb	Hiseq2500	NC_012920.1	16569	4203	42.03	0.253682	0.166164	3101804739	135513	467.695	348.485	0.313772	0.0984111	0.587817	2297196	1350332	3.11257e-05	1.82962e-05	0	A:0:0.00:0.00:0.00:0:0:0.00:0.00:0.00:0:0.00:0.00:0.00	C:0:0.00:0.00:0.00:0:0:0.00:0.00:0.00:0:0.00:0.00:0.00	G:0:0.00:0.00:0.00:0:0:0.00:0.00:0.00:0:0.00:0.00:0.00	T:0:0.00:0.00:0.00:0:0:0.00:0.00:0.00:0:0.00:0.00:0.00	Undetermined	A
231	resMT_231	resMT_231_1	No	research	blood	CUSTOM PANEL	Group3	Roche_SeqCap EZ_Choice_Enrichment_Kit	CustomPanel_130kb	Hiseq2500	NC_012920.1	16569	119189	1191.89	7.19387	4.80179	3101804739	135513	2054.92	1567.1	0.377317	0.124262	0.498421	7700706	3838191	0.000310534	0.000154777	7	A:7:60.00:39.14:8.57:2:5:0.56:0.01:33.71:2:0.62:96.43:0.39	C:0:0.00:0.00:0.00:0:0:0.00:0.00:0.00:0:0.00:0.00:0.00	G:0:0.00:0.00:0.00:0:0:0.00:0.00:0.00:0:0.00:0.00:0.00	T:0:0.00:0.00:0.00:0:0:0.00:0.00:0.00:0:0.00:0.00:0.00	A	A
232	resMT_232	resMT_232_1	No	research	blood	CUSTOM PANEL	Group3	Roche_SeqCap EZ_Choice_Enrichment_Kit	CustomPanel_130kb	Hiseq2500	NC_012920.1	16569	52895	528.95	3.1926	2.02625	3101804739	135513	936.278	666.889	0.39571	0.110522	0.493768	3623244	1789041	0.000295661	0.000145988	2	A:2:60.00:38.50:0.00:1:1:0.17:0.00:0.00:1:0.92:69.50:0.35	C:0:0.00:0.00:0.00:0:0:0.00:0.00:0.00:0:0.00:0.00:0.00	G:0:0.00:0.00:0.00:0:0:0.00:0.00:0.00:0:0.00:0.00:0.00	T:0:0.00:0.00:0.00:0:0:0.00:0.00:0.00:0:0.00:0.00:0.00	A	A
233	resMT_233	resMT_233_1	No	research	blood	CUSTOM PANEL	Group3	Roche_SeqCap EZ_Choice_Enrichment_Kit	CustomPanel_130kb	Hiseq2500	NC_012920.1	16569	114472	1144.72	6.90874	5.04575	3101804739	135513	1823.28	1519.55	0.36974	0.159304	0.470956	6857011	3229348	0.000354474	0.000166941	4	A:4:60.00:37.25:15.00:3:1:0.26:0.00:9.75:3:0.64:101.00:0.58	C:0:0.00:0.00:0.00:0:0:0.00:0.00:0.00:0:0.00:0.00:0.00	G:0:0.00:0.00:0.00:0:0:0.00:0.00:0.00:0:0.00:0.00:0.00	T:0:0.00:0.00:0.00:0:0:0.00:0.00:0.00:0:0.00:0.00:0.00	A	A
234	resMT_234	resMT_234_1	No	research	saliva	CUSTOM PANEL	Group3	Roche_SeqCap EZ_Choice_Enrichment_Kit	CustomPanel_130kb	Hiseq2500	NC_012920.1	16569	49067	490.67	2.96149	2.2395	3101804739	135513	966.403	792.132	0.378404	0.149109	0.472487	3615793	1708414	0.000287208	0.000135702	4	A:4:60.00:33.75:15.00:3:1:0.49:0.01:29.75:3:0.46:101.00:0.51	C:0:0.00:0.00:0.00:0:0:0.00:0.00:0.00:0:0.00:0.00:0.00	G:0:0.00:0.00:0.00:0:0:0.00:0.00:0.00:0:0.00:0.00:0.00	T:0:0.00:0.00:0.00:0:0:0.00:0.00:0.00:0:0.00:0.00:0.00	A	A
235	resMT_235	resMT_235_1	No	research	blood	CUSTOM PANEL	Group3	Roche_SeqCap EZ_Choice_Enrichment_Kit	CustomPanel_130kb	Hiseq2500	NC_012920.1	16569	53884	538.84	3.25217	2.45105	3101804739	135513	906.714	742.169	0.364738	0.142264	0.492998	3458094	1704835	0.000316066	0.00015582	1	A:1:60.00:39.00:0.00:1:0:0.95:0.00:0.00:1:0.50:101.00:0.50	C:0:0.00:0.00:0.00:0:0:0.00:0.00:0.00:0:0.00:0.00:0.00	G:0:0.00:0.00:0.00:0:0:0.00:0.00:0.00:0:0.00:0.00:0.00	T:0:0.00:0.00:0.00:0:0:0.00:0.00:0.00:0:0.00:0.00:0.00	A	A
236	resMT_236	resMT_236_1	No	research	blood	CUSTOM PANEL	Group3	Roche_SeqCap EZ_Choice_Enrichment_Kit	CustomPanel_130kb	Hiseq2500	NC_012920.1	16569	35560	355.6	2.14631	1.69188	3101804739	135513	721.444	627.144	0.350878	0.189227	0.459895	2840281	1306230	0.000272234	0.000125199	7	A:7:60.00:34.71:0.00:4:3:0.68:0.01:18.57:4:0.56:100.71:0.49	C:0:0.00:0.00:0.00:0:0:0.00:0.00:0.00:0:0.00:0.00:0.00	G:0:0.00:0.00:0.00:0:0:0.00:0.00:0.00:0:0.00:0.00:0.00	T:0:0.00:0.00:0.00:0:0:0.00:0.00:0.00:0:0.00:0.00:0.00	A	A
237	resMT_237	resMT_237_1	No	research	saliva	CUSTOM PANEL	Group3	Roche_SeqCap EZ_Choice_Enrichment_Kit	CustomPanel_130kb	Hiseq2500	NC_012920.1	16569	40884	408.84	2.46765	1.67341	3101804739	135513	5.99815	4.52357	0.115756	0.0394334	0.844811	1348196	1138970	0.000358956	0.00030325	3	A:3:60.00:38.00:0.00:1:2:0.22:0.00:0.00:1:0.30:83.00:0.51	C:0:0.00:0.00:0.00:0:0:0.00:0.00:0.00:0:0.00:0.00:0.00	G:0:0.00:0.00:0.00:0:0:0.00:0.00:0.00:0:0.00:0.00:0.00	T:0:0.00:0.00:0.00:0:0:0.00:0.00:0.00:0:0.00:0.00:0.00	A	A
238	resMT_238	resMT_238_1	No	research	blood	CUSTOM PANEL	Group3	Roche_SeqCap EZ_Choice_Enrichment_Kit	CustomPanel_130kb	Hiseq2500	NC_012920.1	16569	38378	383.78	2.31633	1.7066	3101804739	135513	825.82	669.851	0.376725	0.143363	0.479912	3040920	1459373	0.000262976	0.000126205	0	A:0:0.00:0.00:0.00:0:0:0.00:0.00:0.00:0:0.00:0.00:0.00	C:0:0.00:0.00:0.00:0:0:0.00:0.00:0.00:0:0.00:0.00:0.00	G:0:0.00:0.00:0.00:0:0:0.00:0.00:0.00:0:0.00:0.00:0.00	T:0:0.00:0.00:0.00:0:0:0.00:0.00:0.00:0:0.00:0.00:0.00	Undetermined	A
239	resMT_239	resMT_239_1	No	research	blood	CUSTOM PANEL	Group3	Roche_SeqCap EZ_Choice_Enrichment_Kit	CustomPanel_130kb	Hiseq2500	NC_012920.1	16569	57860	578.6	3.49215	2.66743	3101804739	135513	935.614	777.126	0.381165	0.151213	0.467622	3390853	1585638	0.0003649	0.000170635	1	A:1:60.00:37.00:0.00:0:1:0.81:0.00:0.00:0:0.00:101.00:0.41	C:0:0.00:0.00:0.00:0:0:0.00:0.00:0.00:0:0.00:0.00:0.00	G:0:0.00:0.00:0.00:0:0:0.00:0.00:0.00:0:0.00:0.00:0.00	T:0:0.00:0.00:0.00:0:0:0.00:0.00:0.00:0:0.00:0.00:0.00	A	A
240	resMT_240	resMT_240_1	No	research	blood	CUSTOM PANEL	Group3	Roche_SeqCap EZ_Choice_Enrichment_Kit	CustomPanel_130kb	Hiseq2500	NC_012920.1	16569	54579	545.79	3.29418	2.17027	3101804739	135513	945.096	679.955	0.398328	0.112519	0.489153	3395981	1661153	0.000328561	0.000160716	0	A:0:0.00:0.00:0.00:0:0:0.00:0.00:0.00:0:0.00:0.00:0.00	C:0:0.00:0.00:0.00:0:0:0.00:0.00:0.00:0:0.00:0.00:0.00	G:0:0.00:0.00:0.00:0:0:0.00:0.00:0.00:0:0.00:0.00:0.00	T:0:0.00:0.00:0.00:0:0:0.00:0.00:0.00:0:0.00:0.00:0.00	Undetermined	A
241	resMT_241	resMT_241_1	No	research	blood	CUSTOM PANEL	Group3	Roche_SeqCap EZ_Choice_Enrichment_Kit	CustomPanel_130kb	Hiseq2500	NC_012920.1	16569	32968	329.68	1.98986	1.4828	3101804739	135513	941.932	783.551	0.364596	0.151781	0.483623	3558677	1721057	0.000191557	9.26412e-05	1	A:1:60.00:39.00:60.00:1:0:0.46:0.00:0.00:1:0.75:101.00:0.75	C:0:0.00:0.00:0.00:0:0:0.00:0.00:0.00:0:0.00:0.00:0.00	G:0:0.00:0.00:0.00:0:0:0.00:0.00:0.00:0:0.00:0.00:0.00	T:0:0.00:0.00:0.00:0:0:0.00:0.00:0.00:0:0.00:0.00:0.00	A	A
242	resMT_242	resMT_242_1	No	research	blood	CUSTOM PANEL	Group3	Roche_SeqCap EZ_Choice_Enrichment_Kit	CustomPanel_130kb	Hiseq2500	NC_012920.1	16569	60929	609.29	3.67745	2.77481	3101804739	135513	853.345	673.986	0.385134	0.136684	0.478182	3087294	1476287	0.000412718	0.000197354	4	A:4:60.00:39.75:0.00:2:2:0.39:0.00:0.00:2:0.16:101.00:0.32	C:0:0.00:0.00:0.00:0:0:0.00:0.00:0.00:0:0.00:0.00:0.00	G:0:0.00:0.00:0.00:0:0:0.00:0.00:0.00:0:0.00:0.00:0.00	T:0:0.00:0.00:0.00:0:0:0.00:0.00:0.00:0:0.00:0.00:0.00	A	Undetermined
243	resMT_243	resMT_243_1	No	research	blood	CUSTOM PANEL	Group3	Roche_SeqCap EZ_Choice_Enrichment_Kit	CustomPanel_130kb	Hiseq2500	NC_012920.1	16569	58562	585.62	3.53458	2.44381	3101804739	135513	923.255	741.474	0.382295	0.13792	0.479785	3363848	1613924	0.000362855	0.000174092	1	A:1:60.00:34.00:0.00:0:1:0.69:0.02:43.00:0:0.00:101.00:0.65	C:0:0.00:0.00:0.00:0:0:0.00:0.00:0.00:0:0.00:0.00:0.00	G:0:0.00:0.00:0.00:0:0:0.00:0.00:0.00:0:0.00:0.00:0.00	T:0:0.00:0.00:0.00:0:0:0.00:0.00:0.00:0:0.00:0.00:0.00	A	A
244	resMT_244	resMT_244_1	No	research	blood	CUSTOM PANEL	Group3	Roche_SeqCap EZ_Choice_Enrichment_Kit	CustomPanel_130kb	Hiseq2500	NC_012920.1	16569	15928	159.28	0.961371	0.773539	3101804739	135513	773.737	687.623	0.354492	0.180184	0.465324	3000161	1396047	0.000114094	5.30905e-05	0	A:0:0.00:0.00:0.00:0:0:0.00:0.00:0.00:0:0.00:0.00:0.00	C:0:0.00:0.00:0.00:0:0:0.00:0.00:0.00:0:0.00:0.00:0.00	G:0:0.00:0.00:0.00:0:0:0.00:0.00:0.00:0:0.00:0.00:0.00	T:0:0.00:0.00:0.00:0:0:0.00:0.00:0.00:0:0.00:0.00:0.00	Undetermined	A
245	resMT_245	resMT_245_1	No	research	blood	CUSTOM PANEL	Group3	Roche_SeqCap EZ_Choice_Enrichment_Kit	CustomPanel_130kb	Hiseq2500	NC_012920.1	16569	62599	625.99	3.77831	2.74022	3101804739	135513	1011.7	808.776	0.381189	0.13851	0.4803	3695334	1774870	0.000352696	0.0001694	5	A:5:60.00:39.60:0.00:3:2:0.49:0.00:3.00:3:0.44:100.20:0.30	C:0:0.00:0.00:0.00:0:0:0.00:0.00:0.00:0:0.00:0.00:0.00	G:0:0.00:0.00:0.00:0:0:0.00:0.00:0.00:0:0.00:0.00:0.00	T:0:0.00:0.00:0.00:0:0:0.00:0.00:0.00:0:0.00:0.00:0.00	A	A
246	resMT_246	resMT_246_1	No	research	blood	CUSTOM PANEL	Group3	Roche_SeqCap EZ_Choice_Enrichment_Kit	CustomPanel_130kb	Hiseq2500	NC_012920.1	16569	31831	318.31	1.92123	1.44954	3101804739	135513	831.916	681.381	0.361332	0.143827	0.494841	3198924	1582959	0.000201085	9.95053e-05	4	A:4:60.00:33.00:0.00:3:1:0.60:0.00:19.75:3:0.35:101.00:0.47	C:0:0.00:0.00:0.00:0:0:0.00:0.00:0.00:0:0.00:0.00:0.00	G:0:0.00:0.00:0.00:0:0:0.00:0.00:0.00:0:0.00:0.00:0.00	T:0:0.00:0.00:0.00:0:0:0.00:0.00:0.00:0:0.00:0.00:0.00	A	A
247	resMT_247	resMT_247_1	No	research	blood	CUSTOM PANEL	Group3	Roche_SeqCap EZ_Choice_Enrichment_Kit	CustomPanel_130kb	Hiseq2500	NC_012920.1	16569	16510	165.1	0.996499	0.732738	3101804739	135513	973.252	762.731	0.385151	0.129779	0.485069	3529483	1712044	9.64344e-05	4.67774e-05	0	A:0:0.00:0.00:0.00:0:0:0.00:0.00:0.00:0:0.00:0.00:0.00	C:0:0.00:0.00:0.00:0:0:0.00:0.00:0.00:0:0.00:0.00:0.00	G:0:0.00:0.00:0.00:0:0:0.00:0.00:0.00:0:0.00:0.00:0.00	T:0:0.00:0.00:0.00:0:0:0.00:0.00:0.00:0:0.00:0.00:0.00	Undetermined	A
248	resMT_248	resMT_248_1	No	research	blood	CUSTOM PANEL	Group3	Roche_SeqCap EZ_Choice_Enrichment_Kit	CustomPanel_130kb	Hiseq2500	NC_012920.1	16569	550651	5506.51	33.2351	22.1507	3101804739	135513	987.824	753.723	0.36791	0.121	0.51109	3824011	1954412	0.00281748	0.00143998	37	A:37:60.00:38.43:3.24:19:18:0.51:0.00:8.62:19:0.54:94.76:0.45	C:0:0.00:0.00:0.00:0:0:0.00:0.00:0.00:0:0.00:0.00:0.00	G:0:0.00:0.00:0.00:0:0:0.00:0.00:0.00:0:0.00:0.00:0.00	T:0:0.00:0.00:0.00:0:0:0.00:0.00:0.00:0:0.00:0.00:0.00	A	A
249	resMT_249	resMT_249_1	No	research	blood	CUSTOM PANEL	Group3	Roche_SeqCap EZ_Choice_Enrichment_Kit	CustomPanel_130kb	Hiseq2500	NC_012920.1	16569	43016	430.16	2.59621	2.02167	3101804739	135513	985.429	852.484	0.361228	0.179308	0.459464	3760658	1727886	0.000248952	0.000114384	3	A:3:60.00:40.00:0.00:1:2:0.45:0.02:65.33:1:0.74:101.00:0.48	C:0:0.00:0.00:0.00:0:0:0.00:0.00:0.00:0:0.00:0.00:0.00	G:0:0.00:0.00:0.00:0:0:0.00:0.00:0.00:0:0.00:0.00:0.00	T:0:0.00:0.00:0.00:0:0:0.00:0.00:0.00:0:0.00:0.00:0.00	A	A
250	resMT_250	resMT_250_1	No	research	saliva	CUSTOM PANEL	Group3	Roche_SeqCap EZ_Choice_Enrichment_Kit	CustomPanel_130kb	Hiseq2500	NC_012920.1	16569	82298	822.98	4.96723	3.05782	3101804739	135513	654.438	447.696	0.391045	0.0992975	0.509657	3072992	1566173	0.000525472	0.000267811	4	A:4:60.00:38.50:0.00:3:1:0.66:0.00:0.00:3:0.62:96.25:0.59	C:0:0.00:0.00:0.00:0:0:0.00:0.00:0.00:0:0.00:0.00:0.00	G:0:0.00:0.00:0.00:0:0:0.00:0.00:0.00:0:0.00:0.00:0.00	T:0:0.00:0.00:0.00:0:0:0.00:0.00:0.00:0:0.00:0.00:0.00	A	A
251	resMT_251	resMT_251_1	No	research	blood	CUSTOM PANEL	Group3	Roche_SeqCap EZ_Choice_Enrichment_Kit	CustomPanel_130kb	Hiseq2500	NC_012920.1	16569	68134	681.34	4.11233	3.0644	3101804739	135513	1006.85	821.133	0.378798	0.147236	0.473966	3696520	1752025	0.000388887	0.000184319	3	A:3:60.00:38.33:0.00:0:3:0.41:0.02:13.33:0:0.00:80.33:0.61	C:0:0.00:0.00:0.00:0:0:0.00:0.00:0.00:0:0.00:0.00:0.00	G:0:0.00:0.00:0.00:0:0:0.00:0.00:0.00:0:0.00:0.00:0.00	T:0:0.00:0.00:0.00:0:0:0.00:0.00:0.00:0:0.00:0.00:0.00	A	A
252	resMT_252	resMT_252_1	No	research	blood	CUSTOM PANEL	Group3	Roche_SeqCap EZ_Choice_Enrichment_Kit	CustomPanel_130kb	Hiseq2500	NC_012920.1	16569	48740	487.4	2.94163	2.16321	3101804739	135513	856.252	700.905	0.380551	0.144435	0.475014	3115867	1480081	0.000329306	0.000156425	1	A:1:60.00:37.00:0.00:1:0:0.59:0.00:0.00:1:0.28:101.00:0.28	C:0:0.00:0.00:0.00:0:0:0.00:0.00:0.00:0:0.00:0.00:0.00	G:0:0.00:0.00:0.00:0:0:0.00:0.00:0.00:0:0.00:0.00:0.00	T:0:0.00:0.00:0.00:0:0:0.00:0.00:0.00:0:0.00:0.00:0.00	A	A
253	resMT_253	resMT_253_1	No	research	blood	CUSTOM PANEL	Group3	Roche_SeqCap EZ_Choice_Enrichment_Kit	CustomPanel_130kb	Hiseq2500	NC_012920.1	16569	46739	467.39	2.82104	2.08088	3101804739	135513	955.64	805.974	0.373156	0.153872	0.472972	3530665	1669906	0.00027989	0.00013238	3	A:3:60.00:40.00:0.00:2:1:0.24:0.00:0.00:2:0.12:101.00:0.11	C:0:0.00:0.00:0.00:0:0:0.00:0.00:0.00:0:0.00:0.00:0.00	G:0:0.00:0.00:0.00:0:0:0.00:0.00:0.00:0:0.00:0.00:0.00	T:0:0.00:0.00:0.00:0:0:0.00:0.00:0.00:0:0.00:0.00:0.00	A	A
254	resMT_254	resMT_254_1	No	research	saliva	CUSTOM PANEL	Group3	Roche_SeqCap EZ_Choice_Enrichment_Kit	CustomPanel_130kb	Hiseq2500	NC_012920.1	16569	49765	497.65	3.0035	1.8205	3101804739	135513	778.385	518.421	0.395943	0.0938685	0.510188	3260379	1663408	0.000299175	0.000152636	8	A:8:60.00:33.25:0.00:4:4:0.52:0.01:34.62:4:0.49:83.88:0.38	C:0:0.00:0.00:0.00:0:0:0.00:0.00:0.00:0:0.00:0.00:0.00	G:0:0.00:0.00:0.00:0:0:0.00:0.00:0.00:0:0.00:0.00:0.00	T:0:0.00:0.00:0.00:0:0:0.00:0.00:0.00:0:0.00:0.00:0.00	A	A
255	resMT_255	resMT_255_1	No	research	blood	CUSTOM PANEL	Group3	Roche_SeqCap EZ_Choice_Enrichment_Kit	CustomPanel_130kb	Hiseq2500	NC_012920.1	16569	55687	556.87	3.361	2.3945	3101804739	135513	947.442	764.181	0.381714	0.140745	0.477541	3443225	1644280	0.000338671	0.000161729	2	A:2:60.00:39.50:0.00:1:1:0.64:0.00:0.00:1:0.14:101.00:0.33	C:0:0.00:0.00:0.00:0:0:0.00:0.00:0.00:0:0.00:0.00:0.00	G:0:0.00:0.00:0.00:0:0:0.00:0.00:0.00:0:0.00:0.00:0.00	T:0:0.00:0.00:0.00:0:0:0.00:0.00:0.00:0:0.00:0.00:0.00	A	A
256	resMT_256	resMT_256_1	No	research	blood	CUSTOM PANEL	Group3	Roche_SeqCap EZ_Choice_Enrichment_Kit	CustomPanel_130kb	Hiseq2500	NC_012920.1	16569	23035	230.35	1.39033	0.934029	3101804739	135513	860.953	652.546	0.387564	0.125836	0.4866	3120382	1518379	0.000151708	7.38211e-05	2	A:2:60.00:33.00:60.00:1:1:0.31:0.00:8.00:1:0.74:101.00:0.41	C:0:0.00:0.00:0.00:0:0:0.00:0.00:0.00:0:0.00:0.00:0.00	G:0:0.00:0.00:0.00:0:0:0.00:0.00:0.00:0:0.00:0.00:0.00	T:0:0.00:0.00:0.00:0:0:0.00:0.00:0.00:0:0.00:0.00:0.00	A	Undetermined
257	resMT_257	resMT_257_1	No	research	blood	CUSTOM PANEL	Group3	Roche_SeqCap EZ_Choice_Enrichment_Kit	CustomPanel_130kb	Hiseq2500	NC_012920.1	16569	54794	547.94	3.30722	2.37947	3101804739	135513	957.971	769.326	0.382434	0.140534	0.477032	3480411	1660268	0.000330031	0.000157435	1	A:1:60.00:39.00:0.00:0:1:0.97:0.00:0.00:0:0.00:101.00:0.49	C:0:0.00:0.00:0.00:0:0:0.00:0.00:0.00:0:0.00:0.00:0.00	G:0:0.00:0.00:0.00:0:0:0.00:0.00:0.00:0:0.00:0.00:0.00	T:0:0.00:0.00:0.00:0:0:0.00:0.00:0.00:0:0.00:0.00:0.00	A	A
258	resMT_258	resMT_258_1	No	research	blood	CUSTOM PANEL	Group3	Roche_SeqCap EZ_Choice_Enrichment_Kit	CustomPanel_130kb	Hiseq2500	NC_012920.1	16569	35469	354.69	2.14081	1.46801	3101804739	135513	798.686	634.068	0.390796	0.139397	0.469807	2842447	1335401	0.000265606	0.000124783	2	A:2:60.00:40.00:0.00:0:2:0.50:0.00:0.00:0:0.00:101.00:0.75	C:0:0.00:0.00:0.00:0:0:0.00:0.00:0.00:0:0.00:0.00:0.00	G:0:0.00:0.00:0.00:0:0:0.00:0.00:0.00:0:0.00:0.00:0.00	T:0:0.00:0.00:0.00:0:0:0.00:0.00:0.00:0:0.00:0.00:0.00	A	A
259	resMT_259	resMT_259_1	No	research	normal_kidney_FFPE	CUSTOM PANEL	Group3	Roche_SeqCap EZ_Choice_Enrichment_Kit	CustomPanel_130kb	Hiseq2500	NC_012920.1	16569	1376900	13769	83.103	46.4725	3101804739	135513	471.418	291.242	0.335385	0.0690026	0.595612	2250211	1340254	0.0102734	0.00611898	54	A:54:60.00:38.59:0.00:30:24:0.43:0.00:3.81:30:0.55:89.11:0.45	C:0:0.00:0.00:0.00:0:0:0.00:0.00:0.00:0:0.00:0.00:0.00	G:0:0.00:0.00:0.00:0:0:0.00:0.00:0.00:0:0.00:0.00:0.00	T:0:0.00:0.00:0.00:0:0:0.00:0.00:0.00:0:0.00:0.00:0.00	A	A
260	resMT_260	resMT_260_1	No	research	normal_kidney_FFPE	CUSTOM PANEL	Group3	Roche_SeqCap EZ_Choice_Enrichment_Kit	CustomPanel_130kb	Hiseq2500	NC_012920.1	16569	864148	8641.48	52.1554	28.7169	3101804739	135513	567.757	358.842	0.341501	0.070381	0.588118	2596180	1526860	0.00565964	0.00332854	58	A:58:60.00:37.64:0.00:30:28:0.48:0.00:9.41:30:0.52:93.10:0.44	C:0:0.00:0.00:0.00:0:0:0.00:0.00:0.00:0:0.00:0.00:0.00	G:0:0.00:0.00:0.00:0:0:0.00:0.00:0.00:0:0.00:0.00:0.00	T:0:0.00:0.00:0.00:0:0:0.00:0.00:0.00:0:0.00:0.00:0.00	A	A
261	resMT_261	resMT_261_1	No	research	blood	CUSTOM PANEL	Group3	Roche_SeqCap EZ_Choice_Enrichment_Kit	CustomPanel_130kb	Hiseq2500	NC_012920.1	16569	49018	490.18	2.95853	2.02155	3101804739	135513	922.379	727.342	0.383786	0.135385	0.480829	3347533	1609590	0.000304537	0.00014643	2	A:2:60.00:39.00:0.00:1:1:0.42:0.00:0.00:1:0.27:101.00:0.20	C:0:0.00:0.00:0.00:0:0:0.00:0.00:0.00:0:0.00:0.00:0.00	G:0:0.00:0.00:0.00:0:0:0.00:0.00:0.00:0:0.00:0.00:0.00	T:0:0.00:0.00:0.00:0:0:0.00:0.00:0.00:0:0.00:0.00:0.00	A	A
262	resMT_262	resMT_262_1	No	research	blood	CUSTOM PANEL	Group3	Roche_SeqCap EZ_Choice_Enrichment_Kit	CustomPanel_130kb	Hiseq2500	NC_012920.1	16569	57726	577.26	3.48413	2.45316	3101804739	135513	1013.52	791.024	0.389409	0.138601	0.471989	3660355	1727648	0.000334131	0.000157706	2	A:2:60.00:34.50:0.00:1:1:0.59:0.00:0.00:1:0.26:101.00:0.47	C:0:0.00:0.00:0.00:0:0:0.00:0.00:0.00:0:0.00:0.00:0.00	G:0:0.00:0.00:0.00:0:0:0.00:0.00:0.00:0:0.00:0.00:0.00	T:0:0.00:0.00:0.00:0:0:0.00:0.00:0.00:0:0.00:0.00:0.00	A	A
263	resMT_263	resMT_263_1	No	research	blood	CUSTOM PANEL	Group3	Roche_SeqCap EZ_Choice_Enrichment_Kit	CustomPanel_130kb	Hiseq2500	NC_012920.1	16569	43312	433.12	2.61408	1.9458	3101804739	135513	863.512	696.815	0.38181	0.14133	0.476861	3145150	1499799	0.000288785	0.00013771	1	A:1:60.00:40.00:0.00:0:1:0.20:0.11:261.00:0:0.00:71.00:0.07	C:0:0.00:0.00:0.00:0:0:0.00:0.00:0.00:0:0.00:0.00:0.00	G:0:0.00:0.00:0.00:0:0:0.00:0.00:0.00:0:0.00:0.00:0.00	T:0:0.00:0.00:0.00:0:0:0.00:0.00:0.00:0:0.00:0.00:0.00	A	A
264	resMT_264	resMT_264_1	No	research	blood	CUSTOM PANEL	Group3	Roche_SeqCap EZ_Choice_Enrichment_Kit	CustomPanel_130kb	Hiseq2500	NC_012920.1	16569	44936	449.36	2.7121	1.89576	3101804739	135513	979.474	803.644	0.37492	0.15171	0.473369	3629465	1718078	0.000261548	0.000123809	5	A:5:58.80:37.20:12.00:4:1:0.51:0.04:85.20:4:0.31:84.20:0.27	C:0:0.00:0.00:0.00:0:0:0.00:0.00:0.00:0:0.00:0.00:0.00	G:0:0.00:0.00:0.00:0:0:0.00:0.00:0.00:0:0.00:0.00:0.00	T:0:0.00:0.00:0.00:0:0:0.00:0.00:0.00:0:0.00:0.00:0.00	A	A
265	resMT_265	resMT_265_1	No	research	blood	CUSTOM PANEL	Group3	Roche_SeqCap EZ_Choice_Enrichment_Kit	CustomPanel_130kb	Hiseq2500	NC_012920.1	16569	26853	268.53	1.62078	1.11969	3101804739	135513	943.933	769.186	0.384964	0.147401	0.467635	3398399	1589210	0.000168971	7.90166e-05	1	A:1:60.00:38.00:0.00:1:0:0.24:0.00:0.00:1:0.86:101.00:0.86	C:0:0.00:0.00:0.00:0:0:0.00:0.00:0.00:0:0.00:0.00:0.00	G:0:0.00:0.00:0.00:0:0:0.00:0.00:0.00:0:0.00:0.00:0.00	T:0:0.00:0.00:0.00:0:0:0.00:0.00:0.00:0:0.00:0.00:0.00	A	A
266	resMT_266	resMT_266_1	No	research	saliva	CUSTOM PANEL	Group3	Roche_SeqCap EZ_Choice_Enrichment_Kit	CustomPanel_130kb	Hiseq2500	NC_012920.1	16569	38728	387.28	2.33752	1.52638	3101804739	135513	886.468	666.438	0.394442	0.122038	0.48352	3521734	1702829	0.000227433	0.000109969	2	A:2:60.00:40.00:0.00:1:1:0.22:0.00:0.00:1:0.15:94.50:0.47	C:0:0.00:0.00:0.00:0:0:0.00:0.00:0.00:0:0.00:0.00:0.00	G:0:0.00:0.00:0.00:0:0:0.00:0.00:0.00:0:0.00:0.00:0.00	T:0:0.00:0.00:0.00:0:0:0.00:0.00:0.00:0:0.00:0.00:0.00	A	A
267	resMT_267	resMT_267_1	No	research	blood	CUSTOM PANEL	Group4	Roche_SeqCap EZ_Choice_Enrichment_Kit	CustomPanel_130kb	Hiseq2500	NC_012920.1	16569	253391	2534	15.294	11.2525	3101804739	135513	642.276	499.213	0.112924	0.0524332	0.834643	6524605	5445716	0.00046532	0.000388376	10	A:10:53.00:31.40:0.00:7:3:0.33:0.00:3.20:7:0.72:114.70:0.59	C:0:0.00:0.00:0.00:0:0:0.00:0.00:0.00:0:0.00:0.00:0.00	G:0:0.00:0.00:0.00:0:0:0.00:0.00:0.00:0:0.00:0.00:0.00	T:0:0.00:0.00:0.00:0:0:0.00:0.00:0.00:0:0.00:0.00:0.00	A	A
267	resMT_267	resMT_267_2	Yes	research	saliva	CUSTOM PANEL	Group4	Roche_SeqCap EZ_Choice_Enrichment_Kit	CustomPanel_130kb	Hiseq2500	NC_012920.1	16569	406864	4069	24.5572	19.0512	3101804739	135513	391.632	311.753	0.123292	0.0623027	0.814405	4402144	3585128	0.00113497	0.000924322	25	A:25:57.48:28.84:0.00:8:17:0.51:0.00:3.72:8:0.55:121.88:0.56	C:0:0.00:0.00:0.00:0:0:0.00:0.00:0.00:0:0.00:0.00:0.00	G:0:0.00:0.00:0.00:0:0:0.00:0.00:0.00:0:0.00:0.00:0.00	T:0:0.00:0.00:0.00:0:0:0.00:0.00:0.00:0:0.00:0.00:0.00	A	A
268	resMT_268	resMT_268_1	No	research	blood	CUSTOM PANEL	Group4	Roche_SeqCap EZ_Choice_Enrichment_Kit	CustomPanel_130kb	Hiseq2500	NC_012920.1	16569	172708	1727	10.4242	7.24493	3101804739	135513	668.418	502.869	0.112424	0.0482311	0.839345	6800562	5708018	0.000302557	0.00025395	8	A:8:55.88:31.25:0.00:3:5:0.43:0.00:0.00:3:0.74:117.50:0.46	C:0:0.00:0.00:0.00:0:0:0.00:0.00:0.00:0:0.00:0.00:0.00	G:0:0.00:0.00:0.00:0:0:0.00:0.00:0.00:0:0.00:0.00:0.00	T:0:0.00:0.00:0.00:0:0:0.00:0.00:0.00:0:0.00:0.00:0.00	A	A
268	resMT_268	resMT_268_2	Yes	research	saliva	CUSTOM PANEL	Group4	Roche_SeqCap EZ_Choice_Enrichment_Kit	CustomPanel_130kb	Hiseq2500	NC_012920.1	16569	472549	4725	28.5218	21.1882	3101804739	135513	452.56	361.968	0.118896	0.0609758	0.820129	5712233	4684768	0.00100859	0.000827172	36	A:36:57.53:29.92:0.64:20:16:0.51:0.00:0.94:20:0.52:122.61:0.46	C:0:0.00:0.00:0.00:0:0:0.00:0.00:0.00:0:0.00:0.00:0.00	G:0:0.00:0.00:0.00:0:0:0.00:0.00:0.00:0:0.00:0.00:0.00	T:0:0.00:0.00:0.00:0:0:0.00:0.00:0.00:0:0.00:0.00:0.00	A	A
269	resMT_269	resMT_269_1	No	research	blood	CUSTOM PANEL	Group4	Roche_SeqCap EZ_Choice_Enrichment_Kit	CustomPanel_130kb	Hiseq2500	NC_012920.1	16569	68915	689	4.15952	2.91411	3101804739	135513	788.409	598.793	0.1134	0.0477323	0.838867	7959047	6676582	0.000103197	8.65682e-05	4	A:4:57.25:31.00:0.00:2:2:0.47:0.00:7.75:2:0.18:113.25:0.27	C:0:0.00:0.00:0.00:0:0:0.00:0.00:0.00:0:0.00:0.00:0.00	G:0:0.00:0.00:0.00:0:0:0.00:0.00:0.00:0:0.00:0.00:0.00	T:0:0.00:0.00:0.00:0:0:0.00:0.00:0.00:0:0.00:0.00:0.00	A	A
270	resMT_270	resMT_270_1	No	research	blood	CUSTOM PANEL	Group4	Roche_SeqCap EZ_Choice_Enrichment_Kit	CustomPanel_130kb	Hiseq2500	NC_012920.1	16569	51740	517	3.12289	2.33269	3101804739	135513	582.026	471.91	0.112401	0.0573053	0.830294	5858638	4864392	0.000106283	8.82458e-05	5	A:5:52.60:30.80:0.00:2:3:0.57:0.00:0.00:2:0.45:125.00:0.48	C:0:0.00:0.00:0.00:0:0:0.00:0.00:0.00:0:0.00:0.00:0.00	G:0:0.00:0.00:0.00:0:0:0.00:0.00:0.00:0:0.00:0.00:0.00	T:0:0.00:0.00:0.00:0:0:0.00:0.00:0.00:0:0.00:0.00:0.00	A	A
270	resMT_270	resMT_270_2	Yes	research	saliva	CUSTOM PANEL	Group4	Roche_SeqCap EZ_Choice_Enrichment_Kit	CustomPanel_130kb	Hiseq2500	NC_012920.1	16569	173960	1740	10.4998	7.40415	3101804739	135513	620.515	487.063	0.115436	0.0550281	0.829536	6213252	5154116	0.000337594	0.000280047	8	A:8:54.62:31.25:3.50:5:3:0.45:0.00:2.88:5:0.46:119.38:0.46	C:0:0.00:0.00:0.00:0:0:0.00:0.00:0.00:0:0.00:0.00:0.00	G:0:0.00:0.00:0.00:0:0:0.00:0.00:0.00:0:0.00:0.00:0.00	T:0:0.00:0.00:0.00:0:0:0.00:0.00:0.00:0:0.00:0.00:0.00	A	A
271	resMT_271	resMT_271_1	No	research	blood	CUSTOM PANEL	Group4	Roche_SeqCap EZ_Choice_Enrichment_Kit	CustomPanel_130kb	Hiseq2500	NC_012920.1	16569	81560	816	4.92274	3.8109	3101804739	135513	722.793	593.946	0.11503	0.0601649	0.824805	7123111	5875178	0.000138889	0.000114557	9	A:9:60.00:31.22:0.00:5:4:0.49:0.00:0.11:5:0.66:125.00:0.52	C:0:0.00:0.00:0.00:0:0:0.00:0.00:0.00:0:0.00:0.00:0.00	G:0:0.00:0.00:0.00:0:0:0.00:0.00:0.00:0:0.00:0.00:0.00	T:0:0.00:0.00:0.00:0:0:0.00:0.00:0.00:0:0.00:0.00:0.00	A	A
271	resMT_271	resMT_271_2	Yes	research	saliva	CUSTOM PANEL	Group4	Roche_SeqCap EZ_Choice_Enrichment_Kit	CustomPanel_130kb	Hiseq2500	NC_012920.1	16569	99142	991	5.98395	4.10285	3101804739	135513	624.54	471.429	0.116281	0.0501517	0.833567	6228322	5191724	0.000190881	0.000159112	4	A:4:60.00:31.25:0.00:3:1:0.82:0.01:14.50:3:0.37:125.00:0.40	C:0:0.00:0.00:0.00:0:0:0.00:0.00:0.00:0:0.00:0.00:0.00	G:0:0.00:0.00:0.00:0:0:0.00:0.00:0.00:0:0.00:0.00:0.00	T:0:0.00:0.00:0.00:0:0:0.00:0.00:0.00:0:0.00:0.00:0.00	A	A
272	resMT_272	resMT_272_1	No	research	saliva	CUSTOM PANEL	Group4	Roche_SeqCap EZ_Choice_Enrichment_Kit	CustomPanel_130kb	Hiseq2500	NC_012920.1	16569	753	8	0.045449	0.038689	3101804739	135513	2.54604	1.93748	0.12097	0.054563	0.824467	26188	21591	0.000370525	0.000305483	0	A:0:0.00:0.00:0.00:0:0:0.00:0.00:0.00:0:0.00:0.00:0.00	C:0:0.00:0.00:0.00:0:0:0.00:0.00:0.00:0:0.00:0.00:0.00	G:0:0.00:0.00:0.00:0:0:0.00:0.00:0.00:0:0.00:0.00:0.00	T:0:0.00:0.00:0.00:0:0:0.00:0.00:0.00:0:0.00:0.00:0.00	Undetermined	A
272	resMT_272	resMT_272_2	Yes	research	blood	CUSTOM PANEL	Group4	Roche_SeqCap EZ_Choice_Enrichment_Kit	CustomPanel_130kb	Hiseq2500	NC_012920.1	16569	135095	1351	8.15397	5.16822	3101804739	135513	764.984	545.548	0.114304	0.0443298	0.841367	7949720	6688632	0.000201985	0.000169943	10	A:10:54.60:30.50:2.80:6:4:0.51:0.00:0.00:6:0.47:120.30:0.36	C:0:0.00:0.00:0.00:0:0:0.00:0.00:0.00:0:0.00:0.00:0.00	G:0:0.00:0.00:0.00:0:0:0.00:0.00:0.00:0:0.00:0.00:0.00	T:0:0.00:0.00:0.00:0:0:0.00:0.00:0.00:0:0.00:0.00:0.00	A	A
273	resMT_273	resMT_273_1	No	research	blood	CUSTOM PANEL	Group4	Roche_SeqCap EZ_Choice_Enrichment_Kit	CustomPanel_130kb	Hiseq2500	NC_012920.1	16569	101608	1016	6.13279	4.61969	3101804739	135513	649.376	520.367	0.114036	0.0552524	0.830712	6394663	5312123	0.000191261	0.000158883	7	A:7:58.29:29.29:0.00:6:1:0.43:0.00:7.00:6:0.39:125.00:0.33	C:0:0.00:0.00:0.00:0:0:0.00:0.00:0.00:0:0.00:0.00:0.00	G:0:0.00:0.00:0.00:0:0:0.00:0.00:0.00:0:0.00:0.00:0.00	T:0:0.00:0.00:0.00:0:0:0.00:0.00:0.00:0:0.00:0.00:0.00	A	A
273	resMT_273	resMT_273_2	Yes	research	saliva	CUSTOM PANEL	Group4	Roche_SeqCap EZ_Choice_Enrichment_Kit	CustomPanel_130kb	Hiseq2500	NC_012920.1	16569	275318	2753	16.6175	12.0066	3101804739	135513	589.484	446.277	0.121166	0.0520051	0.826829	5791956	4788957	0.000574864	0.000475314	31	A:31:57.35:29.45:0.74:12:19:0.62:0.00:2.48:12:0.38:125.00:0.43	C:0:0.00:0.00:0.00:0:0:0.00:0.00:0.00:0:0.00:0.00:0.00	G:0:0.00:0.00:0.00:0:0:0.00:0.00:0.00:0:0.00:0.00:0.00	T:0:0.00:0.00:0.00:0:0:0.00:0.00:0.00:0:0.00:0.00:0.00	A	A
274	resMT_274	resMT_274_1	No	research	blood	CUSTOM PANEL	Group4	Roche_SeqCap EZ_Choice_Enrichment_Kit	CustomPanel_130kb	Hiseq2500	NC_012920.1	16569	84732	847	5.1142	2.97489	3101804739	135513	758.934	506.403	0.109402	0.0356285	0.85497	8463614	7236136	0.000117051	0.000100076	4	A:4:57.25:31.00:0.00:2:2:0.46:0.00:0.00:2:0.42:125.00:0.58	C:0:0.00:0.00:0.00:0:0:0.00:0.00:0.00:0:0.00:0.00:0.00	G:0:0.00:0.00:0.00:0:0:0.00:0.00:0.00:0:0.00:0.00:0.00	T:0:0.00:0.00:0.00:0:0:0.00:0.00:0.00:0:0.00:0.00:0.00	A	A
274	resMT_274	resMT_274_2	Yes	research	saliva	CUSTOM PANEL	Group4	Roche_SeqCap EZ_Choice_Enrichment_Kit	CustomPanel_130kb	Hiseq2500	NC_012920.1	16569	63229	632	3.81633	2.0108	3101804739	135513	372.455	221.585	0.0811278	0.0198822	0.89899	8630702	7758915	8.14547e-05	7.3227e-05	6	A:6:57.83:30.17:0.00:4:2:0.47:0.00:0.00:4:0.62:101.83:0.45	C:0:0.00:0.00:0.00:0:0:0.00:0.00:0.00:0:0.00:0.00:0.00	G:0:0.00:0.00:0.00:0:0:0.00:0.00:0.00:0:0.00:0.00:0.00	T:0:0.00:0.00:0.00:0:0:0.00:0.00:0.00:0:0.00:0.00:0.00	A	A
275	resMT_275	resMT_275_1	No	research	blood	CUSTOM PANEL	Group4	Roche_SeqCap EZ_Choice_Enrichment_Kit	CustomPanel_130kb	Hiseq2500	NC_012920.1	16569	94986	950	5.7331	4.04183	3101804739	135513	772.338	579.571	0.112794	0.0468211	0.840385	7826630	6577382	0.000144434	0.000121381	5	A:5:60.00:31.40:0.00:3:2:0.40:0.00:0.00:3:0.58:125.00:0.36	C:0:0.00:0.00:0.00:0:0:0.00:0.00:0.00:0:0.00:0.00:0.00	G:0:0.00:0.00:0.00:0:0:0.00:0.00:0.00:0:0.00:0.00:0.00	T:0:0.00:0.00:0.00:0:0:0.00:0.00:0.00:0:0.00:0.00:0.00	A	A
275	resMT_275	resMT_275_2	Yes	research	saliva	CUSTOM PANEL	Group4	Roche_SeqCap EZ_Choice_Enrichment_Kit	CustomPanel_130kb	Hiseq2500	NC_012920.1	16569	373337	3733	22.5336	16.3539	3101804739	135513	719.71	563.271	0.11267	0.0528788	0.834452	7666330	6397184	0.000583538	0.000486934	24	A:24:59.04:30.58:0.00:13:11:0.54:0.00:3.25:13:0.59:121.83:0.51	C:0:0.00:0.00:0.00:0:0:0.00:0.00:0.00:0:0.00:0.00:0.00	G:0:0.00:0.00:0.00:0:0:0.00:0.00:0.00:0:0.00:0.00:0.00	T:0:0.00:0.00:0.00:0:0:0.00:0.00:0.00:0:0.00:0.00:0.00	A	A
276	resMT_276	resMT_276_1	No	research	blood	CUSTOM PANEL	Group4	Roche_SeqCap EZ_Choice_Enrichment_Kit	CustomPanel_130kb	Hiseq2500	NC_012920.1	16569	217057	2171	13.101	9.23829	3101804739	135513	586.903	456.613	0.110569	0.0531626	0.836269	6069371	5075627	0.00042773	0.000357698	17	A:17:49.94:30.59:0.00:8:9:0.52:0.00:5.41:8:0.53:116.41:0.38	C:0:0.00:0.00:0.00:0:0:0.00:0.00:0.00:0:0.00:0.00:0.00	G:0:0.00:0.00:0.00:0:0:0.00:0.00:0.00:0:0.00:0.00:0.00	T:0:0.00:0.00:0.00:0:0:0.00:0.00:0.00:0:0.00:0.00:0.00	A	A
276	resMT_276	resMT_276_2	Yes	research	saliva	CUSTOM PANEL	Group4	Roche_SeqCap EZ_Choice_Enrichment_Kit	CustomPanel_130kb	Hiseq2500	NC_012920.1	16569	167979	1680	10.1388	7.85967	3101804739	135513	627.882	537.598	0.1208	0.0715315	0.807668	5957497	4811680	0.00034915	0.000281998	11	A:11:58.64:28.82:0.00:5:6:0.46:0.00:3.18:5:0.52:118.55:0.50	C:0:0.00:0.00:0.00:0:0:0.00:0.00:0.00:0:0.00:0.00:0.00	G:0:0.00:0.00:0.00:0:0:0.00:0.00:0.00:0:0.00:0.00:0.00	T:0:0.00:0.00:0.00:0:0:0.00:0.00:0.00:0:0.00:0.00:0.00	A	A
277	resMT_277	resMT_277_1	No	research	blood	CUSTOM PANEL	Group4	Roche_SeqCap EZ_Choice_Enrichment_Kit	CustomPanel_130kb	Hiseq2500	NC_012920.1	16569	86162	862	5.20051	3.63502	3101804739	135513	720.754	570.992	0.113522	0.0530487	0.83343	7162197	5969190	0.000144408	0.000120354	8	A:8:55.88:29.38:3.38:3:5:0.40:0.00:0.00:3:0.42:117.50:0.45	C:0:0.00:0.00:0.00:0:0:0.00:0.00:0.00:0:0.00:0.00:0.00	G:0:0.00:0.00:0.00:0:0:0.00:0.00:0.00:0:0.00:0.00:0.00	T:0:0.00:0.00:0.00:0:0:0.00:0.00:0.00:0:0.00:0.00:0.00	A	A
277	resMT_277	resMT_277_2	Yes	research	saliva	CUSTOM PANEL	Group4	Roche_SeqCap EZ_Choice_Enrichment_Kit	CustomPanel_130kb	Hiseq2500	NC_012920.1	16569	381569	3816	23.0305	15.7999	3101804739	135513	600.513	444.394	0.11201	0.0453207	0.84267	7894505	6652463	0.000573622	0.000483374	22	A:22:50.82:28.59:0.00:10:12:0.50:0.00:11.36:10:0.54:108.59:0.46	C:0:0.00:0.00:0.00:0:0:0.00:0.00:0.00:0:0.00:0.00:0.00	G:0:0.00:0.00:0.00:0:0:0.00:0.00:0.00:0:0.00:0.00:0.00	T:0:0.00:0.00:0.00:0:0:0.00:0.00:0.00:0:0.00:0.00:0.00	A	A
278	resMT_278	resMT_278_1	No	research	blood	CUSTOM PANEL	Group4	Roche_SeqCap EZ_Choice_Enrichment_Kit	CustomPanel_130kb	Hiseq2500	NC_012920.1	16569	247400	2474	14.9324	10.6547	3101804739	135513	736.308	568.771	0.113557	0.0505495	0.835893	7373661	6163592	0.000401389	0.000335518	12	A:12:58.08:30.17:0.00:7:5:0.49:0.00:2.83:7:0.41:125.00:0.48	C:0:0.00:0.00:0.00:0:0:0.00:0.00:0.00:0:0.00:0.00:0.00	G:0:0.00:0.00:0.00:0:0:0.00:0.00:0.00:0:0.00:0.00:0.00	T:0:0.00:0.00:0.00:0:0:0.00:0.00:0.00:0:0.00:0.00:0.00	A	A
279	resMT_279	resMT_279_1	No	research	blood	CUSTOM PANEL	Group4	Roche_SeqCap EZ_Choice_Enrichment_Kit	CustomPanel_130kb	Hiseq2500	NC_012920.1	16569	75877	759	4.57973	3.24716	3101804739	135513	772.824	610.828	0.113577	0.0537733	0.83265	7776108	6474776	0.000117224	9.76067e-05	3	A:3:57.00:31.67:0.00:2:1:0.14:0.01:17.33:2:0.02:125.00:0.31	C:0:0.00:0.00:0.00:0:0:0.00:0.00:0.00:0:0.00:0.00:0.00	G:0:0.00:0.00:0.00:0:0:0.00:0.00:0.00:0:0.00:0.00:0.00	T:0:0.00:0.00:0.00:0:0:0.00:0.00:0.00:0:0.00:0.00:0.00	A	A
279	resMT_279	resMT_279_2	Yes	research	saliva	CUSTOM PANEL	Group4	Roche_SeqCap EZ_Choice_Enrichment_Kit	CustomPanel_130kb	Hiseq2500	NC_012920.1	16569	417250	4173	25.1841	17.4926	3101804739	135513	698.465	534.152	0.112135	0.0507625	0.837103	7747088	6485111	0.000643474	0.000538654	28	A:28:58.18:30.07:2.46:17:11:0.62:0.00:5.14:17:0.53:111.50:0.48	C:0:0.00:0.00:0.00:0:0:0.00:0.00:0.00:0:0.00:0.00:0.00	G:0:0.00:0.00:0.00:0:0:0.00:0.00:0.00:0:0.00:0.00:0.00	T:0:0.00:0.00:0.00:0:0:0.00:0.00:0.00:0:0.00:0.00:0.00	A	A
280	resMT_280	resMT_280_1	No	research	blood	CUSTOM PANEL	Group4	Roche_SeqCap EZ_Choice_Enrichment_Kit	CustomPanel_130kb	Hiseq2500	NC_012920.1	16569	70293	703	4.2427	3.36347	3101804739	135513	529.082	450.254	0.111173	0.0639014	0.824925	5340998	4405923	0.000159558	0.000131623	3	A:3:53.33:26.33:0.00:2:1:0.40:0.00:0.00:2:0.82:124.00:0.64	C:0:0.00:0.00:0.00:0:0:0.00:0.00:0.00:0:0.00:0.00:0.00	G:0:0.00:0.00:0.00:0:0:0.00:0.00:0.00:0:0.00:0.00:0.00	T:0:0.00:0.00:0.00:0:0:0.00:0.00:0.00:0:0.00:0.00:0.00	A	A
280	resMT_280	resMT_280_2	Yes	research	saliva	CUSTOM PANEL	Group4	Roche_SeqCap EZ_Choice_Enrichment_Kit	CustomPanel_130kb	Hiseq2500	NC_012920.1	16569	217009	2170	13.0981	9.30046	3101804739	135513	520.826	400.675	0.107863	0.0454526	0.846684	6256436	5297224	0.000409648	0.000346843	18	A:18:57.72:28.28:0.00:7:11:0.50:0.00:5.61:7:0.36:119.78:0.52	C:0:0.00:0.00:0.00:0:0:0.00:0.00:0.00:0:0.00:0.00:0.00	G:0:0.00:0.00:0.00:0:0:0.00:0.00:0.00:0:0.00:0.00:0.00	T:0:0.00:0.00:0.00:0:0:0.00:0.00:0.00:0:0.00:0.00:0.00	A	A
281	resMT_281	resMT_281_1	No	research	blood	CUSTOM PANEL	Group4	Roche_SeqCap EZ_Choice_Enrichment_Kit	CustomPanel_130kb	Hiseq2500	NC_012920.1	16569	75895	759	4.58082	3.61679	3101804739	135513	581.964	489.082	0.112282	0.0603455	0.827373	5843847	4835041	0.000156979	0.00012988	4	A:4:58.75:30.50:0.00:0:4:0.44:0.00:0.00:0:0.00:125.00:0.57	C:0:0.00:0.00:0.00:0:0:0.00:0.00:0.00:0:0.00:0.00:0.00	G:0:0.00:0.00:0.00:0:0:0.00:0.00:0.00:0:0.00:0.00:0.00	T:0:0.00:0.00:0.00:0:0:0.00:0.00:0.00:0:0.00:0.00:0.00	A	A
281	resMT_281	resMT_281_2	Yes	research	saliva	CUSTOM PANEL	Group4	Roche_SeqCap EZ_Choice_Enrichment_Kit	CustomPanel_130kb	Hiseq2500	NC_012920.1	16569	270368	2704	16.3187	12.6036	3101804739	135513	504.502	419.297	0.11434	0.0607943	0.824866	5319409	4387800	0.000616254	0.000508327	15	A:15:56.87:29.60:1.53:9:6:0.60:0.01:10.27:9:0.45:124.73:0.50	C:0:0.00:0.00:0.00:0:0:0.00:0.00:0.00:0:0.00:0.00:0.00	G:0:0.00:0.00:0.00:0:0:0.00:0.00:0.00:0:0.00:0.00:0.00	T:0:0.00:0.00:0.00:0:0:0.00:0.00:0.00:0:0.00:0.00:0.00	A	A
282	resMT_282	resMT_282_1	No	research	blood	CUSTOM PANEL	Group4	Roche_SeqCap EZ_Choice_Enrichment_Kit	CustomPanel_130kb	Hiseq2500	NC_012920.1	16569	105572	1056	6.37204	4.7424	3101804739	135513	763.753	601.573	0.110639	0.051736	0.837625	7833747	6561742	0.000160933	0.000134801	3	A:3:49.00:31.67:0.00:2:1:0.51:0.00:0.00:2:0.74:123.67:0.58	C:0:0.00:0.00:0.00:0:0:0.00:0.00:0.00:0:0.00:0.00:0.00	G:0:0.00:0.00:0.00:0:0:0.00:0.00:0.00:0:0.00:0.00:0.00	T:0:0.00:0.00:0.00:0:0:0.00:0.00:0.00:0:0.00:0.00:0.00	A	A
282	resMT_282	resMT_282_2	Yes	research	saliva	CUSTOM PANEL	Group4	Roche_SeqCap EZ_Choice_Enrichment_Kit	CustomPanel_130kb	Hiseq2500	NC_012920.1	16569	353903	3539	21.3606	17.043	3101804739	135513	546.318	474.081	0.112298	0.0679414	0.81976	5520284	4525308	0.000782046	0.00064109	26	A:26:55.31:30.42:0.35:13:13:0.49:0.00:1.31:13:0.58:121.19:0.54	C:0:0.00:0.00:0.00:0:0:0.00:0.00:0.00:0:0.00:0.00:0.00	G:0:0.00:0.00:0.00:0:0:0.00:0.00:0.00:0:0.00:0.00:0.00	T:0:0.00:0.00:0.00:0:0:0.00:0.00:0.00:0:0.00:0.00:0.00	A	A
283	resMT_283	resMT_283_1	No	research	blood	CUSTOM PANEL	Group4	Roche_SeqCap EZ_Choice_Enrichment_Kit	CustomPanel_130kb	Hiseq2500	NC_012920.1	16569	110939	1109	6.69598	4.31253	3101804739	135513	856.113	620.81	0.112386	0.0458389	0.841775	9004430	7579704	0.000146312	0.000123162	10	A:10:56.70:31.10:0.00:5:5:0.75:0.00:7.80:5:0.53:118.20:0.44	C:0:0.00:0.00:0.00:0:0:0.00:0.00:0.00:0:0.00:0.00:0.00	G:0:0.00:0.00:0.00:0:0:0.00:0.00:0.00:0:0.00:0.00:0.00	T:0:0.00:0.00:0.00:0:0:0.00:0.00:0.00:0:0.00:0.00:0.00	A	A
283	resMT_283	resMT_283_2	Yes	research	saliva	CUSTOM PANEL	Group4	Roche_SeqCap EZ_Choice_Enrichment_Kit	CustomPanel_130kb	Hiseq2500	NC_012920.1	16569	335884	3359	20.2731	15.261	3101804739	135513	593.846	477.334	0.117006	0.0585955	0.824398	6451791	5318844	0.000631528	0.000520631	25	A:25:58.16:30.16:0.00:16:9:0.49:0.00:2.20:16:0.47:115.20:0.39	C:0:0.00:0.00:0.00:0:0:0.00:0.00:0.00:0:0.00:0.00:0.00	G:0:0.00:0.00:0.00:0:0:0.00:0.00:0.00:0:0.00:0.00:0.00	T:0:0.00:0.00:0.00:0:0:0.00:0.00:0.00:0:0.00:0.00:0.00	A	A
284	resMT_284	resMT_284_1	No	research	blood	CUSTOM PANEL	Group4	Roche_SeqCap EZ_Choice_Enrichment_Kit	CustomPanel_130kb	Hiseq2500	NC_012920.1	16569	72365	724	4.36776	3.32364	3101804739	135513	653.243	544.693	0.113093	0.0598173	0.82709	6470555	5351731	0.000135283	0.000111891	7	A:7:59.86:29.86:0.00:2:5:0.66:0.00:0.00:2:0.50:125.00:0.44	C:0:0.00:0.00:0.00:0:0:0.00:0.00:0.00:0:0.00:0.00:0.00	G:0:0.00:0.00:0.00:0:0:0.00:0.00:0.00:0:0.00:0.00:0.00	T:0:0.00:0.00:0.00:0:0:0.00:0.00:0.00:0:0.00:0.00:0.00	A	A
284	resMT_284	resMT_284_2	Yes	research	saliva	CUSTOM PANEL	Group4	Roche_SeqCap EZ_Choice_Enrichment_Kit	CustomPanel_130kb	Hiseq2500	NC_012920.1	16569	709808	7098	42.8421	26.3975	3101804739	135513	616.495	415.339	0.112284	0.0384246	0.849291	7803958	6627831	0.00107094	0.000909539	49	A:49:58.08:29.78:0.00:22:27:0.59:0.00:4.86:22:0.49:117.96:0.45	C:0:0.00:0.00:0.00:0:0:0.00:0.00:0.00:0:0.00:0.00:0.00	G:0:0.00:0.00:0.00:0:0:0.00:0.00:0.00:0:0.00:0.00:0.00	T:0:0.00:0.00:0.00:0:0:0.00:0.00:0.00:0:0.00:0.00:0.00	A	A
285	resMT_285	resMT_285_1	No	research	blood	CUSTOM PANEL	Group4	Roche_SeqCap EZ_Choice_Enrichment_Kit	CustomPanel_130kb	Hiseq2500	NC_012920.1	16569	136006	1360	8.20896	5.514	3101804739	135513	835.23	623.326	0.111818	0.0469257	0.841256	8696843	7316271	0.000185887	0.000156379	11	A:10:58.90:30.40:0.00:3:7:0.74:0.00:3.50:3:0.55:117.80:0.49	C:0:0.00:0.00:0.00:0:0:0.00:0.00:0.00:0:0.00:0.00:0.00	G:1:53.00:4.00:0.00:1:0:0.11:0.02:34.00:1:0.04:125.00:0.04	T:0:0.00:0.00:0.00:0:0:0.00:0.00:0.00:0:0.00:0.00:0.00	A	A
285	resMT_285	resMT_285_2	Yes	research	saliva	CUSTOM PANEL	Group4	Roche_SeqCap EZ_Choice_Enrichment_Kit	CustomPanel_130kb	Hiseq2500	NC_012920.1	16569	265695	2657	16.0366	11.9139	3101804739	135513	600.322	477.236	0.112147	0.0538546	0.833998	7149484	5962655	0.000445607	0.000371635	19	A:19:58.53:29.89:0.00:9:10:0.46:0.00:4.05:9:0.52:124.11:0.60	C:0:0.00:0.00:0.00:0:0:0.00:0.00:0.00:0:0.00:0.00:0.00	G:0:0.00:0.00:0.00:0:0:0.00:0.00:0.00:0:0.00:0.00:0.00	T:0:0.00:0.00:0.00:0:0:0.00:0.00:0.00:0:0.00:0.00:0.00	A	A
286	resMT_286	resMT_286_1	No	research	blood	CUSTOM PANEL	Group4	Roche_SeqCap EZ_Choice_Enrichment_Kit	CustomPanel_130kb	Hiseq2500	NC_012920.1	16569	54566	546	3.29346	2.23274	3101804739	135513	634.459	466.963	0.11201	0.046102	0.841888	6560705	5523379	9.88525e-05	8.32228e-05	0	A:0:0.00:0.00:0.00:0:0:0.00:0.00:0.00:0:0.00:0.00:0.00	C:0:0.00:0.00:0.00:0:0:0.00:0.00:0.00:0:0.00:0.00:0.00	G:0:0.00:0.00:0.00:0:0:0.00:0.00:0.00:0:0.00:0.00:0.00	T:0:0.00:0.00:0.00:0:0:0.00:0.00:0.00:0:0.00:0.00:0.00	Undetermined	A
286	resMT_286	resMT_286_2	Yes	research	saliva	CUSTOM PANEL	Group4	Roche_SeqCap EZ_Choice_Enrichment_Kit	CustomPanel_130kb	Hiseq2500	NC_012920.1	16569	292487	2925	17.6537	13.069	3101804739	135513	434.741	343.246	0.115563	0.0549181	0.829519	5102139	4232321	0.00069111	0.000573289	25	A:25:58.84:30.32:0.00:13:12:0.50:0.00:6.12:13:0.51:125.00:0.49	C:0:0.00:0.00:0.00:0:0:0.00:0.00:0.00:0:0.00:0.00:0.00	G:0:0.00:0.00:0.00:0:0:0.00:0.00:0.00:0:0.00:0.00:0.00	T:0:0.00:0.00:0.00:0:0:0.00:0.00:0.00:0:0.00:0.00:0.00	A	A
287	resMT_287	resMT_287_1	No	research	blood	CUSTOM PANEL	Group4	Roche_SeqCap EZ_Choice_Enrichment_Kit	CustomPanel_130kb	Hiseq2500	NC_012920.1	16569	75499	755	4.55692	3.3925	3101804739	135513	592.156	468.891	0.112395	0.0539228	0.833682	5980559	4985884	0.000151427	0.000126242	3	A:3:49.00:30.33:0.00:1:2:0.50:0.00:0.00:1:0.72:125.00:0.40	C:0:0.00:0.00:0.00:0:0:0.00:0.00:0.00:0:0.00:0.00:0.00	G:0:0.00:0.00:0.00:0:0:0.00:0.00:0.00:0:0.00:0.00:0.00	T:0:0.00:0.00:0.00:0:0:0.00:0.00:0.00:0:0.00:0.00:0.00	A	A
287	resMT_287	resMT_287_2	Yes	research	saliva	CUSTOM PANEL	Group4	Roche_SeqCap EZ_Choice_Enrichment_Kit	CustomPanel_130kb	Hiseq2500	NC_012920.1	16569	726991	7270	43.8792	29.8664	3101804739	135513	453.244	339.305	0.122462	0.0528288	0.824709	6015624	4961139	0.00146539	0.00120852	57	A:57:56.84:28.86:0.00:27:30:0.53:0.00:4.44:27:0.47:121.51:0.46	C:0:0.00:0.00:0.00:0:0:0.00:0.00:0.00:0:0.00:0.00:0.00	G:0:0.00:0.00:0.00:0:0:0.00:0.00:0.00:0:0.00:0.00:0.00	T:0:0.00:0.00:0.00:0:0:0.00:0.00:0.00:0:0.00:0.00:0.00	A	A
288	resMT_288	resMT_288_1	No	research	blood	CUSTOM PANEL	Group4	Roche_SeqCap EZ_Choice_Enrichment_Kit	CustomPanel_130kb	Hiseq2500	NC_012920.1	16569	125474	1255	7.57327	5.05855	3101804739	135513	747.664	542.679	0.113195	0.0452821	0.841523	7612662	6406230	0.000195903	0.000164857	5	A:5:57.80:31.00:0.00:3:2:0.40:0.01:8.60:3:0.17:124.20:0.32	C:0:0.00:0.00:0.00:0:0:0.00:0.00:0.00:0:0.00:0.00:0.00	G:0:0.00:0.00:0.00:0:0:0.00:0.00:0.00:0:0.00:0.00:0.00	T:0:0.00:0.00:0.00:0:0:0.00:0.00:0.00:0:0.00:0.00:0.00	A	A
288	resMT_288	resMT_288_2	Yes	research	saliva	CUSTOM PANEL	Group4	Roche_SeqCap EZ_Choice_Enrichment_Kit	CustomPanel_130kb	Hiseq2500	NC_012920.1	16569	55117	551	3.32671	2.68487	3101804739	135513	510.663	429.805	0.175147	0.089124	0.735729	3364186	2475129	0.000222615	0.000163784	6	A:6:57.00:30.00:0.00:1:5:0.46:0.00:0.00:1:0.08:125.00:0.29	C:0:0.00:0.00:0.00:0:0:0.00:0.00:0.00:0:0.00:0.00:0.00	G:0:0.00:0.00:0.00:0:0:0.00:0.00:0.00:0:0.00:0.00:0.00	T:0:0.00:0.00:0.00:0:0:0.00:0.00:0.00:0:0.00:0.00:0.00	A	A
289	resMT_289	resMT_289_1	No	research	blood	CUSTOM PANEL	Group4	Roche_SeqCap EZ_Choice_Enrichment_Kit	CustomPanel_130kb	Hiseq2500	NC_012920.1	16569	100096	1001	6.04153	3.66761	3101804739	135513	689.154	470.591	0.111044	0.0394571	0.849499	7480877	6354998	0.000157514	0.000133808	14	A:14:60.00:31.07:0.00:7:7:0.57:0.00:1.00:7:0.41:114.14:0.31	C:0:0.00:0.00:0.00:0:0:0.00:0.00:0.00:0:0.00:0.00:0.00	G:0:0.00:0.00:0.00:0:0:0.00:0.00:0.00:0:0.00:0.00:0.00	T:0:0.00:0.00:0.00:0:0:0.00:0.00:0.00:0:0.00:0.00:0.00	A	A
289	resMT_289	resMT_289_2	Yes	research	saliva	CUSTOM PANEL	Group4	Roche_SeqCap EZ_Choice_Enrichment_Kit	CustomPanel_130kb	Hiseq2500	NC_012920.1	16569	300567	3006	18.1414	14.6364	3101804739	135513	399.709	333.76	0.124179	0.0702583	0.805563	4185936	3372035	0.00089145	0.000718119	26	A:26:59.58:30.35:0.00:12:14:0.57:0.00:6.19:12:0.44:125.00:0.47	C:0:0.00:0.00:0.00:0:0:0.00:0.00:0.00:0:0.00:0.00:0.00	G:0:0.00:0.00:0.00:0:0:0.00:0.00:0.00:0:0.00:0.00:0.00	T:0:0.00:0.00:0.00:0:0:0.00:0.00:0.00:0:0.00:0.00:0.00	A	A
290	resMT_290	resMT_290_1	No	research	blood	CUSTOM PANEL	Group4	Roche_SeqCap EZ_Choice_Enrichment_Kit	CustomPanel_130kb	Hiseq2500	NC_012920.1	16569	58626	586	3.53851	2.67697	3101804739	135513	428.84	365.238	0.110152	0.0663985	0.82345	4355513	3586547	0.000163388	0.000134542	2	A:2:54.00:29.50:0.00:2:0:0.87:0.00:0.00:2:0.48:125.00:0.48	C:0:0.00:0.00:0.00:0:0:0.00:0.00:0.00:0:0.00:0.00:0.00	G:0:0.00:0.00:0.00:0:0:0.00:0.00:0.00:0:0.00:0.00:0.00	T:0:0.00:0.00:0.00:0:0:0.00:0.00:0.00:0:0.00:0.00:0.00	A	A
291	resMT_291	resMT_291_1	No	research	blood	CUSTOM PANEL	Group4	Roche_SeqCap EZ_Choice_Enrichment_Kit	CustomPanel_130kb	Hiseq2500	NC_012920.1	16569	119925	1199	7.23835	5.0367	3101804739	135513	720.893	561.962	0.1119	0.0505823	0.837518	7323398	6133478	0.000195485	0.000163722	8	A:8:57.12:31.12:0.00:5:3:0.45:0.00:2.88:5:0.68:123.00:0.62	C:0:0.00:0.00:0.00:0:0:0.00:0.00:0.00:0:0.00:0.00:0.00	G:0:0.00:0.00:0.00:0:0:0.00:0.00:0.00:0:0.00:0.00:0.00	T:0:0.00:0.00:0.00:0:0:0.00:0.00:0.00:0:0.00:0.00:0.00	A	A
291	resMT_291	resMT_291_2	Yes	research	blood	WES	Group7	SureSelectXT2_Target_Enrichment	SureSelect_Human_All_Exon_V6_r2	unknown	NC_012920.1	16569	63363	633.63	3.82419	3.82419	3137454505	60456963	74.6066	40.6242	0.604572	0.178991	0.216437	50304322	10887717	5.81968e-05	1.25959e-05	4	A:4:60.00:37.00:0.00:2:2:0.63:0.00:0.00:2:0.56:150.00:0.59	C:0:0.00:0.00:0.00:0:0:0.00:0.00:0.00:0:0.00:0.00:0.00	G:0:0.00:0.00:0.00:0:0:0.00:0.00:0.00:0:0.00:0.00:0.00	T:0:0.00:0.00:0.00:0:0:0.00:0.00:0.00:0:0.00:0.00:0.00	A	A
292	resMT_292	resMT_292_1	No	research	blood	CUSTOM PANEL	Group4	Roche_SeqCap EZ_Choice_Enrichment_Kit	CustomPanel_130kb	Hiseq2500	NC_012920.1	16569	356681	3567	21.5283	15.6059	3101804739	135513	861.238	677.537	0.112355	0.0527509	0.834894	8775829	7326887	0.000486837	0.000406457	16	A:16:57.94:30.69:0.00:8:8:0.57:0.00:0.81:8:0.66:121.56:0.51	C:0:0.00:0.00:0.00:0:0:0.00:0.00:0.00:0:0.00:0.00:0.00	G:0:0.00:0.00:0.00:0:0:0.00:0.00:0.00:0:0.00:0.00:0.00	T:0:0.00:0.00:0.00:0:0:0.00:0.00:0.00:0:0.00:0.00:0.00	A	A
293	resMT_293	resMT_293_1	No	research	blood	WES	Group7	SureSelectXT2_Target_Enrichment	SureSelect_Human_All_Exon_V6_r2	unknown	NC_012920.1	16569	84254	842.54	5.08504	5.08504	3137454505	60456963	60.0195	30.9202	0.608648	0.161856	0.229497	40178372	9220816	9.13737e-05	2.097e-05	0	A:0:0.00:0.00:0.00:0:0:0.00:0.00:0.00:0:0.00:0.00:0.00	C:0:0.00:0.00:0.00:0:0:0.00:0.00:0.00:0:0.00:0.00:0.00	G:0:0.00:0.00:0.00:0:0:0.00:0.00:0.00:0:0.00:0.00:0.00	T:0:0.00:0.00:0.00:0:0:0.00:0.00:0.00:0:0.00:0.00:0.00	Undetermined	A
293	resMT_293	resMT_293_2	Yes	research	blood	CUSTOM PANEL	Group4	Roche_SeqCap EZ_Choice_Enrichment_Kit	CustomPanel_130kb	Hiseq2500	NC_012920.1	16569	174963	1750	10.5603	7.58426	3101804739	135513	593.565	472.362	0.105575	0.0522245	0.842201	6364080	5359835	0.000326503	0.000274981	8	A:8:58.50:29.00:0.00:5:3:0.71:0.00:7.38:5:0.57:123.75:0.51	C:0:0.00:0.00:0.00:0:0:0.00:0.00:0.00:0:0.00:0.00:0.00	G:0:0.00:0.00:0.00:0:0:0.00:0.00:0.00:0:0.00:0.00:0.00	T:0:0.00:0.00:0.00:0:0:0.00:0.00:0.00:0:0.00:0.00:0.00	A	A
294	resMT_294	resMT_294_1	No	research	normal_kidney_FFPE	CUSTOM PANEL	Group4	Roche_SeqCap EZ_Choice_Enrichment_Kit	CustomPanel_130kb	Hiseq2500	NC_012920.1	16569	1680307	16803	101.419	55.8812	3101804739	135513	644.716	397.829	0.106979	0.0299595	0.863062	7891653	6810986	0.00246704	0.00212921	134	A:134:54.84:28.31:0.00:62:72:0.48:0.00:5.17:63:0.53:107.25:0.39	C:0:0.00:0.00:0.00:0:0:0.00:0.00:0.00:0:0.00:0.00:0.00	G:0:0.00:0.00:0.00:0:0:0.00:0.00:0.00:0:0.00:0.00:0.00	T:0:0.00:0.00:0.00:0:0:0.00:0.00:0.00:0:0.00:0.00:0.00	A	A
295	resMT_295	resMT_295_1	No	research	blood	CUSTOM PANEL	Group4	Roche_SeqCap EZ_Choice_Enrichment_Kit	CustomPanel_130kb	Hiseq2500	NC_012920.1	16569	401357	4014	24.2248	17.3616	3101804739	135513	772.399	607.973	0.114419	0.0518362	0.833745	7637418	6367659	0.000630373	0.00052557	26	A:26:58.62:31.04:0.00:13:13:0.43:0.00:3.96:13:0.58:118.00:0.47	C:0:0.00:0.00:0.00:0:0:0.00:0.00:0.00:0:0.00:0.00:0.00	G:0:0.00:0.00:0.00:0:0:0.00:0.00:0.00:0:0.00:0.00:0.00	T:0:0.00:0.00:0.00:0:0:0.00:0.00:0.00:0:0.00:0.00:0.00	A	A
296	resMT_296	resMT_296_1	No	research	blood	CUSTOM PANEL	Group4	Roche_SeqCap EZ_Choice_Enrichment_Kit	CustomPanel_130kb	Hiseq2500	NC_012920.1	16569	138813	1388	8.37838	6.2474	3101804739	135513	766.952	632.035	0.110457	0.0578975	0.831645	7836831	6517461	0.000212966	0.000177112	10	A:10:60.00:29.60:0.00:6:4:0.63:0.00:7.80:6:0.43:125.00:0.40	C:0:0.00:0.00:0.00:0:0:0.00:0.00:0.00:0:0.00:0.00:0.00	G:0:0.00:0.00:0.00:0:0:0.00:0.00:0.00:0:0.00:0.00:0.00	T:0:0.00:0.00:0.00:0:0:0.00:0.00:0.00:0:0.00:0.00:0.00	A	A
296	resMT_296	resMT_296_2	Yes	research	blood	WES	Group9	SureSelectXT2_Target_Enrichment	SureSelect_Human_All_Exon_V6+COSMIC_kit	Hiseq2500	NC_012920.1	16569	708995	7089.95	42.793	30.6412	3101804739	60456963	47.4098	37.1934	0.319043	0.115421	0.565536	90891698	51402527	0.00013793	7.80044e-05	39	A:38:53.61:37.03:0.26:17:21:0.46:0.00:1.68:17:0.63:97.32:0.52	C:1:40.00:6.00:0.00:1:0:0.34:0.07:45.00:1:0.20:95.00:0.16	G:0:0.00:0.00:0.00:0:0:0.00:0.00:0.00:0:0.00:0.00:0.00	T:0:0.00:0.00:0.00:0:0:0.00:0.00:0.00:0:0.00:0.00:0.00	A	A
297	resMT_297	resMT_297_1	No	research	blood	CUSTOM PANEL	Group4	Roche_SeqCap EZ_Choice_Enrichment_Kit	CustomPanel_130kb	Hiseq2500	NC_012920.1	16569	73443	734	4.43282	3.15035	3101804739	135513	775.027	615.542	0.112163	0.0526663	0.835171	7864098	6567867	0.000111756	9.33356e-05	6	A:6:58.00:29.83:0.00:3:3:0.32:0.00:2.33:3:0.74:115.33:0.46	C:0:0.00:0.00:0.00:0:0:0.00:0.00:0.00:0:0.00:0.00:0.00	G:0:0.00:0.00:0.00:0:0:0.00:0.00:0.00:0:0.00:0.00:0.00	T:0:0.00:0.00:0.00:0:0:0.00:0.00:0.00:0:0.00:0.00:0.00	A	A
298	resMT_298	resMT_298_1	No	research	blood	CUSTOM PANEL	Group4	Roche_SeqCap EZ_Choice_Enrichment_Kit	CustomPanel_130kb	Hiseq2500	NC_012920.1	16569	42715	427	2.57816	1.90065	3101804739	135513	682.144	534.05	0.110936	0.0529358	0.836129	6956535	5816561	7.34111e-05	6.13811e-05	1	A:1:48.00:32.00:0.00:1:0:0.82:0.02:52.00:1:0.39:125.00:0.39	C:0:0.00:0.00:0.00:0:0:0.00:0.00:0.00:0:0.00:0.00:0.00	G:0:0.00:0.00:0.00:0:0:0.00:0.00:0.00:0:0.00:0.00:0.00	T:0:0.00:0.00:0.00:0:0:0.00:0.00:0.00:0:0.00:0.00:0.00	A	A
299	resMT_299	resMT_299_1	No	research	normal_kidney_FFPE	CUSTOM PANEL	Group4	Roche_SeqCap EZ_Choice_Enrichment_Kit	CustomPanel_130kb	Hiseq2500	NC_012920.1	16569	2269495	22695	136.981	59.2588	3101804739	135513	434.164	215.862	0.0928773	0.010402	0.896721	8904949	7985255	0.00284211	0.00254858	136	A:136:54.52:24.93:0.00:69:67:0.50:0.00:6.10:69:0.63:84.61:0.32	C:0:0.00:0.00:0.00:0:0:0.00:0.00:0.00:0:0.00:0.00:0.00	G:0:0.00:0.00:0.00:0:0:0.00:0.00:0.00:0:0.00:0.00:0.00	T:0:0.00:0.00:0.00:0:0:0.00:0.00:0.00:0:0.00:0.00:0.00	A	A
300	resMT_300	resMT_300_1	No	research	blood	CUSTOM PANEL	Group4	Roche_SeqCap EZ_Choice_Enrichment_Kit	CustomPanel_130kb	Hiseq2500	NC_012920.1	16569	296544	2965	17.8986	12.6412	3101804739	135513	845.99	648.281	0.114402	0.0507565	0.834842	8517346	7110638	0.000416981	0.000348113	12	A:12:58.17:30.42:0.00:6:6:0.37:0.01:13.58:6:0.77:124.67:0.76	C:0:0.00:0.00:0.00:0:0:0.00:0.00:0.00:0:0.00:0.00:0.00	G:0:0.00:0.00:0.00:0:0:0.00:0.00:0.00:0:0.00:0.00:0.00	T:0:0.00:0.00:0.00:0:0:0.00:0.00:0.00:0:0.00:0.00:0.00	A	A
300	resMT_300	resMT_300_2	Yes	research	blood	WES	Group6	SureSelectXT2_Target_Enrichment	SureSelect_Human_All_Exon_V5	Hiseq2000	NC_012920.1	16569	4618	46.18	0.278713	0.278713	3101804739	50390601	52.8092	45.565	0.714709	0.218359	0.066932	37005334	2476841	1.86447e-05	1.24793e-06	2	A:2:55.00:36.50:0.00:1:1:0.51:0.00:0.00:1:0.00:101.00:0.25	C:0:0.00:0.00:0.00:0:0:0.00:0.00:0.00:0:0.00:0.00:0.00	G:0:0.00:0.00:0.00:0:0:0.00:0.00:0.00:0:0.00:0.00:0.00	T:0:0.00:0.00:0.00:0:0:0.00:0.00:0.00:0:0.00:0.00:0.00	A	A
301	resMT_301	resMT_301_1	No	research	blood	WES	Group5	SureSelectXT2_Target_Enrichment	SureSelect_Human_All_Exon_V5	Hiseq2000	NC_012920.1	16569	10202	102.02	0.615728	0.615728	3101804739	50390601	62.2689	52.9678	0.702976	0.217293	0.079731	44489180	3547167	2.8761e-05	2.29314e-06	0	A:0:0.00:0.00:0.00:0:0:0.00:0.00:0.00:0:0.00:0.00:0.00	C:0:0.00:0.00:0.00:0:0:0.00:0.00:0.00:0:0.00:0.00:0.00	G:0:0.00:0.00:0.00:0:0:0.00:0.00:0.00:0:0.00:0.00:0.00	T:0:0.00:0.00:0.00:0:0:0.00:0.00:0.00:0:0.00:0.00:0.00	Undetermined	A
301	resMT_301	resMT_301_2	Yes	research	blood	CUSTOM PANEL	Group4	Roche_SeqCap EZ_Choice_Enrichment_Kit	CustomPanel_130kb	Hiseq2500	NC_012920.1	16569	300344	3003	18.128	13.3168	3101804739	135513	855.704	680.602	0.113259	0.0532352	0.833506	8523052	7104015	0.000422719	0.000352339	10	A:10:58.90:29.40:0.00:5:5:0.62:0.00:0.00:5:0.64:119.60:0.55	C:0:0.00:0.00:0.00:0:0:0.00:0.00:0.00:0:0.00:0.00:0.00	G:0:0.00:0.00:0.00:0:0:0.00:0.00:0.00:0:0.00:0.00:0.00	T:0:0.00:0.00:0.00:0:0:0.00:0.00:0.00:0:0.00:0.00:0.00	A	A
302	resMT_302	resMT_302_1	No	research	blood	CUSTOM PANEL	Group4	Roche_SeqCap EZ_Choice_Enrichment_Kit	CustomPanel_130kb	Hiseq2500	NC_012920.1	16569	350261	3503	21.1408	14.9641	3101804739	135513	811.078	625.032	0.115762	0.0520709	0.832167	7976064	6637417	0.000527765	0.000439189	25	A:25:58.00:30.88:0.00:11:14:0.49:0.00:6.68:11:0.37:115.48:0.37	C:0:0.00:0.00:0.00:0:0:0.00:0.00:0.00:0:0.00:0.00:0.00	G:0:0.00:0.00:0.00:0:0:0.00:0.00:0.00:0:0.00:0.00:0.00	T:0:0.00:0.00:0.00:0:0:0.00:0.00:0.00:0:0.00:0.00:0.00	A	A
302	resMT_302	resMT_302_2	Yes	research	blood	WES	Group5	SureSelectXT2_Target_Enrichment	SureSelect_Human_All_Exon_V5	Hiseq2000	NC_012920.1	16569	8728	87.28	0.526767	0.526767	3101804739	50390601	62.5482	53.668	0.693127	0.221548	0.085325	45307802	3865888	2.2577e-05	1.92638e-06	1	A:1:50.00:36.00:0.00:0:1:0.46:0.00:0.00:0:0.00:101.00:0.23	C:0:0.00:0.00:0.00:0:0:0.00:0.00:0.00:0:0.00:0.00:0.00	G:0:0.00:0.00:0.00:0:0:0.00:0.00:0.00:0:0.00:0.00:0.00	T:0:0.00:0.00:0.00:0:0:0.00:0.00:0.00:0:0.00:0.00:0.00	A	A
303	resMT_303	resMT_303_1	No	research	blood	CUSTOM PANEL	Group4	Roche_SeqCap EZ_Choice_Enrichment_Kit	CustomPanel_130kb	Hiseq2500	NC_012920.1	16569	261909	2619	15.8081	10.4399	3101804739	135513	863.399	627.55	0.112733	0.0442999	0.842967	8826444	7440401	0.000351997	0.000296722	25	A:25:57.00:29.96:0.00:14:11:0.53:0.00:5.72:14:0.49:123.44:0.44	C:0:0.00:0.00:0.00:0:0:0.00:0.00:0.00:0:0.00:0.00:0.00	G:0:0.00:0.00:0.00:0:0:0.00:0.00:0.00:0:0.00:0.00:0.00	T:0:0.00:0.00:0.00:0:0:0.00:0.00:0.00:0:0.00:0.00:0.00	A	A
303	resMT_303	resMT_303_2	Yes	research	blood	WES	Group5	SureSelectXT2_Target_Enrichment	SureSelect_Human_All_Exon_V5	Hiseq2000	NC_012920.1	16569	1764	17.64	0.106464	0.106464	3101804739	50390601	69.9299	59.7333	0.699454	0.219555	0.080991	50011862	4050511	4.355e-06	3.52716e-07	1	A:1:10.00:40.00:10.00:1:0:0.34:0.00:0.00:1:0.81:101.00:0.81	C:0:0.00:0.00:0.00:0:0:0.00:0.00:0.00:0:0.00:0.00:0.00	G:0:0.00:0.00:0.00:0:0:0.00:0.00:0.00:0:0.00:0.00:0.00	T:0:0.00:0.00:0.00:0:0:0.00:0.00:0.00:0:0.00:0.00:0.00	A	A
304	resMT_304	resMT_304_1	No	research	blood	WES	Group1	SureSelectXT2_Target_Enrichment	SureSelect_Human_All_Exon_V5	Hiseq2000	NC_012920.1	16569	576450	576450	34.7909	34.7909	3101804739	51189318	121.095	99.6422	0.68465	0.168015	0.147335	90250102	13296999	0.0433519	0.00638725	22	A:22:53.14:37.18:2.27:10:12:0.54:0.00:7.64:10:0.39:101.00:0.41	C:0:0.00:0.00:0.00:0:0:0.00:0.00:0.00:0:0.00:0.00:0.00	G:0:0.00:0.00:0.00:0:0:0.00:0.00:0.00:0:0.00:0.00:0.00	T:0:0.00:0.00:0.00:0:0:0.00:0.00:0.00:0:0.00:0.00:0.00	A	A
305	resMT_305	resMT_305_1	No	research	blood	WES	Group1	SureSelectXT2_Target_Enrichment	SureSelect_Human_All_Exon_V5	Hiseq2000	NC_012920.1	16569	435411	435411	26.2787	26.2787	3101804739	51189318	98.8999	83.772	0.629724	0.173295	0.196981	80338100	15825079	0.027514	0.00541973	18	A:18:55.28:38.39:0.00:12:6:0.59:0.00:2.44:12:0.48:101.00:0.51	C:0:0.00:0.00:0.00:0:0:0.00:0.00:0.00:0:0.00:0.00:0.00	G:0:0.00:0.00:0.00:0:0:0.00:0.00:0.00:0:0.00:0.00:0.00	T:0:0.00:0.00:0.00:0:0:0.00:0.00:0.00:0:0.00:0.00:0.00	A	A
306	resMT_306	resMT_306_1	No	research	blood	WES	Group1	SureSelectXT2_Target_Enrichment	SureSelect_Human_All_Exon_V5	Hiseq2000	NC_012920.1	16569	805088	805088	48.59	48.59	3101804739	51189318	86.8628	71.2254	0.672349	0.16828	0.159371	66252014	10558650	0.0762491	0.0121519	30	A:30:49.43:33.30:0.67:16:14:0.59:0.01:3.30:20:0.45:101.00:0.45	C:0:0.00:0.00:0.00:0:0:0.00:0.00:0.00:0:0.00:0.00:0.00	G:0:0.00:0.00:0.00:0:0:0.00:0.00:0.00:0:0.00:0.00:0.00	T:0:0.00:0.00:0.00:0:0:0.00:0.00:0.00:0:0.00:0.00:0.00	A	DNAnotavailable
307	resMT_307	resMT_307_1	No	research	blood	WES	Group1	SureSelectXT2_Target_Enrichment	SureSelect_Human_All_Exon_V5	Hiseq2000	NC_012920.1	16569	312455	312455	18.8578	18.8578	3101804739	51189318	94.1248	78.5341	0.671285	0.18312	0.145596	71821788	10456965	0.0298801	0.00435042	20	A:20:54.10:37.10:0.00:10:10:0.41:0.00:2.20:12:0.60:101.00:0.58	C:0:0.00:0.00:0.00:0:0:0.00:0.00:0.00:0:0.00:0.00:0.00	G:0:0.00:0.00:0.00:0:0:0.00:0.00:0.00:0:0.00:0.00:0.00	T:0:0.00:0.00:0.00:0:0:0.00:0.00:0.00:0:0.00:0.00:0.00	A	A
308	resMT_308	resMT_308_1	No	research	blood	WES	Group1	SureSelectXT2_Target_Enrichment	SureSelect_Human_All_Exon_V5	Hiseq2000	NC_012920.1	16569	549719	549719	33.1776	33.1776	3101804739	51189318	100.436	85.8607	0.671746	0.194346	0.156658	78771632	12340206	0.044547	0.00697864	27	A:27:52.07:34.96:0.93:9:18:0.49:0.00:1.59:11:0.28:100.85:0.38	C:0:0.00:0.00:0.00:0:0:0.00:0.00:0.00:0:0.00:0.00:0.00	G:0:0.00:0.00:0.00:0:0:0.00:0.00:0.00:0:0.00:0.00:0.00	T:0:0.00:0.00:0.00:0:0:0.00:0.00:0.00:0:0.00:0.00:0.00	A	DNAnotavailable
309	resMT_309	resMT_309_1	No	research	blood	WES	Group1	SureSelectXT2_Target_Enrichment	SureSelect_Human_All_Exon_V5	Hiseq2000	NC_012920.1	16569	1084618	1084618	65.4607	65.4607	3101804739	51189318	69.0254	56.5988	0.491693	0.142945	0.365362	71770900	26222360	0.0413623	0.0151122	67	A:67:55.33:35.58:0.15:30:37:0.52:0.00:0.82:30:0.39:101.00:0.42	C:0:0.00:0.00:0.00:0:0:0.00:0.00:0.00:0:0.00:0.00:0.00	G:0:0.00:0.00:0.00:0:0:0.00:0.00:0.00:0:0.00:0.00:0.00	T:0:0.00:0.00:0.00:0:0:0.00:0.00:0.00:0:0.00:0.00:0.00	A	A
310	resMT_310	resMT_310_1	No	research	blood	WES	Group1	SureSelectXT2_Target_Enrichment	SureSelect_Human_All_Exon_V5	Hiseq2000	NC_012920.1	16569	280656	280656	16.9386	16.9386	3101804739	51189318	92.5416	79.7803	0.664759	0.198204	0.137037	71270890	9766749	0.0287359	0.00393788	14	A:14:56.57:36.79:0.00:7:7:0.45:0.00:0.00:7:0.39:101.00:0.49	C:0:0.00:0.00:0.00:0:0:0.00:0.00:0.00:0:0.00:0.00:0.00	G:0:0.00:0.00:0.00:0:0:0.00:0.00:0.00:0:0.00:0.00:0.00	T:0:0.00:0.00:0.00:0:0:0.00:0.00:0.00:0:0.00:0.00:0.00	A	A
311	resMT_311	resMT_311_1	No	research	blood	WES	Group1	SureSelectXT2_Target_Enrichment	SureSelect_Human_All_Exon_V5	Hiseq2000	NC_012920.1	16569	388919	388919	23.4727	23.4727	3101804739	51189318	97.6689	80.8096	0.64298	0.186711	0.17031	77988336	13282194	0.0292812	0.00498689	16	A:16:37.88:28.31:8.12:8:8:0.48:0.00:3.94:11:0.24:101.00:0.24	C:0:0.00:0.00:0.00:0:0:0.00:0.00:0.00:0:0.00:0.00:0.00	G:0:0.00:0.00:0.00:0:0:0.00:0.00:0.00:0:0.00:0.00:0.00	T:0:0.00:0.00:0.00:0:0:0.00:0.00:0.00:0:0.00:0.00:0.00	A	A
312	resMT_312	resMT_312_1	No	research	blood	WES	Group1	SureSelectXT2_Target_Enrichment	SureSelect_Human_All_Exon_V5	Hiseq2000	NC_012920.1	16569	392470	392470	23.687	23.687	3101804739	51189318	103.792	90.5453	0.650616	0.188087	0.161296	81576208	13157916	0.0298277	0.00481108	22	A:22:55.50:36.73:0.00:13:9:0.49:0.00:5.27:14:0.58:101.00:0.57	C:0:0.00:0.00:0.00:0:0:0.00:0.00:0.00:0:0.00:0.00:0.00	G:0:0.00:0.00:0.00:0:0:0.00:0.00:0.00:0:0.00:0.00:0.00	T:0:0.00:0.00:0.00:0:0:0.00:0.00:0.00:0:0.00:0.00:0.00	A	A
313	resMT_313	resMT_313_1	No	research	blood	WES	Group1	SureSelectXT2_Target_Enrichment	SureSelect_Human_All_Exon_V5	Hiseq2000	NC_012920.1	16569	328020	328020	19.7972	19.7972	3101804739	51189318	75.5001	61.2303	0.650218	0.170047	0.179735	59299056	10658116	0.0307765	0.00553162	20	A:20:34.30:36.60:8.55:10:10:0.46:0.00:1.95:12:0.35:101.00:0.41	C:0:0.00:0.00:0.00:0:0:0.00:0.00:0.00:0:0.00:0.00:0.00	G:0:0.00:0.00:0.00:0:0:0.00:0.00:0.00:0:0.00:0.00:0.00	T:0:0.00:0.00:0.00:0:0:0.00:0.00:0.00:0:0.00:0.00:0.00	A	A
314	resMT_314	resMT_314_1	No	research	blood	WES	Group1	SureSelectXT2_Target_Enrichment	SureSelect_Human_All_Exon_V5	Hiseq2000	NC_012920.1	16569	422465	422465	25.4973	25.4973	3101804739	51189318	84.6218	72.9776	0.653355	0.181975	0.16467	66312774	10919724	0.0386882	0.00637079	18	A:18:56.00:37.67:0.00:5:13:0.38:0.00:0.00:7:0.36:101.00:0.52	C:0:0.00:0.00:0.00:0:0:0.00:0.00:0.00:0:0.00:0.00:0.00	G:0:0.00:0.00:0.00:0:0:0.00:0.00:0.00:0:0.00:0.00:0.00	T:0:0.00:0.00:0.00:0:0:0.00:0.00:0.00:0:0.00:0.00:0.00	A	A
315	resMT_315	resMT_315_1	No	research	blood	WES	Group1	SureSelectXT2_Target_Enrichment	SureSelect_Human_All_Exon_V5	Hiseq2000	NC_012920.1	16569	586027	586027	35.3689	35.3689	3101804739	51189318	114.728	96.1554	0.663742	0.169529	0.166729	88303326	14722725	0.0398042	0.00663652	25	A:25:54.00:37.28:0.00:13:12:0.44:0.00:0.60:15:0.51:99.48:0.49	C:0:0.00:0.00:0.00:0:0:0.00:0.00:0.00:0:0.00:0.00:0.00	G:0:0.00:0.00:0.00:0:0:0.00:0.00:0.00:0:0.00:0.00:0.00	T:0:0.00:0.00:0.00:0:0:0.00:0.00:0.00:0:0.00:0.00:0.00	A	A
316	resMT_316	resMT_316_1	No	research	blood	WES	Group1	SureSelectXT2_Target_Enrichment	SureSelect_Human_All_Exon_V5	Hiseq2000	NC_012920.1	16569	491826	491826	29.6835	29.6835	3101804739	51189318	97.0831	77.414	0.669178	0.179297	0.151526	74101156	11228252	0.0438025	0.00663722	23	A:23:49.61:36.39:2.26:12:11:0.45:0.00:1.91:14:0.46:101.00:0.48	C:0:0.00:0.00:0.00:0:0:0.00:0.00:0.00:0:0.00:0.00:0.00	G:0:0.00:0.00:0.00:0:0:0.00:0.00:0.00:0:0.00:0.00:0.00	T:0:0.00:0.00:0.00:0:0:0.00:0.00:0.00:0:0.00:0.00:0.00	A	A
317	resMT_317	resMT_317_1	No	research	blood	WES	Group1	SureSelectXT2_Target_Enrichment	SureSelect_Human_All_Exon_V5	Hiseq2000	NC_012920.1	16569	250080	250080	15.0932	15.0932	3101804739	51189318	87.5823	74.9509	0.663676	0.181406	0.154918	67547306	10464294	0.0238984	0.00370229	18	A:18:54.39:34.06:0.56:6:12:0.48:0.00:0.00:7:0.24:101.00:0.35	C:0:0.00:0.00:0.00:0:0:0.00:0.00:0.00:0:0.00:0.00:0.00	G:0:0.00:0.00:0.00:0:0:0.00:0.00:0.00:0:0.00:0.00:0.00	T:0:0.00:0.00:0.00:0:0:0.00:0.00:0.00:0:0.00:0.00:0.00	A	A
318	resMT_318	resMT_318_1	No	research	blood	WES	Group1	SureSelectXT2_Target_Enrichment	SureSelect_Human_All_Exon_V5	Hiseq2000	NC_012920.1	16569	537625	537625	32.4476	32.4476	3101804739	51189318	106.9	89.7039	0.665592	0.17299	0.161418	81981754	13233331	0.0406266	0.00655786	25	A:25:51.16:34.64:0.80:11:14:0.40:0.00:1.28:11:0.37:101.00:0.40	C:0:0.00:0.00:0.00:0:0:0.00:0.00:0.00:0:0.00:0.00:0.00	G:0:0.00:0.00:0.00:0:0:0.00:0.00:0.00:0:0.00:0.00:0.00	T:0:0.00:0.00:0.00:0:0:0.00:0.00:0.00:0:0.00:0.00:0.00	A	A
319	resMT_319	resMT_319_1	No	research	blood	WES	Group1	SureSelectXT2_Target_Enrichment	SureSelect_Human_All_Exon_V5	Hiseq2000	NC_012920.1	16569	304856	304856	18.3992	18.3992	3101804739	51189318	103.052	82.4665	0.676411	0.17541	0.148179	77839292	11534148	0.0264307	0.00391648	14	A:14:46.79:36.43:4.71:4:10:0.62:0.01:2.29:7:0.43:101.00:0.46	C:0:0.00:0.00:0.00:0:0:0.00:0.00:0.00:0:0.00:0.00:0.00	G:0:0.00:0.00:0.00:0:0:0.00:0.00:0.00:0:0.00:0.00:0.00	T:0:0.00:0.00:0.00:0:0:0.00:0.00:0.00:0:0.00:0.00:0.00	A	A
320	resMT_320	resMT_320_1	No	research	blood	WES	Group1	SureSelectXT2_Target_Enrichment	SureSelect_Human_All_Exon_V5	Hiseq2000	NC_012920.1	16569	352977	352977	21.3035	21.3035	3101804739	51189318	70.9949	60.4093	0.67112	0.187819	0.141061	54184038	7643255	0.0461815	0.00651441	17	A:17:55.71:35.12:0.00:8:9:0.47:0.00:0.00:8:0.38:100.71:0.44	C:0:0.00:0.00:0.00:0:0:0.00:0.00:0.00:0:0.00:0.00:0.00	G:0:0.00:0.00:0.00:0:0:0.00:0.00:0.00:0:0.00:0.00:0.00	T:0:0.00:0.00:0.00:0:0:0.00:0.00:0.00:0:0.00:0.00:0.00	A	A
321	resMT_321	resMT_321_1	No	research	blood	WES	Group1	SureSelectXT2_Target_Enrichment	SureSelect_Human_All_Exon_V5	Hiseq2000	NC_012920.1	16569	441434	441434	26.6422	26.6422	3101804739	51189318	104.502	86.7635	0.66144	0.173247	0.165313	80509800	13309317	0.0331673	0.00548298	19	A:19:52.32:35.53:3.89:13:6:0.51:0.00:1.95:14:0.36:101.00:0.39	C:0:0.00:0.00:0.00:0:0:0.00:0.00:0.00:0:0.00:0.00:0.00	G:0:0.00:0.00:0.00:0:0:0.00:0.00:0.00:0:0.00:0.00:0.00	T:0:0.00:0.00:0.00:0:0:0.00:0.00:0.00:0:0.00:0.00:0.00	A	A
322	resMT_322	resMT_322_1	No	research	blood	WES	Group1	SureSelectXT2_Target_Enrichment	SureSelect_Human_All_Exon_V5	Hiseq2000	NC_012920.1	16569	915944	915944	55.2806	55.2806	3101804739	51189318	41.4693	34.3044	0.454872	0.143039	0.402089	46689136	18773188	0.04879	0.0196179	53	A:53:51.02:36.11:1.13:21:32:0.47:0.00:2.87:23:0.56:101.00:0.51	C:0:0.00:0.00:0.00:0:0:0.00:0.00:0.00:0:0.00:0.00:0.00	G:0:0.00:0.00:0.00:0:0:0.00:0.00:0.00:0:0.00:0.00:0.00	T:0:0.00:0.00:0.00:0:0:0.00:0.00:0.00:0:0.00:0.00:0.00	A	A
323	resMT_323	resMT_323_1	No	research	blood	WES	Group1	SureSelectXT2_Target_Enrichment	SureSelect_Human_All_Exon_V5	Hiseq2000	NC_012920.1	16569	377219	377219	22.7666	22.7666	3101804739	51189318	98.9249	81.0525	0.670218	0.185778	0.144003	75306162	10844313	0.034785	0.00500914	19	A:19:53.79:34.79:2.63:10:9:0.57:0.00:0.32:12:0.42:101.00:0.39	C:0:0.00:0.00:0.00:0:0:0.00:0.00:0.00:0:0.00:0.00:0.00	G:0:0.00:0.00:0.00:0:0:0.00:0.00:0.00:0:0.00:0.00:0.00	T:0:0.00:0.00:0.00:0:0:0.00:0.00:0.00:0:0.00:0.00:0.00	A	A
324	resMT_324	resMT_324_1	No	research	blood	WES	Group1	SureSelectXT2_Target_Enrichment	SureSelect_Human_All_Exon_V5	Hiseq2000	NC_012920.1	16569	605953	605953	36.5715	36.5715	3101804739	51189318	121.768	101.155	0.674935	0.160717	0.164349	92028760	15124835	0.0400634	0.00658439	12	A:12:51.50:35.83:3.17:7:5:0.56:0.00:0.00:7:0.30:101.00:0.41	C:0:0.00:0.00:0.00:0:0:0.00:0.00:0.00:0:0.00:0.00:0.00	G:0:0.00:0.00:0.00:0:0:0.00:0.00:0.00:0:0.00:0.00:0.00	T:0:0.00:0.00:0.00:0:0:0.00:0.00:0.00:0:0.00:0.00:0.00	A	DNAnotavailable
325	resMT_325	resMT_325_1	No	research	blood	WES	Group2	SureSelectXT2_Target_Enrichment	SureSelect_Human_All_Exon_V5	Hiseq2000	NC_012920.1	16569	11018	11018	0.664977	0.664977	3101804739	50390601	18.0405	15.7688	0.670444	0.238877	0.090679	13500536	1224215	0.00900005	0.000816116	0	A:0:0.00:0.00:0.00:0:0:0.00:0.00:0.00:0:0.00:0.00:0.00	C:0:0.00:0.00:0.00:0:0:0.00:0.00:0.00:0:0.00:0.00:0.00	G:0:0.00:0.00:0.00:0:0:0.00:0.00:0.00:0:0.00:0.00:0.00	T:0:0.00:0.00:0.00:0:0:0.00:0.00:0.00:0:0.00:0.00:0.00	Undetermined	DNAnotavailable
326	resMT_326	resMT_326_1	No	research	blood	WES	Group2	SureSelectXT2_Target_Enrichment	SureSelect_Human_All_Exon_V5	Hiseq2000	NC_012920.1	16569	70684	70684	4.26604	4.26604	3101804739	50390601	73.7201	63.3354	0.671337	0.243763	0.0849	55062078	4674770	0.0151203	0.00128371	2	A:2:34.50:25.00:4.50:1:1:0.62:0.01:7.50:1:0.82:101.00:0.68	C:0:0.00:0.00:0.00:0:0:0.00:0.00:0.00:0:0.00:0.00:0.00	G:0:0.00:0.00:0.00:0:0:0.00:0.00:0.00:0:0.00:0.00:0.00	T:0:0.00:0.00:0.00:0:0:0.00:0.00:0.00:0:0.00:0.00:0.00	A	DNAnotavailable
327	resMT_327	resMT_327_1	No	research	blood	WES	Group2	SureSelectXT2_Target_Enrichment	SureSelect_Human_All_Exon_V5	Hiseq2000	NC_012920.1	16569	17291	17291	1.04358	1.04358	3101804739	50390601	15.3703	13.6787	0.657725	0.262354	0.079921	11716168	936368	0.018466	0.00147582	0	A:0:0.00:0.00:0.00:0:0:0.00:0.00:0.00:0:0.00:0.00:0.00	C:0:0.00:0.00:0.00:0:0:0.00:0.00:0.00:0:0.00:0.00:0.00	G:0:0.00:0.00:0.00:0:0:0.00:0.00:0.00:0:0.00:0.00:0.00	T:0:0.00:0.00:0.00:0:0:0.00:0.00:0.00:0:0.00:0.00:0.00	Undetermined	DNAnotavailable
328	resMT_328	resMT_328_1	No	research	blood	WES	Group2	SureSelectXT2_Target_Enrichment	SureSelect_Human_All_Exon_V5	Hiseq2000	NC_012920.1	16569	11267	11267	0.680005	0.680005	3101804739	50390601	25.1842	21.8289	0.696827	0.225409	0.077763	18084956	1406340	0.00801158	0.000623004	0	A:0:0.00:0.00:0.00:0:0:0.00:0.00:0.00:0:0.00:0.00:0.00	C:0:0.00:0.00:0.00:0:0:0.00:0.00:0.00:0:0.00:0.00:0.00	G:0:0.00:0.00:0.00:0:0:0.00:0.00:0.00:0:0.00:0.00:0.00	T:0:0.00:0.00:0.00:0:0:0.00:0.00:0.00:0:0.00:0.00:0.00	Undetermined	DNAnotavailable
329	resMT_329	resMT_329_1	No	research	blood	WES	Group2	SureSelectXT2_Target_Enrichment	SureSelect_Human_All_Exon_V5	Hiseq2000	NC_012920.1	16569	9663	9663	0.583198	0.583198	3101804739	50390601	21.7156	18.908	0.681344	0.234323	0.084333	15978024	1347475	0.00717119	0.000604768	0	A:0:0.00:0.00:0.00:0:0:0.00:0.00:0.00:0:0.00:0.00:0.00	C:0:0.00:0.00:0.00:0:0:0.00:0.00:0.00:0:0.00:0.00:0.00	G:0:0.00:0.00:0.00:0:0:0.00:0.00:0.00:0:0.00:0.00:0.00	T:0:0.00:0.00:0.00:0:0:0.00:0.00:0.00:0:0.00:0.00:0.00	Undetermined	DNAnotavailable
330	resMT_330	resMT_330_1	No	research	normal_kidney_frozen	WES	Group3	SureSelectXT2_Target_Enrichment	SureSelect_Human_All_Exon_V6_r2	Hiseq2000	NC_012920.1	16569	33724	33724	2.03537	2.03537	3137454505	60456963	70.01	111.674	0.806097	0.149879	0.044024	99364194	4374409	0.00770938	0.000339398	5	A:5:35.00:36.40:0.00:0:5:0.53:0.00:2.80:0:0.00:100.80:0.68	C:0:0.00:0.00:0.00:0:0:0.00:0.00:0.00:0:0.00:0.00:0.00	G:0:0.00:0.00:0.00:0:0:0.00:0.00:0.00:0:0.00:0.00:0.00	T:0:0.00:0.00:0.00:0:0:0.00:0.00:0.00:0:0.00:0.00:0.00	A	A
331	resMT_331	resMT_331_1	No	research	normal_kidney_frozen	WES	Group3	SureSelectXT2_Target_Enrichment	SureSelect_Human_All_Exon_V6_r2	Hiseq2000	NC_012920.1	16569	71886	71886	4.33858	4.33858	3137454505	60456963	71.047	104.704	0.800057	0.147893	0.05205	94980915	4943757	0.0145408	0.000756847	1	A:1:35.00:40.00:0.00:0:1:0.55:0.00:0.00:0:0.00:101.00:0.72	C:0:0.00:0.00:0.00:0:0:0.00:0.00:0.00:0:0.00:0.00:0.00	G:0:0.00:0.00:0.00:0:0:0.00:0.00:0.00:0:0.00:0.00:0.00	T:0:0.00:0.00:0.00:0:0:0.00:0.00:0.00:0:0.00:0.00:0.00	A	A
332	resMT_332	resMT_332_1	No	research	normal_kidney_frozen	WES	Group3	SureSelectXT2_Target_Enrichment	SureSelect_Human_All_Exon_V6_r2	Hiseq2000	NC_012920.1	16569	33731	33731	2.03579	2.03579	3137454505	60456963	89.793	103.223	0.799175	0.146817	0.054008	94228999	5089120	0.00662806	0.000357968	3	A:3:35.00:38.67:0.00:2:1:0.39:0.00:0.00:2:0.73:101.00:0.79	C:0:0.00:0.00:0.00:0:0:0.00:0.00:0.00:0:0.00:0.00:0.00	G:0:0.00:0.00:0.00:0:0:0.00:0.00:0.00:0:0.00:0.00:0.00	T:0:0.00:0.00:0.00:0:0:0.00:0.00:0.00:0:0.00:0.00:0.00	A	A
333	resMT_333	resMT_333_1	No	research	normal_kidney_frozen	WES	Group3	SureSelectXT2_Target_Enrichment	SureSelect_Human_All_Exon_V6_r2	Hiseq2000	NC_012920.1	16569	100151	100151	6.04448	6.04448	3137454505	60456963	71.779	106.684	0.790497	0.155161	0.054342	97735726	5311155	0.0188567	0.00102471	1	A:1:35.00:40.00:0.00:0:1:0.51:0.00:0.00:0:0.00:101.00:0.74	C:0:0.00:0.00:0.00:0:0:0.00:0.00:0.00:0:0.00:0.00:0.00	G:0:0.00:0.00:0.00:0:0:0.00:0.00:0.00:0:0.00:0.00:0.00	T:0:0.00:0.00:0.00:0:0:0.00:0.00:0.00:0:0.00:0.00:0.00	A	A
334	resMT_334	resMT_334_1	No	research	normal_kidney_frozen	WES	Group3	SureSelectXT2_Target_Enrichment	SureSelect_Human_All_Exon_V6_r2	Hiseq2000	NC_012920.1	16569	141760	141760	8.55574	8.55574	3137454505	60456963	77.669	103.78	0.782179	0.164422	0.053399	94419786	5041922	0.0281163	0.00150138	2	A:2:35.00:36.50:0.00:0:2:0.14:0.00:0.00:0:0.00:101.00:0.93	C:0:0.00:0.00:0.00:0:0:0.00:0.00:0.00:0:0.00:0.00:0.00	G:0:0.00:0.00:0.00:0:0:0.00:0.00:0.00:0:0.00:0.00:0.00	T:0:0.00:0.00:0.00:0:0:0.00:0.00:0.00:0:0.00:0.00:0.00	A	A
335	resMT_335	resMT_335_1	No	research	normal_kidney_frozen	WES	Group3	SureSelectXT2_Target_Enrichment	SureSelect_Human_All_Exon_V6_r2	Hiseq2000	NC_012920.1	16569	67254	67254	4.05903	4.05903	3137454505	60456963	86.601	117.856	0.814492	0.144947	0.040562	104416790	4235354	0.0158792	0.000644092	1	A:1:35.00:34.00:0.00:0:1:0.95:0.00:0.00:0:0.00:101.00:0.48	C:0:0.00:0.00:0.00:0:0:0.00:0.00:0.00:0:0.00:0.00:0.00	G:0:0.00:0.00:0.00:0:0:0.00:0.00:0.00:0:0.00:0.00:0.00	T:0:0.00:0.00:0.00:0:0:0.00:0.00:0.00:0:0.00:0.00:0.00	A	A
336	resMT_336	resMT_336_1	No	research	normal_kidney_frozen	WES	Group3	SureSelectXT2_Target_Enrichment	SureSelect_Human_All_Exon_V6_r2	Hiseq2000	NC_012920.1	16569	88448	88448	5.33816	5.33816	3137454505	60456963	86.297	105.325	0.79925	0.147091	0.053658	95419333	5120011	0.017275	0.00092694	2	A:2:35.00:40.00:0.00:1:1:0.55:0.00:9.00:1:0.80:101.00:0.59	C:0:0.00:0.00:0.00:0:0:0.00:0.00:0.00:0:0.00:0.00:0.00	G:0:0.00:0.00:0.00:0:0:0.00:0.00:0.00:0:0.00:0.00:0.00	T:0:0.00:0.00:0.00:0:0:0.00:0.00:0.00:0:0.00:0.00:0.00	A	A
337	resMT_337	resMT_337_1	No	research	normal_kidney_frozen	WES	Group3	SureSelectXT2_Target_Enrichment	SureSelect_Human_All_Exon_V6_r2	Hiseq2000	NC_012920.1	16569	116737	116737	7.04551	7.04551	3137454505	60456963	73.568	99.1323	0.801696	0.144112	0.054192	89311699	4839980	0.0241193	0.00130707	3	A:3:35.00:33.33:0.00:1:2:0.41:0.00:0.00:1:0.96:101.00:0.53	C:0:0.00:0.00:0.00:0:0:0.00:0.00:0.00:0:0.00:0.00:0.00	G:0:0.00:0.00:0.00:0:0:0.00:0.00:0.00:0:0.00:0.00:0.00	T:0:0.00:0.00:0.00:0:0:0.00:0.00:0.00:0:0.00:0.00:0.00	A	A
338	resMT_338	resMT_338_1	No	research	normal_kidney_frozen	WES	Group3	SureSelectXT2_Target_Enrichment	SureSelect_Human_All_Exon_V6_r2	Hiseq2000	NC_012920.1	16569	49881	49881	3.0105	3.0105	3137454505	60456963	72.779	99.1336	0.798701	0.149456	0.051844	88899376	4608899	0.0108228	0.000561095	0	A:0:0.00:0.00:0.00:0:0:0.00:0.00:0.00:0:0.00:0.00:0.00	C:0:0.00:0.00:0.00:0:0:0.00:0.00:0.00:0:0.00:0.00:0.00	G:0:0.00:0.00:0.00:0:0:0.00:0.00:0.00:0:0.00:0.00:0.00	T:0:0.00:0.00:0.00:0:0:0.00:0.00:0.00:0:0.00:0.00:0.00	Undetermined	A
339	resMT_339	resMT_339_1	No	research	normal_kidney_frozen	WES	Group3	SureSelectXT2_Target_Enrichment	SureSelect_Human_All_Exon_V6_r2	Hiseq2000	NC_012920.1	16569	110059	110059	6.64246	6.64246	3137454505	60456963	85.087	116.212	0.783741	0.163228	0.053032	105301629	5584356	0.0197084	0.00104518	3	A:3:35.00:34.33:0.00:2:1:0.30:0.00:0.00:2:0.53:101.00:0.43	C:0:0.00:0.00:0.00:0:0:0.00:0.00:0.00:0:0.00:0.00:0.00	G:0:0.00:0.00:0.00:0:0:0.00:0.00:0.00:0:0.00:0.00:0.00	T:0:0.00:0.00:0.00:0:0:0.00:0.00:0.00:0:0.00:0.00:0.00	A	A
340	resMT_340	resMT_340_1	No	research	normal_kidney_frozen	WES	Group3	SureSelectXT2_Target_Enrichment	SureSelect_Human_All_Exon_V6_r2	Hiseq2000	NC_012920.1	16569	85023	85023	5.13145	5.13145	3137454505	60456963	84.08	118.653	0.78386	0.165025	0.051116	107066411	5472807	0.0155355	0.000794115	1	A:1:35.00:39.00:0.00:0:1:0.51:0.00:0.00:0:0.00:101.00:0.74	C:0:0.00:0.00:0.00:0:0:0.00:0.00:0.00:0:0.00:0.00:0.00	G:0:0.00:0.00:0.00:0:0:0.00:0.00:0.00:0:0.00:0.00:0.00	T:0:0.00:0.00:0.00:0:0:0.00:0.00:0.00:0:0.00:0.00:0.00	A	A
341	resMT_341	resMT_341_1	No	research	normal_kidney_frozen	WES	Group3	SureSelectXT2_Target_Enrichment	SureSelect_Human_All_Exon_V6_r2	Hiseq2000	NC_012920.1	16569	109045	109045	6.58127	6.58127	3137454505	60456963	84.342	108.074	0.784569	0.163105	0.052326	97948293	5125242	0.0212761	0.00111329	2	A:2:35.00:38.50:0.00:0:2:0.48:0.00:0.00:0:0.00:101.00:0.76	C:0:0.00:0.00:0.00:0:0:0.00:0.00:0.00:0:0.00:0.00:0.00	G:0:0.00:0.00:0.00:0:0:0.00:0.00:0.00:0:0.00:0.00:0.00	T:0:0.00:0.00:0.00:0:0:0.00:0.00:0.00:0:0.00:0.00:0.00	A	A
342	resMT_342	resMT_342_1	No	research	normal_kidney_frozen	WES	Group3	SureSelectXT2_Target_Enrichment	SureSelect_Human_All_Exon_V6_r2	Hiseq2000	NC_012920.1	16569	117514	117514	7.0924	7.0924	3137454505	60456963	86.346	108.868	0.796505	0.147656	0.055839	100233656	5596947	0.0209961	0.0011724	3	A:3:35.00:35.67:0.00:1:2:0.72:0.00:0.00:1:0.76:101.00:0.63	C:0:0.00:0.00:0.00:0:0:0.00:0.00:0.00:0:0.00:0.00:0.00	G:0:0.00:0.00:0.00:0:0:0.00:0.00:0.00:0:0.00:0.00:0.00	T:0:0.00:0.00:0.00:0:0:0.00:0.00:0.00:0:0.00:0.00:0.00	A	A
343	resMT_343	resMT_343_1	No	research	normal_kidney_frozen	WES	Group3	SureSelectXT2_Target_Enrichment	SureSelect_Human_All_Exon_V6_r2	Hiseq2000	NC_012920.1	16569	72688	72688	4.38699	4.38699	3137454505	60456963	78	105.5	0.785176	0.157645	0.057179	95894921	5483176	0.0132566	0.000757996	2	A:0:0.00:0.00:0.00:0:0:0.00:0.00:0.00:0:0.00:0.00:0.00	C:0:0.00:0.00:0.00:0:0:0.00:0.00:0.00:0:0.00:0.00:0.00	G:2:35.00:39.50:0.00:1:1:0.93:0.00:39.50:1:0.54:101.00:0.52	T:0:0.00:0.00:0.00:0:0:0.00:0.00:0.00:0:0.00:0.00:0.00	G	G
344	resMT_344	resMT_344_1	No	research	normal_kidney_frozen	WES	Group3	SureSelectXT2_Target_Enrichment	SureSelect_Human_All_Exon_V6_r2	Hiseq2000	NC_012920.1	16569	86823	86823	5.24009	5.24009	3137454505	60456963	83	108.034	0.795876	0.157576	0.046548	96424430	4488364	0.019344	0.000900425	2	A:2:35.00:40.00:0.00:1:1:0.58:0.00:0.00:1:0.57:101.00:0.70	C:0:0.00:0.00:0.00:0:0:0.00:0.00:0.00:0:0.00:0.00:0.00	G:0:0.00:0.00:0.00:0:0:0.00:0.00:0.00:0:0.00:0.00:0.00	T:0:0.00:0.00:0.00:0:0:0.00:0.00:0.00:0:0.00:0.00:0.00	A	A
345	resMT_345	resMT_345_1	No	research	normal_kidney_frozen	WES	Group3	SureSelectXT2_Target_Enrichment	SureSelect_Human_All_Exon_V6_r2	Hiseq2000	NC_012920.1	16569	37558	37558	2.26676	2.26676	3137454505	60456963	86	108.822	0.808781	0.145968	0.04525	97097626	4393668	0.00854821	0.000386807	0	A:0:0.00:0.00:0.00:0:0:0.00:0.00:0.00:0:0.00:0.00:0.00	C:0:0.00:0.00:0.00:0:0:0.00:0.00:0.00:0:0.00:0.00:0.00	G:0:0.00:0.00:0.00:0:0:0.00:0.00:0.00:0:0.00:0.00:0.00	T:0:0.00:0.00:0.00:0:0:0.00:0.00:0.00:0:0.00:0.00:0.00	Undetermined	A
346	resMT_346	resMT_346_1	No	research	normal_kidney_frozen	WES	Group3	SureSelectXT2_Target_Enrichment	SureSelect_Human_All_Exon_V6_r2	Hiseq2000	NC_012920.1	16569	63613	63613	3.83928	3.83928	3137454505	60456963	86	100.695	0.790495	0.157014	0.052491	91435810	4799557	0.0132539	0.000695712	3	A:3:35.00:40.00:0.00:1:2:0.61:0.00:0.00:1:0.19:101.00:0.40	C:0:0.00:0.00:0.00:0:0:0.00:0.00:0.00:0:0.00:0.00:0.00	G:0:0.00:0.00:0.00:0:0:0.00:0.00:0.00:0:0.00:0.00:0.00	T:0:0.00:0.00:0.00:0:0:0.00:0.00:0.00:0:0.00:0.00:0.00	A	A
347	resMT_347	resMT_347_1	No	research	normal_kidney_frozen	WES	Group3	SureSelectXT2_Target_Enrichment	SureSelect_Human_All_Exon_V6_r2	Hiseq2000	NC_012920.1	16569	47061	47061	2.8403	2.8403	3137454505	60456963	83	104.264	0.80671	0.147944	0.045347	93129995	4223166	0.0111435	0.000505326	0	A:0:0.00:0.00:0.00:0:0:0.00:0.00:0.00:0:0.00:0.00:0.00	C:0:0.00:0.00:0.00:0:0:0.00:0.00:0.00:0:0.00:0.00:0.00	G:0:0.00:0.00:0.00:0:0:0.00:0.00:0.00:0:0.00:0.00:0.00	T:0:0.00:0.00:0.00:0:0:0.00:0.00:0.00:0:0.00:0.00:0.00	Undetermined	A
348	resMT_348	resMT_348_1	No	research	normal_kidney_frozen	WES	Group3	SureSelectXT2_Target_Enrichment	SureSelect_Human_All_Exon_V6_r2	Hiseq2000	NC_012920.1	16569	111884	111884	6.75261	6.75261	3137454505	60456963	86	119.204	0.797463	0.151765	0.050772	108383585	5502851	0.020332	0.0010323	2	A:2:35.00:38.50:0.00:0:2:0.30:0.00:0.00:0:0.00:101.00:0.85	C:0:0.00:0.00:0.00:0:0:0.00:0.00:0.00:0:0.00:0.00:0.00	G:0:0.00:0.00:0.00:0:0:0.00:0.00:0.00:0:0.00:0.00:0.00	T:0:0.00:0.00:0.00:0:0:0.00:0.00:0.00:0:0.00:0.00:0.00	A	A
349	resMT_349	resMT_349_1	No	research	normal_kidney_frozen	WES	Group3	SureSelectXT2_Target_Enrichment	SureSelect_Human_All_Exon_V6_r2	Hiseq2000	NC_012920.1	16569	37968	37968	2.29151	2.29151	3137454505	60456963	74	112.327	0.80768	0.14559	0.04673	100959324	4717829	0.00804777	0.000376072	0	A:0:0.00:0.00:0.00:0:0:0.00:0.00:0.00:0:0.00:0.00:0.00	C:0:0.00:0.00:0.00:0:0:0.00:0.00:0.00:0:0.00:0.00:0.00	G:0:0.00:0.00:0.00:0:0:0.00:0.00:0.00:0:0.00:0.00:0.00	T:0:0.00:0.00:0.00:0:0:0.00:0.00:0.00:0:0.00:0.00:0.00	Undetermined	A
350	resMT_350	resMT_350_1	No	research	normal_kidney_frozen	WES	Group3	SureSelectXT2_Target_Enrichment	SureSelect_Human_All_Exon_V6_r2	Hiseq2000	NC_012920.1	16569	39388	39388	2.37721	2.37721	3137454505	60456963	72	99.4675	0.810333	0.145988	0.04368	87817537	3835870	0.0102683	0.000448521	1	A:1:35.00:39.00:0.00:0:1:0.24:0.00:0.00:0:0.00:101.00:0.88	C:0:0.00:0.00:0.00:0:0:0.00:0.00:0.00:0:0.00:0.00:0.00	G:0:0.00:0.00:0.00:0:0:0.00:0.00:0.00:0:0.00:0.00:0.00	T:0:0.00:0.00:0.00:0:0:0.00:0.00:0.00:0:0.00:0.00:0.00	A	A
351	resMT_351	resMT_351_1	No	research	normal_kidney_frozen	WES	Group3	SureSelectXT2_Target_Enrichment	SureSelect_Human_All_Exon_V6_r2	Hiseq2000	NC_012920.1	16569	22417	22417	1.35295	1.35295	3137454505	60456963	75	105.543	0.805622	0.148319	0.046059	94510765	4353071	0.0051497	0.00023719	1	A:1:35.00:31.00:0.00:0:1:0.02:0.00:0.00:0:0.00:101.00:0.99	C:0:0.00:0.00:0.00:0:0:0.00:0.00:0.00:0:0.00:0.00:0.00	G:0:0.00:0.00:0.00:0:0:0.00:0.00:0.00:0:0.00:0.00:0.00	T:0:0.00:0.00:0.00:0:0:0.00:0.00:0.00:0:0.00:0.00:0.00	A	A
352	resMT_352	resMT_352_1	No	research	normal_kidney_frozen	WES	Group3	SureSelectXT2_Target_Enrichment	SureSelect_Human_All_Exon_V6_r2	Hiseq2000	NC_012920.1	16569	48061	48061	2.90066	2.90066	3137454505	60456963	69	120.287	0.786265	0.159758	0.053978	109210022	5894939	0.00815293	0.000440079	1	A:1:35.00:40.00:0.00:0:1:0.48:0.00:0.00:0:0.00:101.00:0.76	C:0:0.00:0.00:0.00:0:0:0.00:0.00:0.00:0:0.00:0.00:0.00	G:0:0.00:0.00:0.00:0:0:0.00:0.00:0.00:0:0.00:0.00:0.00	T:0:0.00:0.00:0.00:0:0:0.00:0.00:0.00:0:0.00:0.00:0.00	A	A
353	resMT_353	resMT_353_1	No	research	blood	WES	Group6	SureSelectXT2_Target_Enrichment	SureSelect_Human_All_Exon_V5	Hiseq2000	NC_012920.1	16569	1515	15.15	0.0914358	0.0914358	3101804739	50390601	72.6961	62.8956	0.698597	0.227721	0.073682	52129634	3841016	3.94427e-06	2.90622e-07	0	A:0:0.00:0.00:0.00:0:0:0.00:0.00:0.00:0:0.00:0.00:0.00	C:0:0.00:0.00:0.00:0:0:0.00:0.00:0.00:0:0.00:0.00:0.00	G:0:0.00:0.00:0.00:0:0:0.00:0.00:0.00:0:0.00:0.00:0.00	T:0:0.00:0.00:0.00:0:0:0.00:0.00:0.00:0:0.00:0.00:0.00	Undetermined	DNAnotavailable
354	resMT_354	resMT_354_1	No	research	blood	WES	Group6	SureSelectXT2_Target_Enrichment	SureSelect_Human_All_Exon_V5	Hiseq2000	NC_012920.1	16569	5744	57.44	0.346671	0.346671	3101804739	50390601	46.48	40.2878	0.708725	0.222155	0.06912	32846032	2270318	2.53004e-05	1.74877e-06	1	A:1:25.00:41.00:25.00:1:0:0.87:0.00:0.00:1:0.54:101.00:0.54	C:0:0.00:0.00:0.00:0:0:0.00:0.00:0.00:0:0.00:0.00:0.00	G:0:0.00:0.00:0.00:0:0:0.00:0.00:0.00:0:0.00:0.00:0.00	T:0:0.00:0.00:0.00:0:0:0.00:0.00:0.00:0:0.00:0.00:0.00	A	DNAnotavailable
355	resMT_355	resMT_355_1	No	research	blood	WES	Group6	SureSelectXT2_Target_Enrichment	SureSelect_Human_All_Exon_V5	Hiseq2000	NC_012920.1	16569	3030	30.3	0.182872	0.182872	3101804739	50390601	73.5455	63.2111	0.701224	0.227558	0.071218	52549094	3742441	8.09632e-06	5.76604e-07	0	A:0:0.00:0.00:0.00:0:0:0.00:0.00:0.00:0:0.00:0.00:0.00	C:0:0.00:0.00:0.00:0:0:0.00:0.00:0.00:0:0.00:0.00:0.00	G:0:0.00:0.00:0.00:0:0:0.00:0.00:0.00:0:0.00:0.00:0.00	T:0:0.00:0.00:0.00:0:0:0.00:0.00:0.00:0:0.00:0.00:0.00	Undetermined	DNAnotavailable
356	resMT_356	resMT_356_1	No	research	blood	WES	Group7	SureSelectXT2_Target_Enrichment	SureSelect_Human_All_Exon_V6_r2	unknown	NC_012920.1	16569	156913	1569.13	9.47028	9.47028	3137454505	60456963	57.6037	30.2667	0.597271	0.16566	0.237069	39327048	9323224	0.000168303	3.98995e-05	5	A:5:60.00:37.00:0.00:3:2:0.42:0.01:29.40:3:0.61:150.00:0.72	C:0:0.00:0.00:0.00:0:0:0.00:0.00:0.00:0:0.00:0.00:0.00	G:0:0.00:0.00:0.00:0:0:0.00:0.00:0.00:0:0.00:0.00:0.00	T:0:0.00:0.00:0.00:0:0:0.00:0.00:0.00:0:0.00:0.00:0.00	A	A
357	resMT_357	resMT_357_1	No	research	blood	WES	Group7	SureSelectXT2_Target_Enrichment	SureSelect_Human_All_Exon_V6_r2	unknown	NC_012920.1	16569	182842	1828.42	11.0352	11.0352	3137454505	60456963	82.7641	44.5954	0.611702	0.176642	0.211656	55195026	11682358	0.000156511	3.31265e-05	6	A:6:59.50:35.00:0.00:3:3:0.52:0.00:6.17:3:0.57:150.00:0.58	C:0:0.00:0.00:0.00:0:0:0.00:0.00:0.00:0:0.00:0.00:0.00	G:0:0.00:0.00:0.00:0:0:0.00:0.00:0.00:0:0.00:0.00:0.00	T:0:0.00:0.00:0.00:0:0:0.00:0.00:0.00:0:0.00:0.00:0.00	A	A
358	resMT_358	resMT_358_1	No	research	blood	WES	Group8	SureSelectXT2_Target_Enrichment	SureSelect_Human_All_Exon_V6_r2	unknown	NC_012920.1	16569	41888	418.88	2.52809	2.52809	3137454505	60456963	68.7566	43.0746	0.5444	0.187749	0.267852	51161226	13703637	3.05671e-05	8.18745e-06	0	A:0:0.00:0.00:0.00:0:0:0.00:0.00:0.00:0:0.00:0.00:0.00	C:0:0.00:0.00:0.00:0:0:0.00:0.00:0.00:0:0.00:0.00:0.00	G:0:0.00:0.00:0.00:0:0:0.00:0.00:0.00:0:0.00:0.00:0.00	T:0:0.00:0.00:0.00:0:0:0.00:0.00:0.00:0:0.00:0.00:0.00	Undetermined	A
359	resMT_359	resMT_359_1	No	research	blood	WES	Group8	SureSelectXT2_Target_Enrichment	SureSelect_Human_All_Exon_V6_r2	unknown	NC_012920.1	16569	329532	3295.32	19.8885	19.8885	3137454505	60456963	90.2201	54.2086	0.576405	0.184201	0.239395	63640610	15235244	0.000216296	5.17801e-05	15	A:15:60.00:38.93:0.00:7:8:0.62:0.00:7.07:7:0.56:150.00:0.53	C:0:0.00:0.00:0.00:0:0:0.00:0.00:0.00:0:0.00:0.00:0.00	G:0:0.00:0.00:0.00:0:0:0.00:0.00:0.00:0:0.00:0.00:0.00	T:0:0.00:0.00:0.00:0:0:0.00:0.00:0.00:0:0.00:0.00:0.00	A	DNAnotavailable
360	resMT_360	resMT_360_1	No	research	blood	WES	Group8	SureSelectXT2_Target_Enrichment	SureSelect_Human_All_Exon_V6_r2	unknown	NC_012920.1	16569	230111	2301.11	13.888	13.888	3137454505	60456963	62.9043	37.3734	0.567196	0.18108	0.251724	45088512	11349861	0.000202744	5.10354e-05	15	A:15:58.80:37.93:0.00:9:6:0.47:0.01:18.60:9:0.45:150.00:0.54	C:0:0.00:0.00:0.00:0:0:0.00:0.00:0.00:0:0.00:0.00:0.00	G:0:0.00:0.00:0.00:0:0:0.00:0.00:0.00:0:0.00:0.00:0.00	T:0:0.00:0.00:0.00:0:0:0.00:0.00:0.00:0:0.00:0.00:0.00	A	A
361	resMT_361	resMT_361_1	No	research	blood	WES	Group8	SureSelectXT2_Target_Enrichment	SureSelect_Human_All_Exon_V6_r2	unknown	NC_012920.1	16569	227678	2276.78	13.7412	13.7412	3137454505	60456963	74.9878	41.4581	0.556763	0.158053	0.285184	54744630	15612293	0.000145832	4.15891e-05	5	A:5:60.00:41.00:0.00:2:3:0.44:0.00:24.60:2:0.09:150.00:0.27	C:0:0.00:0.00:0.00:0:0:0.00:0.00:0.00:0:0.00:0.00:0.00	G:0:0.00:0.00:0.00:0:0:0.00:0.00:0.00:0:0.00:0.00:0.00	T:0:0.00:0.00:0.00:0:0:0.00:0.00:0.00:0:0.00:0.00:0.00	A	A
362	resMT_362	resMT_362_1	No	research	blood	WES	Group8	SureSelectXT2_Target_Enrichment	SureSelect_Human_All_Exon_V6_r2	unknown	NC_012920.1	16569	63775	637.75	3.84906	3.84906	3137454505	60456963	69.196	36.6764	0.603472	0.156804	0.239724	46769402	11211748	5.68823e-05	1.36361e-05	7	A:7:60.00:41.00:0.00:4:3:0.52:0.00:17.57:4:0.22:150.00:0.43	C:0:0.00:0.00:0.00:0:0:0.00:0.00:0.00:0:0.00:0.00:0.00	G:0:0.00:0.00:0.00:0:0:0.00:0.00:0.00:0:0.00:0.00:0.00	T:0:0.00:0.00:0.00:0:0:0.00:0.00:0.00:0:0.00:0.00:0.00	A	A
363	resMT_363	resMT_363_1	No	research	blood	WES	Group8	SureSelectXT2_Target_Enrichment	SureSelect_Human_All_Exon_V6_r2	unknown	NC_012920.1	16569	204611	2046.11	12.349	12.349	3137454505	60456963	73.1136	43.8737	0.570922	0.185061	0.244017	52076518	12707556	0.000161015	3.92905e-05	8	A:8:59.75:39.00:0.00:3:5:0.46:0.01:19.75:3:0.65:150.00:0.68	C:0:0.00:0.00:0.00:0:0:0.00:0.00:0.00:0:0.00:0.00:0.00	G:0:0.00:0.00:0.00:0:0:0.00:0.00:0.00:0:0.00:0.00:0.00	T:0:0.00:0.00:0.00:0:0:0.00:0.00:0.00:0:0.00:0.00:0.00	A	A
364	resMT_364	resMT_364_1	No	research	blood	WES	Group8	SureSelectXT2_Target_Enrichment	SureSelect_Human_All_Exon_V6_r2	unknown	NC_012920.1	16569	122605	1226.05	7.39966	7.39966	3137454505	60456963	63.5718	37.1869	0.584169	0.176533	0.239298	44233140	10584902	0.00011583	2.77179e-05	10	A:10:55.90:40.20:2.70:4:6:0.61:0.00:8.20:4:0.41:150.00:0.44	C:0:0.00:0.00:0.00:0:0:0.00:0.00:0.00:0:0.00:0.00:0.00	G:0:0.00:0.00:0.00:0:0:0.00:0.00:0.00:0:0.00:0.00:0.00	T:0:0.00:0.00:0.00:0:0:0.00:0.00:0.00:0:0.00:0.00:0.00	A	A
365	resMT_365	resMT_365_1	No	research	blood	WES	Group8	SureSelectXT2_Target_Enrichment	SureSelect_Human_All_Exon_V6_r2	unknown	NC_012920.1	16569	52397	523.97	3.16235	3.16235	3137454505	60456963	73.6814	39.8227	0.62483	0.172717	0.202453	48021902	9722178	5.38943e-05	1.09111e-05	0	A:0:0.00:0.00:0.00:0:0:0.00:0.00:0.00:0:0.00:0.00:0.00	C:0:0.00:0.00:0.00:0:0:0.00:0.00:0.00:0:0.00:0.00:0.00	G:0:0.00:0.00:0.00:0:0:0.00:0.00:0.00:0:0.00:0.00:0.00	T:0:0.00:0.00:0.00:0:0:0.00:0.00:0.00:0:0.00:0.00:0.00	Undetermined	A
366	resMT_366	resMT_366_1	No	research	blood	WES	Group8	SureSelectXT2_Target_Enrichment	SureSelect_Human_All_Exon_V6_r2	unknown	NC_012920.1	16569	38298	382.98	2.31142	2.31142	3137454505	60456963	68.4818	40.0833	0.606813	0.192388	0.200799	45860176	9208677	4.1589e-05	8.351e-06	3	A:3:60.00:39.67:0.00:1:2:0.72:0.00:17.67:1:0.33:150.00:0.43	C:0:0.00:0.00:0.00:0:0:0.00:0.00:0.00:0:0.00:0.00:0.00	G:0:0.00:0.00:0.00:0:0:0.00:0.00:0.00:0:0.00:0.00:0.00	T:0:0.00:0.00:0.00:0:0:0.00:0.00:0.00:0:0.00:0.00:0.00	A	A
367	resMT_367	resMT_367_1	No	research	blood	WES	Group8	SureSelectXT2_Target_Enrichment	SureSelect_Human_All_Exon_V6_r2	unknown	NC_012920.1	16569	76137	761.37	4.59515	4.59515	3137454505	60456963	72.1708	43.5807	0.59686	0.198518	0.204622	48963170	10018942	7.59931e-05	1.55499e-05	3	A:3:56.33:36.67:0.00:2:1:0.33:0.00:27.33:2:0.22:150.00:0.47	C:0:0.00:0.00:0.00:0:0:0.00:0.00:0.00:0:0.00:0.00:0.00	G:0:0.00:0.00:0.00:0:0:0.00:0.00:0.00:0:0.00:0.00:0.00	T:0:0.00:0.00:0.00:0:0:0.00:0.00:0.00:0:0.00:0.00:0.00	A	A
368	resMT_368	resMT_368_1	No	research	blood	WES	Group8	SureSelectXT2_Target_Enrichment	SureSelect_Human_All_Exon_V6_r2	unknown	NC_012920.1	16569	256522	2565.22	15.482	15.482	3137454505	60456963	78.3706	46.6087	0.539232	0.174972	0.285797	59085176	16886366	0.000151911	4.34156e-05	13	A:13:57.00:38.46:1.62:7:6:0.58:0.01:24.00:7:0.40:149.38:0.46	C:0:0.00:0.00:0.00:0:0:0.00:0.00:0.00:0:0.00:0.00:0.00	G:0:0.00:0.00:0.00:0:0:0.00:0.00:0.00:0:0.00:0.00:0.00	T:0:0.00:0.00:0.00:0:0:0.00:0.00:0.00:0:0.00:0.00:0.00	A	A
369	resMT_369	resMT_369_1	No	research	blood	WES	Group8	SureSelectXT2_Target_Enrichment	SureSelect_Human_All_Exon_V6_r2	unknown	NC_012920.1	16569	96793	967.93	5.84181	5.84181	3137454505	60456963	66.186	40.0714	0.568348	0.187082	0.24457	47180640	11538969	8.38836e-05	2.05154e-05	7	A:7:60.00:39.71:0.00:4:3:0.49:0.00:12.86:4:0.31:150.00:0.35	C:0:0.00:0.00:0.00:0:0:0.00:0.00:0.00:0:0.00:0.00:0.00	G:0:0.00:0.00:0.00:0:0:0.00:0.00:0.00:0:0.00:0.00:0.00	T:0:0.00:0.00:0.00:0:0:0.00:0.00:0.00:0:0.00:0.00:0.00	A	A
370	resMT_370	resMT_370_1	No	research	blood	WES	Group8	SureSelectXT2_Target_Enrichment	SureSelect_Human_All_Exon_V6_r2	unknown	NC_012920.1	16569	150322	1503.22	9.07248	9.07248	3137454505	60456963	71.3992	42.8517	0.582938	0.192501	0.224561	49594526	11136996	0.000134975	3.03102e-05	12	A:12:55.67:38.25:1.67:7:5:0.45:0.00:16.67:7:0.39:150.00:0.40	C:0:0.00:0.00:0.00:0:0:0.00:0.00:0.00:0:0.00:0.00:0.00	G:0:0.00:0.00:0.00:0:0:0.00:0.00:0.00:0:0.00:0.00:0.00	T:0:0.00:0.00:0.00:0:0:0.00:0.00:0.00:0:0.00:0.00:0.00	A	A
371	resMT_371	resMT_371_1	No	research	blood	WES	Group8	SureSelectXT2_Target_Enrichment	SureSelect_Human_All_Exon_V6_r2	unknown	NC_012920.1	16569	195790	1957.9	11.8166	11.8166	3137454505	60456963	77.6658	47.9425	0.576541	0.187769	0.23569	54824406	12921564	0.000151522	3.57122e-05	7	A:7:60.00:39.86:0.00:4:3:0.51:0.00:5.86:4:0.47:150.00:0.42	C:0:0.00:0.00:0.00:0:0:0.00:0.00:0.00:0:0.00:0.00:0.00	G:0:0.00:0.00:0.00:0:0:0.00:0.00:0.00:0:0.00:0.00:0.00	T:0:0.00:0.00:0.00:0:0:0.00:0.00:0.00:0:0.00:0.00:0.00	A	A
372	resMT_372	resMT_372_1	No	research	blood	WES	Group8	SureSelectXT2_Target_Enrichment	SureSelect_Human_All_Exon_V6_r2	unknown	NC_012920.1	16569	98493	984.93	5.94441	5.94441	3137454505	60456963	56.9041	36.1814	0.581854	0.206064	0.212082	39765316	8433508	0.000116788	2.47686e-05	3	A:3:60.00:41.00:0.00:2:1:0.67:0.00:0.00:2:0.51:150.00:0.50	C:0:0.00:0.00:0.00:0:0:0.00:0.00:0.00:0:0.00:0.00:0.00	G:0:0.00:0.00:0.00:0:0:0.00:0.00:0.00:0:0.00:0.00:0.00	T:0:0.00:0.00:0.00:0:0:0.00:0.00:0.00:0:0.00:0.00:0.00	A	A
373	resMT_373	resMT_373_1	No	research	blood	WES	Group9	SureSelectXT2_Target_Enrichment	SureSelect_Human_All_Exon_V6+COSMIC_kit	Hiseq2500	NC_012920.1	16569	1625058	16250.6	98.0841	68.1182	3101804739	60456963	46.2466	34.1071	0.327522	0.115912	0.556567	86593224	48194931	0.000337184	0.000187666	91	A:91:53.18:36.36:1.13:46:45:0.57:0.00:2.65:46:0.48:98.92:0.45	C:0:0.00:0.00:0.00:0:0:0.00:0.00:0.00:0:0.00:0.00:0.00	G:0:0.00:0.00:0.00:0:0:0.00:0.00:0.00:0:0.00:0.00:0.00	T:0:0.00:0.00:0.00:0:0:0.00:0.00:0.00:0:0.00:0.00:0.00	A	A
374	resMT_374	resMT_374_1	No	research	blood	WES	Group9	SureSelectXT2_Target_Enrichment	SureSelect_Human_All_Exon_V6+COSMIC_kit	Hiseq2500	NC_012920.1	16569	6535572	65355.7	394.47	281.822	3101804739	60456963	19.5627	14.9653	0.133529	0.0650572	0.801413	90940792	72881133	0.000896744	0.000718662	366	A:366:54.27:37.01:0.22:183:183:0.49:0.00:2.07:183:0.55:99.00:0.50	C:0:0.00:0.00:0.00:0:0:0.00:0.00:0.00:0:0.00:0.00:0.00	G:0:0.00:0.00:0.00:0:0:0.00:0.00:0.00:0:0.00:0.00:0.00	T:0:0.00:0.00:0.00:0:0:0.00:0.00:0.00:0:0.00:0.00:0.00	A	A
375	resMT_375	resMT_375_1	No	research	blood	WES	Group9	SureSelectXT2_Target_Enrichment	SureSelect_Human_All_Exon_V6+COSMIC_kit	Hiseq2500	NC_012920.1	16569	915353	9153.53	55.2482	38.4575	3101804739	60456963	27.9118	20.7256	0.294859	0.101317	0.603824	58249108	35172209	0.000260249	0.000157145	46	A:46:50.93:35.65:1.63:21:25:0.43:0.00:0.78:21:0.60:99.74:0.55	C:0:0.00:0.00:0.00:0:0:0.00:0.00:0.00:0:0.00:0.00:0.00	G:0:0.00:0.00:0.00:0:0:0.00:0.00:0.00:0:0.00:0.00:0.00	T:0:0.00:0.00:0.00:0:0:0.00:0.00:0.00:0:0.00:0.00:0.00	A	A
376	resMT_376	resMT_376_1	No	research	blood	WES	Group9	SureSelectXT2_Target_Enrichment	SureSelect_Human_All_Exon_V6+COSMIC_kit	Hiseq2500	NC_012920.1	16569	1913823	19138.2	115.513	82.2413	3101804739	60456963	33.6122	25.3894	0.229292	0.0908631	0.679845	90091590	61248317	0.00031247	0.000212431	141	A:141:54.18:36.93:0.51:71:70:0.49:0.00:1.79:71:0.47:98.33:0.50	C:0:0.00:0.00:0.00:0:0:0.00:0.00:0.00:0:0.00:0.00:0.00	G:0:0.00:0.00:0.00:0:0:0.00:0.00:0.00:0:0.00:0.00:0.00	T:0:0.00:0.00:0.00:0:0:0.00:0.00:0.00:0:0.00:0.00:0.00	A	A
377	resMT_377	resMT_377_1	No	research	blood	WES	Group9	SureSelectXT2_Target_Enrichment	SureSelect_Human_All_Exon_V6+COSMIC_kit	Hiseq2500	NC_012920.1	16569	3244355	32443.5	195.821	138.561	3101804739	60456963	28.9836	21.8287	0.218462	0.0843788	0.697159	81417858	56761192	0.00057158	0.000398482	209	A:209:52.46:37.48:0.96:107:102:0.49:0.00:2.73:107:0.54:100.11:0.50	C:0:0.00:0.00:0.00:0:0:0.00:0.00:0.00:0:0.00:0.00:0.00	G:0:0.00:0.00:0.00:0:0:0.00:0.00:0.00:0:0.00:0.00:0.00	T:0:0.00:0.00:0.00:0:0:0.00:0.00:0.00:0:0.00:0.00:0.00	A	A
378	resMT_378	resMT_378_1	No	research	blood	WES	Group9	SureSelectXT2_Target_Enrichment	SureSelect_Human_All_Exon_V6+COSMIC_kit	Hiseq2500	NC_012920.1	16569	7088570	70885.7	427.847	307.456	3101804739	60456963	9.60191	7.3045	0.0715459	0.0477765	0.880678	83141450	73220846	0.000968108	0.000852592	408	A:408:54.18:36.75:0.33:215:193:0.52:0.00:2.51:215:0.51:99.70:0.49	C:0:0.00:0.00:0.00:0:0:0.00:0.00:0.00:0:0.00:0.00:0.00	G:0:0.00:0.00:0.00:0:0:0.00:0.00:0.00:0:0.00:0.00:0.00	T:0:0.00:0.00:0.00:0:0:0.00:0.00:0.00:0:0.00:0.00:0.00	A	A
379	resMT_379	resMT_379_1	No	research	blood	WES	Group9	SureSelectXT2_Target_Enrichment	SureSelect_Human_All_Exon_V6+COSMIC_kit	Hiseq2500	NC_012920.1	16569	3017538	30175.4	182.13	125.629	3101804739	60456963	42.4727	31.3595	0.243993	0.0882682	0.667739	109037288	72808450	0.000414449	0.000276744	188	A:187:55.19:36.84:0.08:106:81:0.55:0.00:1.63:106:0.55:99.07:0.49	C:1:60.00:6.00:0.00:1:0:0.93:0.02:12.00:1:0.51:101.00:0.51	G:0:0.00:0.00:0.00:0:0:0.00:0.00:0.00:0:0.00:0.00:0.00	T:0:0.00:0.00:0.00:0:0:0.00:0.00:0.00:0:0.00:0.00:0.00	A	A
380	resMT_380	resMT_380_1	No	research	blood	WES	Group10	SureSelectXT2_Target_Enrichment	SureSelect_Human_All_Exon_V6+COSMIC_kit	Hiseq2500	NC_012920.1	16569	315180	3151.8	19.0234	14.4708	3101804739	60456963	85.859	66.1598	0.637456	0.200876	0.161668	81383982	13157186	0.00023955	3.87275e-05	17	A:17:48.71:36.53:1.18:12:5:0.35:0.00:1.76:12:0.66:101.00:0.61	C:0:0.00:0.00:0.00:0:0:0.00:0.00:0.00:0:0.00:0.00:0.00	G:0:0.00:0.00:0.00:0:0:0.00:0.00:0.00:0:0.00:0.00:0.00	T:0:0.00:0.00:0.00:0:0:0.00:0.00:0.00:0:0.00:0.00:0.00	A	A
381	resMT_381	resMT_381_1	No	research	blood	WES	Group10	SureSelectXT2_Target_Enrichment	SureSelect_Human_All_Exon_V6+COSMIC_kit	Hiseq2500	NC_012920.1	16569	291746	2917.46	17.609	13.2497	3101804739	60456963	94.9959	70.9717	0.645086	0.196972	0.157942	88979892	14053662	0.000207594	3.27879e-05	18	A:18:53.89:33.78:2.89:9:9:0.53:0.00:4.39:9:0.33:99.28:0.46	C:0:0.00:0.00:0.00:0:0:0.00:0.00:0.00:0:0.00:0.00:0.00	G:0:0.00:0.00:0.00:0:0:0.00:0.00:0.00:0:0.00:0.00:0.00	T:0:0.00:0.00:0.00:0:0:0.00:0.00:0.00:0:0.00:0.00:0.00	A	Undetermined
382	resMT_382	resMT_382_1	No	research	blood	WES	Group10	SureSelectXT2_Target_Enrichment	SureSelect_Human_All_Exon_V6+COSMIC_kit	Hiseq2500	NC_012920.1	16569	233690	2336.9	14.1049	10.4459	3101804739	60456963	76.7079	55.469	0.670602	0.178318	0.15108	69986376	10573542	0.000221014	3.33908e-05	10	A:10:52.50:36.20:0.00:4:6:0.44:0.00:0.00:4:0.42:98.60:0.48	C:0:0.00:0.00:0.00:0:0:0.00:0.00:0.00:0:0.00:0.00:0.00	G:0:0.00:0.00:0.00:0:0:0.00:0.00:0.00:0:0.00:0.00:0.00	T:0:0.00:0.00:0.00:0:0:0.00:0.00:0.00:0:0.00:0.00:0.00	A	A
383	resMT_383	resMT_383_1	No	research	blood	WES	Group10	SureSelectXT2_Target_Enrichment	SureSelect_Human_All_Exon_V6+COSMIC_kit	Hiseq2500	NC_012920.1	16569	183329	1833.29	11.0652	8.23364	3101804739	60456963	95.5066	73.3685	0.644585	0.199704	0.155711	89533114	13941291	0.000131501	2.04761e-05	9	A:8:54.25:35.25:0.00:7:1:0.46:0.00:1.88:7:0.56:101.00:0.52	C:0:0.00:0.00:0.00:0:0:0.00:0.00:0.00:0:0.00:0.00:0.00	G:1:60.00:15.00:0.00:0:1:0.38:0.04:33.00:0:0.00:101.00:0.81	T:0:0.00:0.00:0.00:0:0:0.00:0.00:0.00:0:0.00:0.00:0.00	A	A
384	resMT_384	resMT_384_1	No	research	blood	WES	Group10	SureSelectXT2_Target_Enrichment	SureSelect_Human_All_Exon_V6+COSMIC_kit	Hiseq2500	NC_012920.1	16569	78474	784.74	4.73648	3.42769	3101804739	60456963	86.0272	65.108	0.660301	0.191346	0.148353	78739224	11681200	6.71797e-05	9.96632e-06	3	A:3:58.33:38.00:0.00:1:2:0.42:0.00:0.00:1:0.04:101.00:0.49	C:0:0.00:0.00:0.00:0:0:0.00:0.00:0.00:0:0.00:0.00:0.00	G:0:0.00:0.00:0.00:0:0:0.00:0.00:0.00:0:0.00:0.00:0.00	T:0:0.00:0.00:0.00:0:0:0.00:0.00:0.00:0:0.00:0.00:0.00	A	A
385	resMT_385	resMT_385_1	No	research	blood	WES	Group10	SureSelectXT2_Target_Enrichment	SureSelect_Human_All_Exon_V6+COSMIC_kit	Hiseq2500	NC_012920.1	16569	322033	3220.33	19.437	14.5222	3101804739	60456963	74.8833	57.019	0.641588	0.189259	0.169153	70542532	11932481	0.000269879	4.56509e-05	18	A:18:57.00:36.50:0.00:7:11:0.57:0.00:3.00:7:0.36:101.00:0.50	C:0:0.00:0.00:0.00:0:0:0.00:0.00:0.00:0:0.00:0.00:0.00	G:0:0.00:0.00:0.00:0:0:0.00:0.00:0.00:0:0.00:0.00:0.00	T:0:0.00:0.00:0.00:0:0:0.00:0.00:0.00:0:0.00:0.00:0.00	A	A
386	resMT_386	resMT_386_1	No	research	blood	WES	Group10	SureSelectXT2_Target_Enrichment	SureSelect_Human_All_Exon_V6+COSMIC_kit	Hiseq2500	NC_012920.1	16569	177020	1770.2	10.6845	8.34108	3101804739	60456963	80.4164	62.9546	0.649242	0.202838	0.14792	74724144	11053195	0.000160153	2.36898e-05	11	A:11:48.18:35.91:0.91:6:5:0.46:0.00:2.00:6:0.29:98.64:0.39	C:0:0.00:0.00:0.00:0:0:0.00:0.00:0.00:0:0.00:0.00:0.00	G:0:0.00:0.00:0.00:0:0:0.00:0.00:0.00:0:0.00:0.00:0.00	T:0:0.00:0.00:0.00:0:0:0.00:0.00:0.00:0:0.00:0.00:0.00	A	A
387	resMT_387	resMT_387_1	No	research	blood	WES	Group10	SureSelectXT2_Target_Enrichment	SureSelect_Human_All_Exon_V6+COSMIC_kit	Hiseq2500	NC_012920.1	16569	129758	1297.58	7.83185	6.05559	3101804739	60456963	87.1294	66.5453	0.658652	0.188352	0.152996	80055562	12248181	0.000105941	1.62085e-05	7	A:7:55.71:38.71:0.00:5:2:0.51:0.00:0.86:5:0.64:101.00:0.58	C:0:0.00:0.00:0.00:0:0:0.00:0.00:0.00:0:0.00:0.00:0.00	G:0:0.00:0.00:0.00:0:0:0.00:0.00:0.00:0:0.00:0.00:0.00	T:0:0.00:0.00:0.00:0:0:0.00:0.00:0.00:0:0.00:0.00:0.00	A	A
388	resMT_388	resMT_388_1	No	research	blood	WES	Group10	SureSelectXT2_Target_Enrichment	SureSelect_Human_All_Exon_V6+COSMIC_kit	Hiseq2500	NC_012920.1	16569	367321	3673.21	22.1705	16.5547	3101804739	60456963	84.4163	63.6043	0.660203	0.190231	0.149566	77315992	11563844	0.000317646	4.75091e-05	16	A:16:50.19:37.50:3.94:9:7:0.58:0.00:0.00:9:0.44:99.62:0.43	C:0:0.00:0.00:0.00:0:0:0.00:0.00:0.00:0:0.00:0.00:0.00	G:0:0.00:0.00:0.00:0:0:0.00:0.00:0.00:0:0.00:0.00:0.00	T:0:0.00:0.00:0.00:0:0:0.00:0.00:0.00:0:0.00:0.00:0.00	A	A
389	resMT_389	resMT_389_1	No	research	blood	WES	Group10	SureSelectXT2_Target_Enrichment	SureSelect_Human_All_Exon_V6+COSMIC_kit	Hiseq2500	NC_012920.1	16569	220444	2204.44	13.3054	10.0968	3101804739	60456963	80.1771	61.5885	0.655066	0.196977	0.147957	73976436	10945332	0.000201405	2.97992e-05	13	A:13:54.23:36.54:1.15:7:6:0.50:0.00:0.00:7:0.32:101.00:0.46	C:0:0.00:0.00:0.00:0:0:0.00:0.00:0.00:0:0.00:0.00:0.00	G:0:0.00:0.00:0.00:0:0:0.00:0.00:0.00:0:0.00:0.00:0.00	T:0:0.00:0.00:0.00:0:0:0.00:0.00:0.00:0:0.00:0.00:0.00	A	A
390	resMT_390	resMT_390_1	No	research	blood	WES	Group10	SureSelectXT2_Target_Enrichment	SureSelect_Human_All_Exon_V6+COSMIC_kit	Hiseq2500	NC_012920.1	16569	249593	2495.93	15.0648	12.0489	3101804739	60456963	71.9261	57.2986	0.6121	0.219025	0.168875	70923276	11977168	0.000208391	3.5192e-05	20	A:20:53.85:37.65:1.25:7:13:0.49:0.00:0.75:7:0.49:100.15:0.57	C:0:0.00:0.00:0.00:0:0:0.00:0.00:0.00:0:0.00:0.00:0.00	G:0:0.00:0.00:0.00:0:0:0.00:0.00:0.00:0:0.00:0.00:0.00	T:0:0.00:0.00:0.00:0:0:0.00:0.00:0.00:0:0.00:0.00:0.00	A	A
391	resMT_391	resMT_391_1	No	research	blood	WES	Group10	SureSelectXT2_Target_Enrichment	SureSelect_Human_All_Exon_V6+COSMIC_kit	Hiseq2500	NC_012920.1	16569	58274	582.74	3.51726	2.55589	3101804739	60456963	83.0644	61.5665	0.65619	0.185851	0.157959	76578302	12096232	4.81753e-05	7.60973e-06	4	A:4:51.25:37.00:6.25:2:2:0.76:0.00:0.00:2:0.38:101.00:0.47	C:0:0.00:0.00:0.00:0:0:0.00:0.00:0.00:0:0.00:0.00:0.00	G:0:0.00:0.00:0.00:0:0:0.00:0.00:0.00:0:0.00:0.00:0.00	T:0:0.00:0.00:0.00:0:0:0.00:0.00:0.00:0:0.00:0.00:0.00	A	A
392	resMT_392	resMT_392_1	No	research	blood	WES	Group10	SureSelectXT2_Target_Enrichment	SureSelect_Human_All_Exon_V6+COSMIC_kit	Hiseq2500	NC_012920.1	16569	158129	1581.29	9.54424	7.36456	3101804739	60456963	76.7503	59.5604	0.637012	0.20832	0.154667	72714674	11246560	0.000140602	2.17465e-05	6	A:6:48.33:37.00:1.67:3:3:0.59:0.00:0.00:3:0.48:101.00:0.38	C:0:0.00:0.00:0.00:0:0:0.00:0.00:0.00:0:0.00:0.00:0.00	G:0:0.00:0.00:0.00:0:0:0.00:0.00:0.00:0:0.00:0.00:0.00	T:0:0.00:0.00:0.00:0:0:0.00:0.00:0.00:0:0.00:0.00:0.00	A	A
393	resMT_393	resMT_393_1	No	research	blood	WES	Group10	SureSelectXT2_Target_Enrichment	SureSelect_Human_All_Exon_V6+COSMIC_kit	Hiseq2500	NC_012920.1	16569	327843	3278.43	19.7877	15.2115	3101804739	60456963	96.6864	73.4676	0.65398	0.20001	0.146009	89333010	13043423	0.000251347	3.6699e-05	12	A:12:55.08:37.00:1.92:7:5:0.51:0.00:0.00:7:0.23:101.00:0.39	C:0:0.00:0.00:0.00:0:0:0.00:0.00:0.00:0:0.00:0.00:0.00	G:0:0.00:0.00:0.00:0:0:0.00:0.00:0.00:0:0.00:0.00:0.00	T:0:0.00:0.00:0.00:0:0:0.00:0.00:0.00:0:0.00:0.00:0.00	A	A
394	resMT_394	resMT_394_1	No	research	blood	WES	Group11	SureSelectXT2_Target_Enrichment	SureSelect_Human_All_Exon_V6+COSMIC_kit	Hiseq2500	NC_012920.1	16569	349502	3495.02	21.095	15.2702	3101804739	60456963	118.752	90.7392	0.661073	0.196263	0.142664	108734208	15512457	0.000225304	3.21428e-05	15	A:15:50.80:37.00:0.67:11:4:0.46:0.00:0.00:11:0.64:97.47:0.52	C:0:0.00:0.00:0.00:0:0:0.00:0.00:0.00:0:0.00:0.00:0.00	G:0:0.00:0.00:0.00:0:0:0.00:0.00:0.00:0:0.00:0.00:0.00	T:0:0.00:0.00:0.00:0:0:0.00:0.00:0.00:0:0.00:0.00:0.00	A	A
395	resMT_395	resMT_395_1	No	research	blood	WES	Group11	SureSelectXT2_Target_Enrichment	SureSelect_Human_All_Exon_V6+COSMIC_kit	Hiseq2500	NC_012920.1	16569	102420	1024.2	6.1818	4.42528	3101804739	60456963	109.989	83.8516	0.67386	0.188785	0.137355	98590824	13541943	7.56317e-05	1.03884e-05	4	A:4:55.00:34.50:0.00:2:2:0.50:0.00:3.75:2:0.38:101.00:0.34	C:0:0.00:0.00:0.00:0:0:0.00:0.00:0.00:0:0.00:0.00:0.00	G:0:0.00:0.00:0.00:0:0:0.00:0.00:0.00:0:0.00:0.00:0.00	T:0:0.00:0.00:0.00:0:0:0.00:0.00:0.00:0:0.00:0.00:0.00	A	A
396	resMT_396	resMT_396_1	No	research	blood	WES	Group11	SureSelectXT2_Target_Enrichment	SureSelect_Human_All_Exon_V6+COSMIC_kit	Hiseq2500	NC_012920.1	16569	236309	2363.09	14.263	10.7327	3101804739	60456963	107.514	82.0194	0.660785	0.194734	0.144481	98351998	14209995	0.000166298	2.40269e-05	12	A:12:50.83:35.17:0.83:7:5:0.68:0.01:8.75:7:0.52:98.33:0.44	C:0:0.00:0.00:0.00:0:0:0.00:0.00:0.00:0:0.00:0.00:0.00	G:0:0.00:0.00:0.00:0:0:0.00:0.00:0.00:0:0.00:0.00:0.00	T:0:0.00:0.00:0.00:0:0:0.00:0.00:0.00:0:0.00:0.00:0.00	A	A
397	resMT_397	resMT_397_1	No	research	blood	WES	Group11	SureSelectXT2_Target_Enrichment	SureSelect_Human_All_Exon_V6+COSMIC_kit	Hiseq2500	NC_012920.1	16569	63036	630.36	3.80468	2.87096	3101804739	60456963	146.423	111.439	0.679233	0.192062	0.128705	130280986	16767814	3.75935e-05	4.83847e-06	3	A:3:58.33:37.00:0.00:3:0:0.55:0.00:0.00:3:0.35:101.00:0.35	C:0:0.00:0.00:0.00:0:0:0.00:0.00:0.00:0:0.00:0.00:0.00	G:0:0.00:0.00:0.00:0:0:0.00:0.00:0.00:0:0.00:0.00:0.00	T:0:0.00:0.00:0.00:0:0:0.00:0.00:0.00:0:0.00:0.00:0.00	A	A
398	resMT_398	resMT_398_1	No	research	blood	WES	Group11	SureSelectXT2_Target_Enrichment	SureSelect_Human_All_Exon_V6+COSMIC_kit	Hiseq2500	NC_012920.1	16569	272394	2723.94	16.441	12.5109	3101804739	60456963	124.911	95.5377	0.674032	0.189146	0.136823	112007490	15325201	0.000177743	2.43193e-05	22	A:22:54.09:36.55:0.00:11:11:0.43:0.00:0.00:11:0.46:100.50:0.46	C:0:0.00:0.00:0.00:0:0:0.00:0.00:0.00:0:0.00:0.00:0.00	G:0:0.00:0.00:0.00:0:0:0.00:0.00:0.00:0:0.00:0.00:0.00	T:0:0.00:0.00:0.00:0:0:0.00:0.00:0.00:0:0.00:0.00:0.00	A	A
399	resMT_399	resMT_399_1	No	research	blood	WES	Group11	SureSelectXT2_Target_Enrichment	SureSelect_Human_All_Exon_V6+COSMIC_kit	Hiseq2500	NC_012920.1	16569	232425	2324.25	14.0285	10.063	3101804739	60456963	155.077	116.174	0.660217	0.194627	0.145157	142201214	20641502	0.000112601	1.63448e-05	15	A:15:55.33:35.80:0.00:7:8:0.34:0.01:8.00:7:0.39:98.60:0.47	C:0:0.00:0.00:0.00:0:0:0.00:0.00:0.00:0:0.00:0.00:0.00	G:0:0.00:0.00:0.00:0:0:0.00:0.00:0.00:0:0.00:0.00:0.00	T:0:0.00:0.00:0.00:0:0:0.00:0.00:0.00:0:0.00:0.00:0.00	A	A
400	resMT_400	resMT_400_1	No	research	blood	WES	Group11	SureSelectXT2_Target_Enrichment	SureSelect_Human_All_Exon_V6+COSMIC_kit	Hiseq2500	NC_012920.1	16569	82823	828.23	4.99897	4.01859	3101804739	60456963	100.791	82.5049	0.629337	0.220612	0.150052	96658772	14503842	5.71042e-05	8.5686e-06	5	A:5:46.00:36.20:2.00:4:1:0.28:0.00:0.00:4:0.48:101.00:0.41	C:0:0.00:0.00:0.00:0:0:0.00:0.00:0.00:0:0.00:0.00:0.00	G:0:0.00:0.00:0.00:0:0:0.00:0.00:0.00:0:0.00:0.00:0.00	T:0:0.00:0.00:0.00:0:0:0.00:0.00:0.00:0:0.00:0.00:0.00	A	A
401	resMT_401	resMT_401_1	No	research	blood	WES	Group11	SureSelectXT2_Target_Enrichment	SureSelect_Human_All_Exon_V6+COSMIC_kit	Hiseq2500	NC_012920.1	16569	172528	1725.28	10.4133	7.85339	3101804739	60456963	119.783	92.1123	0.674371	0.188615	0.137014	107330614	14705797	0.00011732	1.60744e-05	11	A:11:52.18:37.00:0.00:3:8:0.53:0.00:0.00:3:0.53:101.00:0.34	C:0:0.00:0.00:0.00:0:0:0.00:0.00:0.00:0:0.00:0.00:0.00	G:0:0.00:0.00:0.00:0:0:0.00:0.00:0.00:0:0.00:0.00:0.00	T:0:0.00:0.00:0.00:0:0:0.00:0.00:0.00:0:0.00:0.00:0.00	A	A
402	resMT_402	resMT_402_1	No	research	blood	WES	Group11	SureSelectXT2_Target_Enrichment	SureSelect_Human_All_Exon_V6+COSMIC_kit	Hiseq2500	NC_012920.1	16569	1889504	18895	114.045	81.2078	3101804739	60456963	120.073	93.088	0.621074	0.16934	0.209586	120822110	25322623	0.000746172	0.000156387	45	A:45:24.69:35.58:11.20:33:12:0.45:0.00:2.42:33:0.59:96.36:0.54	C:0:0.00:0.00:0.00:0:0:0.00:0.00:0.00:0:0.00:0.00:0.00	G:0:0.00:0.00:0.00:0:0:0.00:0.00:0.00:0:0.00:0.00:0.00	T:0:0.00:0.00:0.00:0:0:0.00:0.00:0.00:0:0.00:0.00:0.00	A	A
403	resMT_403	resMT_403_1	No	research	blood	WES	Group12	SureSelectXT2_Target_Enrichment	SureSelect_Human_All_Exon_V6+COSMIC_kit	Hiseq2500	NC_012920.1	16569	583362	5833.62	35.2102	27.3574	3101804739	60456963	78.7893	61.5832	0.634972	0.197638	0.167391	74999670	12554270	0.000464672	7.77819e-05	54	A:54:53.35:36.46:1.06:30:24:0.45:0.00:2.15:30:0.44:98.74:0.44	C:0:0.00:0.00:0.00:0:0:0.00:0.00:0.00:0:0.00:0.00:0.00	G:0:0.00:0.00:0.00:0:0:0.00:0.00:0.00:0:0.00:0.00:0.00	T:0:0.00:0.00:0.00:0:0:0.00:0.00:0.00:0:0.00:0.00:0.00	A	A
404	resMT_404	resMT_404_1	No	research	blood	WES	Group12	SureSelectXT2_Target_Enrichment	SureSelect_Human_All_Exon_V6+COSMIC_kit	Hiseq2500	NC_012920.1	16569	337605	3376.05	20.3769	15.8198	3101804739	60456963	91.72	70.6307	0.656689	0.194998	0.148313	84453758	12525590	0.000269532	3.99751e-05	13	A:13:54.85:35.62:0.00:7:6:0.42:0.01:4.00:7:0.31:101.00:0.37	C:0:0.00:0.00:0.00:0:0:0.00:0.00:0.00:0:0.00:0.00:0.00	G:0:0.00:0.00:0.00:0:0:0.00:0.00:0.00:0:0.00:0.00:0.00	T:0:0.00:0.00:0.00:0:0:0.00:0.00:0.00:0:0.00:0.00:0.00	A	A
405	resMT_405	resMT_405_1	No	research	blood	WES	Group12	SureSelectXT2_Target_Enrichment	SureSelect_Human_All_Exon_V6+COSMIC_kit	Hiseq2500	NC_012920.1	16569	216370	2163.7	13.0595	10.225	3101804739	60456963	84.0771	65.1721	0.643862	0.199835	0.156303	78976898	12344326	0.000175279	2.73966e-05	7	A:7:55.71:37.86:0.00:5:2:0.56:0.00:0.00:5:0.54:101.00:0.53	C:0:0.00:0.00:0.00:0:0:0.00:0.00:0.00:0:0.00:0.00:0.00	G:0:0.00:0.00:0.00:0:0:0.00:0.00:0.00:0:0.00:0.00:0.00	T:0:0.00:0.00:0.00:0:0:0.00:0.00:0.00:0:0.00:0.00:0.00	A	DNAnotavailable
406	resMT_406	resMT_406_1	No	research	blood	WES	Group12	SureSelectXT2_Target_Enrichment	SureSelect_Human_All_Exon_V6+COSMIC_kit	Hiseq2500	NC_012920.1	16569	98172	981.72	5.9254	4.72018	3101804739	60456963	70.6766	55.742	0.62842	0.207089	0.164491	67993746	11184359	8.77762e-05	1.44384e-05	2	A:2:55.00:40.00:0.00:1:1:0.61:0.00:0.00:1:0.81:101.00:0.68	C:0:0.00:0.00:0.00:0:0:0.00:0.00:0.00:0:0.00:0.00:0.00	G:0:0.00:0.00:0.00:0:0:0.00:0.00:0.00:0:0.00:0.00:0.00	T:0:0.00:0.00:0.00:0:0:0.00:0.00:0.00:0:0.00:0.00:0.00	A	DNAnotavailable
407	resMT_407	resMT_407_1	No	research	blood	WES	Group12	SureSelectXT2_Target_Enrichment	SureSelect_Human_All_Exon_V6+COSMIC_kit	Hiseq2500	NC_012920.1	16569	194911	1949.11	11.7643	9.27076	3101804739	60456963	73.8058	57.8548	0.637482	0.200414	0.162104	69969138	11342277	0.000171845	2.78567e-05	5	A:5:57.00:38.20:0.00:2:3:0.57:0.00:1.20:2:0.33:101.00:0.37	C:0:0.00:0.00:0.00:0:0:0.00:0.00:0.00:0:0.00:0.00:0.00	G:0:0.00:0.00:0.00:0:0:0.00:0.00:0.00:0:0.00:0.00:0.00	T:0:0.00:0.00:0.00:0:0:0.00:0.00:0.00:0:0.00:0.00:0.00	A	A
408	resMT_408	resMT_408_1	No	research	blood	WES	Group12	SureSelectXT2_Target_Enrichment	SureSelect_Human_All_Exon_V6+COSMIC_kit	Hiseq2500	NC_012920.1	16569	224525	2245.25	13.5517	10.4398	3101804739	60456963	81.5153	62.8761	0.663296	0.187148	0.149555	74283530	11109473	0.000202102	3.02254e-05	13	A:13:55.92:35.15:0.00:6:7:0.45:0.01:5.54:6:0.19:101.00:0.33	C:0:0.00:0.00:0.00:0:0:0.00:0.00:0.00:0:0.00:0.00:0.00	G:0:0.00:0.00:0.00:0:0:0.00:0.00:0.00:0:0.00:0.00:0.00	T:0:0.00:0.00:0.00:0:0:0.00:0.00:0.00:0:0.00:0.00:0.00	A	A
409	resMT_409	resMT_409_1	No	research	blood	WES	Group13	SureSelectXT2_Target_Enrichment	SureSelect_Human_All_Exon_V6+COSMIC_kit	Hiseq2500	NC_012920.1	16569	318989	3189.89	19.2533	13.4133	3101804739	60456963	226.229	159.245	0.625297	0.246735	0.127968	219584968	28099849	0.00011352	1.45269e-05	14	A:14:57.64:36.14:0.00:6:8:0.55:0.00:0.79:6:0.53:100.50:0.62	C:0:0.00:0.00:0.00:0:0:0.00:0.00:0.00:0:0.00:0.00:0.00	G:0:0.00:0.00:0.00:0:0:0.00:0.00:0.00:0:0.00:0.00:0.00	T:0:0.00:0.00:0.00:0:0:0.00:0.00:0.00:0:0.00:0.00:0.00	A	A
410	resMT_410	resMT_410_1	No	research	blood	WES	Group13	SureSelectXT2_Target_Enrichment	SureSelect_Human_All_Exon_V6+COSMIC_kit	Hiseq2500	NC_012920.1	16569	335848	3358.48	20.2709	14.5675	3101804739	60456963	170.264	120.766	0.651053	0.216877	0.13207	158273450	20903175	0.000160668	2.12195e-05	14	A:14:43.93:37.00:7.86:6:8:0.61:0.00:0.79:6:0.40:100.57:0.45	C:0:0.00:0.00:0.00:0:0:0.00:0.00:0.00:0:0.00:0.00:0.00	G:0:0.00:0.00:0.00:0:0:0.00:0.00:0.00:0:0.00:0.00:0.00	T:0:0.00:0.00:0.00:0:0:0.00:0.00:0.00:0:0.00:0.00:0.00	A	A
411	resMT_411	resMT_411_1	No	research	blood	WES	Group13	SureSelectXT2_Target_Enrichment	SureSelect_Human_All_Exon_V6+COSMIC_kit	Hiseq2500	NC_012920.1	16569	64285	642.85	3.88007	2.72061	3101804739	60456963	138.857	97.2544	0.637115	0.235833	0.127052	131870828	16754452	3.83689e-05	4.87485e-06	3	A:3:58.33:37.00:0.00:2:1:0.39:0.00:0.00:2:0.18:100.33:0.39	C:0:0.00:0.00:0.00:0:0:0.00:0.00:0.00:0:0.00:0.00:0.00	G:0:0.00:0.00:0.00:0:0:0.00:0.00:0.00:0:0.00:0.00:0.00	T:0:0.00:0.00:0.00:0:0:0.00:0.00:0.00:0:0.00:0.00:0.00	A	A
412	resMT_412	resMT_412_1	No	research	normal_kidney_FFPE	WES	Group13	SureSelectHS_Target_Enrichment	SureSelect_Human_All_Exon_V6+COSMIC_kit	Hiseq2500	NC_012920.1	16569	467306	4673.06	28.2053	10.0246	3101804739	60456963	103.984	29.4243	0.589172	0.104606	0.306222	113186270	34660126	0.000134825	4.12865e-05	3	A:3:41.33:37.00:8.00:1:2:0.38:0.00:12.33:1:0.81:100.33:0.57	C:0:0.00:0.00:0.00:0:0:0.00:0.00:0.00:0:0.00:0.00:0.00	G:0:0.00:0.00:0.00:0:0:0.00:0.00:0.00:0:0.00:0.00:0.00	T:0:0.00:0.00:0.00:0:0:0.00:0.00:0.00:0:0.00:0.00:0.00	A	A
413	resMT_413	resMT_413_1	No	research	normal_kidney_FFPE	WES	Group13	SureSelectHS_Target_Enrichment	SureSelect_Human_All_Exon_V6+COSMIC_kit	Hiseq2500	NC_012920.1	16569	667581	6675.81	40.2934	25.5258	3101804739	60456963	145.76	90.987	0.705323	0.166759	0.127918	125993696	16116862	0.000414213	5.29853e-05	20	A:20:29.50:35.80:7.55:15:5:0.42:0.02:36.30:15:0.71:99.95:0.61	C:0:0.00:0.00:0.00:0:0:0.00:0.00:0.00:0:0.00:0.00:0.00	G:0:0.00:0.00:0.00:0:0:0.00:0.00:0.00:0:0.00:0.00:0.00	T:0:0.00:0.00:0.00:0:0:0.00:0.00:0.00:0:0.00:0.00:0.00	A	A
414	resMT_414	resMT_414_1	No	research	blood	WES	Group13	SureSelectXT2_Target_Enrichment	SureSelect_Human_All_Exon_V6+COSMIC_kit	Hiseq2500	NC_012920.1	16569	101173	1011.73	6.10653	4.28151	3101804739	60456963	126.309	91.4058	0.639098	0.232588	0.128315	120088268	15409126	6.56578e-05	8.42489e-06	5	A:5:59.00:37.00:0.00:2:3:0.78:0.00:0.00:2:0.54:100.80:0.59	C:0:0.00:0.00:0.00:0:0:0.00:0.00:0.00:0:0.00:0.00:0.00	G:0:0.00:0.00:0.00:0:0:0.00:0.00:0.00:0:0.00:0.00:0.00	T:0:0.00:0.00:0.00:0:0:0.00:0.00:0.00:0:0.00:0.00:0.00	A	A
415	resMT_415	resMT_415_1	No	research	blood	WES	Group13	SureSelectXT2_Target_Enrichment	SureSelect_Human_All_Exon_V6+COSMIC_kit	Hiseq2500	NC_012920.1	16569	173170	1731.7	10.4521	7.19568	3101804739	60456963	173.506	122.078	0.674047	0.206993	0.11896	155855172	18540531	9.34008e-05	1.1111e-05	11	A:11:39.36:37.00:4.45:7:4:0.47:0.00:12.09:7:0.34:100.55:0.34	C:0:0.00:0.00:0.00:0:0:0.00:0.00:0.00:0:0.00:0.00:0.00	G:0:0.00:0.00:0.00:0:0:0.00:0.00:0.00:0:0.00:0.00:0.00	T:0:0.00:0.00:0.00:0:0:0.00:0.00:0.00:0:0.00:0.00:0.00	A	A
416	resMT_416	resMT_416_1	No	research	blood	WES	Group13	SureSelectXT2_Target_Enrichment	SureSelect_Human_All_Exon_V6+COSMIC_kit	Hiseq2500	NC_012920.1	16569	204120	2041.2	12.3201	8.55118	3101804739	60456963	258.543	182.353	0.665331	0.212617	0.122052	235178660	28704026	7.1112e-05	8.67936e-06	8	A:8:53.62:33.75:0.00:5:3:0.49:0.00:3.12:5:0.78:100.62:0.73	C:0:0.00:0.00:0.00:0:0:0.00:0.00:0.00:0:0.00:0.00:0.00	G:0:0.00:0.00:0.00:0:0:0.00:0.00:0.00:0:0.00:0.00:0.00	T:0:0.00:0.00:0.00:0:0:0.00:0.00:0.00:0:0.00:0.00:0.00	A	DNAnotavailable
417	resMT_417	resMT_417_1	No	research	blood	WES	Group14	SureSelectXT2_Target_Enrichment	SureSelect_Human_All_Exon_V6+COSMIC_kit	Novaseq6000	NC_012920.1	16569	766281	7662.81	46.2507	30.9454	3101804739	60456963	341.932	225.041	0.645507	0.194978	0.159516	320922960	51192347	0.000149687	2.38774e-05	34	A:34:53.06:35.88:1.03:15:19:0.56:0.00:0.00:15:0.43:101.00:0.44	C:0:0.00:0.00:0.00:0:0:0.00:0.00:0.00:0:0.00:0.00:0.00	G:0:0.00:0.00:0.00:0:0:0.00:0.00:0.00:0:0.00:0.00:0.00	T:0:0.00:0.00:0.00:0:0:0.00:0.00:0.00:0:0.00:0.00:0.00	A	A
418	resMT_418	resMT_418_1	No	research	blood	WES	Group14	SureSelectXT2_Target_Enrichment	SureSelect_Human_All_Exon_V6+COSMIC_kit	Novaseq6000	NC_012920.1	16569	178313	1783.13	10.7625	6.29189	3101804739	60456963	389.104	230.477	0.722953	0.148714	0.128334	326628222	41917506	4.2539e-05	5.4592e-06	8	A:8:57.50:37.00:0.00:5:3:0.38:0.00:4.62:5:0.44:101.00:0.51	C:0:0.00:0.00:0.00:0:0:0.00:0.00:0.00:0:0.00:0.00:0.00	G:0:0.00:0.00:0.00:0:0:0.00:0.00:0.00:0:0.00:0.00:0.00	T:0:0.00:0.00:0.00:0:0:0.00:0.00:0.00:0:0.00:0.00:0.00	A	A
419	resMT_419	resMT_419_1	No	research	normal_kidney_FFPE	WES	Group14	SureSelectXT2_Target_Enrichment	SureSelect_Human_All_Exon_V6+COSMIC_kit	Novaseq6000	NC_012920.1	16569	1236093	12360.9	74.6073	49.3838	3101804739	60456963	522.624	334.542	0.619897	0.212771	0.167333	510438928	85413277	0.000144719	2.42163e-05	52	A:52:44.25:36.27:6.06:25:27:0.48:0.00:3.04:25:0.39:99.75:0.43	C:0:0.00:0.00:0.00:0:0:0.00:0.00:0.00:0:0.00:0.00:0.00	G:0:0.00:0.00:0.00:0:0:0.00:0.00:0.00:0:0.00:0.00:0.00	T:0:0.00:0.00:0.00:0:0:0.00:0.00:0.00:0:0.00:0.00:0.00	A	A
420	resMT_420	resMT_420_1	No	research	blood	WES	Group14	SureSelectXT2_Target_Enrichment	SureSelect_Human_All_Exon_V6+COSMIC_kit	Novaseq6000	NC_012920.1	16569	713397	7133.97	43.0587	28.9378	3101804739	60456963	260.7	169.774	0.626592	0.217316	0.156091	251500772	39257007	0.000181725	2.83656e-05	25	A:24:52.54:37.00:1.79:14:10:0.51:0.00:2.00:14:0.45:99.58:0.51	C:0:0.00:0.00:0.00:0:0:0.00:0.00:0.00:0:0.00:0.00:0.00	G:0:0.00:0.00:0.00:0:0:0.00:0.00:0.00:0:0.00:0.00:0.00	T:1:43.00:11.00:0.00:0:1:0.12:0.06:80.00:0:0.00:101.00:0.06	A	A
421	resMT_421	resMT_421_1	No	research	blood	WES	Group14	SureSelectXT2_Target_Enrichment	SureSelect_Human_All_Exon_V6+COSMIC_kit	Novaseq6000	NC_012920.1	16569	714308	7143.08	43.1137	29.6618	3101804739	60456963	295.914	203.908	0.636811	0.205861	0.157328	281794218	44334121	0.000161119	2.53486e-05	25	A:25:46.36:36.52:3.16:11:14:0.48:0.00:2.96:11:0.46:97.36:0.45	C:0:0.00:0.00:0.00:0:0:0.00:0.00:0.00:0:0.00:0.00:0.00	G:0:0.00:0.00:0.00:0:0:0.00:0.00:0.00:0:0.00:0.00:0.00	T:0:0.00:0.00:0.00:0:0:0.00:0.00:0.00:0:0.00:0.00:0.00	A	A
422	resMT_422	resMT_422_1	No	research	blood	WES	Group14	SureSelectXT2_Target_Enrichment	SureSelect_Human_All_Exon_V6+COSMIC_kit	Novaseq6000	NC_012920.1	16569	178664	1786.64	10.7837	7.04883	3101804739	60456963	319.849	210.799	0.629112	0.214185	0.156702	307230162	48143581	3.71107e-05	5.81531e-06	9	A:9:58.89:37.00:0.00:5:4:0.67:0.00:0.22:5:0.36:101.00:0.37	C:0:0.00:0.00:0.00:0:0:0.00:0.00:0.00:0:0.00:0.00:0.00	G:0:0.00:0.00:0.00:0:0:0.00:0.00:0.00:0:0.00:0.00:0.00	T:0:0.00:0.00:0.00:0:0:0.00:0.00:0.00:0:0.00:0.00:0.00	A	A
423	resMT_423	resMT_423_1	No	research	blood	WES	Group14	SureSelectXT2_Target_Enrichment	SureSelect_Human_All_Exon_V6+COSMIC_kit	Novaseq6000	NC_012920.1	16569	1188193	11881.9	71.7161	48.763	3101804739	60456963	323.788	214.232	0.62847	0.214933	0.156597	312046376	48865526	0.000243156	3.80774e-05	57	A:57:55.56:35.91:0.44:23:34:0.52:0.00:3.02:23:0.47:100.91:0.53	C:0:0.00:0.00:0.00:0:0:0.00:0.00:0.00:0:0.00:0.00:0.00	G:0:0.00:0.00:0.00:0:0:0.00:0.00:0.00:0:0.00:0.00:0.00	T:0:0.00:0.00:0.00:0:0:0.00:0.00:0.00:0:0.00:0.00:0.00	A	DNAnotavailable
424	resMT_424	resMT_424_1	No	research	blood	WES	Group14	SureSelectXT2_Target_Enrichment	SureSelect_Human_All_Exon_V6+COSMIC_kit	Novaseq6000	NC_012920.1	16569	492177	4921.77	29.7065	19.5682	3101804739	60456963	364.963	239.286	0.649215	0.202156	0.14863	340907898	50669141	9.71355e-05	1.44372e-05	25	A:25:45.76:37.00:5.60:13:12:0.49:0.00:2.64:13:0.53:97.68:0.53	C:0:0.00:0.00:0.00:0:0:0.00:0.00:0.00:0:0.00:0.00:0.00	G:0:0.00:0.00:0.00:0:0:0.00:0.00:0.00:0:0.00:0.00:0.00	T:0:0.00:0.00:0.00:0:0:0.00:0.00:0.00:0:0.00:0.00:0.00	A	A
425	resMT_425	resMT_425_1	No	research	blood	WES	Group14	SureSelectXT2_Target_Enrichment	SureSelect_Human_All_Exon_V6+COSMIC_kit	Novaseq6000	NC_012920.1	16569	1477217	14772.2	89.1609	62.0875	3101804739	60456963	326.363	223.353	0.630591	0.206822	0.162587	313026452	50894032	0.000290253	4.71914e-05	57	A:57:45.63:36.58:2.89:33:24:0.49:0.00:1.68:33:0.63:100.79:0.56	C:0:0.00:0.00:0.00:0:0:0.00:0.00:0.00:0:0.00:0.00:0.00	G:0:0.00:0.00:0.00:0:0:0.00:0.00:0.00:0:0.00:0.00:0.00	T:0:0.00:0.00:0.00:0:0:0.00:0.00:0.00:0:0.00:0.00:0.00	A	Undetermined
426	resMT_426	resMT_426_1	No	research	blood	WES	Group14	SureSelectXT2_Target_Enrichment	SureSelect_Human_All_Exon_V6+COSMIC_kit	Novaseq6000	NC_012920.1	16569	257151	2571.51	15.5209	10.9417	3101804739	60456963	281.7	192.495	0.610278	0.218559	0.171163	279041266	47761540	5.38406e-05	9.21552e-06	7	A:7:50.71:33.29:0.00:2:5:0.29:0.01:12.00:2:0.88:101.00:0.50	C:0:0.00:0.00:0.00:0:0:0.00:0.00:0.00:0:0.00:0.00:0.00	G:0:0.00:0.00:0.00:0:0:0.00:0.00:0.00:0:0.00:0.00:0.00	T:0:0.00:0.00:0.00:0:0:0.00:0.00:0.00:0:0.00:0.00:0.00	A	A
427	resMT_427	resMT_427_1	No	research	blood	WES	Group14	SureSelectXT2_Target_Enrichment	SureSelect_Human_All_Exon_V6+COSMIC_kit	Novaseq6000	NC_012920.1	16569	662518	6625.18	39.9878	28.2851	3101804739	60456963	288.504	196.894	0.647882	0.20726	0.144859	269456728	39033232	0.000169732	2.45872e-05	29	A:29:53.41:36.10:0.34:17:12:0.56:0.00:0.76:17:0.54:99.83:0.49	C:0:0.00:0.00:0.00:0:0:0.00:0.00:0.00:0:0.00:0.00:0.00	G:0:0.00:0.00:0.00:0:0:0.00:0.00:0.00:0:0.00:0.00:0.00	T:0:0.00:0.00:0.00:0:0:0.00:0.00:0.00:0:0.00:0.00:0.00	A	A
428	resMT_428	resMT_428_1	No	research	blood	WES	Group14	SureSelectXT2_Target_Enrichment	SureSelect_Human_All_Exon_V6+COSMIC_kit	Novaseq6000	NC_012920.1	16569	1237934	12379.3	74.7184	51.1803	3101804739	60456963	332.116	222.013	0.638841	0.209933	0.151226	314620172	47578750	0.000260186	3.93469e-05	42	A:42:43.93:36.43:3.29:23:19:0.51:0.00:4.02:23:0.55:98.88:0.50	C:0:0.00:0.00:0.00:0:0:0.00:0.00:0.00:0:0.00:0.00:0.00	G:0:0.00:0.00:0.00:0:0:0.00:0.00:0.00:0:0.00:0.00:0.00	T:0:0.00:0.00:0.00:0:0:0.00:0.00:0.00:0:0.00:0.00:0.00	A	A
429	resMT_429	resMT_429_1	No	research	blood	WES	Group14	SureSelectXT2_Target_Enrichment	SureSelect_Human_All_Exon_V6+COSMIC_kit	Novaseq6000	NC_012920.1	16569	322471	3224.71	19.4635	13.8763	3101804739	60456963	291.521	199.611	0.633341	0.208228	0.158431	278460168	44116723	7.3095e-05	1.15805e-05	10	A:10:56.90:34.60:0.00:4:6:0.43:0.00:2.20:4:0.37:101.00:0.49	C:0:0.00:0.00:0.00:0:0:0.00:0.00:0.00:0:0.00:0.00:0.00	G:0:0.00:0.00:0.00:0:0:0.00:0.00:0.00:0:0.00:0.00:0.00	T:0:0.00:0.00:0.00:0:0:0.00:0.00:0.00:0:0.00:0.00:0.00	A	A
430	resMT_430	resMT_430_1	No	research	blood	WES	Group14	SureSelectXT2_Target_Enrichment	SureSelect_Human_All_Exon_V6+COSMIC_kit	Novaseq6000	NC_012920.1	16569	200571	2005.71	12.1059	8.57871	3101804739	60456963	321.224	215.412	0.629911	0.221946	0.148143	308328528	45676713	4.3911e-05	6.50511e-06	7	A:7:54.29:37.00:3.57:3:4:0.63:0.00:1.57:3:0.26:101.00:0.48	C:0:0.00:0.00:0.00:0:0:0.00:0.00:0.00:0:0.00:0.00:0.00	G:0:0.00:0.00:0.00:0:0:0.00:0.00:0.00:0:0.00:0.00:0.00	T:0:0.00:0.00:0.00:0:0:0.00:0.00:0.00:0:0.00:0.00:0.00	A	A
431	resMT_431	resMT_431_1	No	research	blood	WES	Group14	SureSelectXT2_Target_Enrichment	SureSelect_Human_All_Exon_V6+COSMIC_kit	Novaseq6000	NC_012920.1	16569	133954	1339.54	8.0851	5.61365	3101804739	60456963	293.043	198.934	0.615899	0.23247	0.151631	287283580	43561097	3.07508e-05	4.66278e-06	1	A:1:55.00:37.00:0.00:0:1:0.71:0.00:0.00:0:0.00:101.00:0.36	C:0:0.00:0.00:0.00:0:0:0.00:0.00:0.00:0:0.00:0.00:0.00	G:0:0.00:0.00:0.00:0:0:0.00:0.00:0.00:0:0.00:0.00:0.00	T:0:0.00:0.00:0.00:0:0:0.00:0.00:0.00:0:0.00:0.00:0.00	A	A
432	resMT_432	resMT_432_1	No	research	blood	WES	Group14	SureSelectXT2_Target_Enrichment	SureSelect_Human_All_Exon_V6+COSMIC_kit	Novaseq6000	NC_012920.1	16569	191045	1910.45	11.531	7.47507	3101804739	60456963	395.244	244.793	0.655903	0.183346	0.160752	365010496	58676167	3.25592e-05	5.234e-06	9	A:9:47.22:37.00:9.44:4:5:0.66:0.00:4.11:4:0.55:98.56:0.51	C:0:0.00:0.00:0.00:0:0:0.00:0.00:0.00:0:0.00:0.00:0.00	G:0:0.00:0.00:0.00:0:0:0.00:0.00:0.00:0:0.00:0.00:0.00	T:0:0.00:0.00:0.00:0:0:0.00:0.00:0.00:0:0.00:0.00:0.00	A	A
433	resMT_433	resMT_433_1	No	research	blood	WES	Group14	SureSelectXT2_Target_Enrichment	SureSelect_Human_All_Exon_V6+COSMIC_kit	Novaseq6000	NC_012920.1	16569	191707	1917.07	11.5709	8.2264	3101804739	60456963	311.32	210.866	0.617429	0.227327	0.155245	305383424	47409250	4.04366e-05	6.27758e-06	3	A:3:49.00:37.00:0.00:1:2:0.25:0.00:0.00:1:0.27:101.00:0.43	C:0:0.00:0.00:0.00:0:0:0.00:0.00:0.00:0:0.00:0.00:0.00	G:0:0.00:0.00:0.00:0:0:0.00:0.00:0.00:0:0.00:0.00:0.00	T:0:0.00:0.00:0.00:0:0:0.00:0.00:0.00:0:0.00:0.00:0.00	A	Undetermined
434	resMT_434	resMT_434_1	No	research	blood	WES	Group14	SureSelectXT2_Target_Enrichment	SureSelect_Human_All_Exon_V6+COSMIC_kit	Novaseq6000	NC_012920.1	16569	310559	3105.59	18.7445	13.418	3101804739	60456963	242.556	170.221	0.633147	0.207933	0.15892	231929366	36858215	8.42577e-05	1.33902e-05	21	A:21:49.24:35.86:1.43:11:10:0.38:0.00:1.57:11:0.43:100.24:0.38	C:0:0.00:0.00:0.00:0:0:0.00:0.00:0.00:0:0.00:0.00:0.00	G:0:0.00:0.00:0.00:0:0:0.00:0.00:0.00:0:0.00:0.00:0.00	T:0:0.00:0.00:0.00:0:0:0.00:0.00:0.00:0:0.00:0.00:0.00	A	A
435	resMT_435	resMT_435_1	No	research	blood	WES	Group14	SureSelectXT2_Target_Enrichment	SureSelect_Human_All_Exon_V6+COSMIC_kit	Novaseq6000	NC_012920.1	16569	304679	3046.79	18.3896	12.5633	3101804739	60456963	263.278	181.448	0.637808	0.200188	0.162004	249715764	40454953	7.53132e-05	1.2201e-05	16	A:16:49.56:37.00:3.31:8:8:0.52:0.00:0.00:8:0.37:96.31:0.37	C:0:0.00:0.00:0.00:0:0:0.00:0.00:0.00:0:0.00:0.00:0.00	G:0:0.00:0.00:0.00:0:0:0.00:0.00:0.00:0:0.00:0.00:0.00	T:0:0.00:0.00:0.00:0:0:0.00:0.00:0.00:0:0.00:0.00:0.00	A	A
436	resMT_436	resMT_436_1	No	research	blood	WES	Group14	SureSelectXT2_Target_Enrichment	SureSelect_Human_All_Exon_V6+COSMIC_kit	Novaseq6000	NC_012920.1	16569	823342	8233.42	49.6947	34.5608	3101804739	60456963	310.844	214.723	0.637452	0.211336	0.151212	295368872	44663318	0.000184344	2.7875e-05	29	A:29:50.83:36.59:2.21:21:8:0.49:0.00:2.28:21:0.51:101.00:0.55	C:0:0.00:0.00:0.00:0:0:0.00:0.00:0.00:0:0.00:0.00:0.00	G:0:0.00:0.00:0.00:0:0:0.00:0.00:0.00:0:0.00:0.00:0.00	T:0:0.00:0.00:0.00:0:0:0.00:0.00:0.00:0:0.00:0.00:0.00	A	A
437	resMT_437	resMT_437_1	No	research	blood	WES	Group14	SureSelectXT2_Target_Enrichment	SureSelect_Human_All_Exon_V6+COSMIC_kit	Novaseq6000	NC_012920.1	16569	710281	7102.81	42.8707	28.7379	3101804739	60456963	344.252	228.947	0.625935	0.202905	0.171161	334184072	57199280	0.000124177	2.12542e-05	31	A:31:55.42:35.77:0.00:15:16:0.51:0.00:1.77:15:0.26:100.81:0.38	C:0:0.00:0.00:0.00:0:0:0.00:0.00:0.00:0:0.00:0.00:0.00	G:0:0.00:0.00:0.00:0:0:0.00:0.00:0.00:0:0.00:0.00:0.00	T:0:0.00:0.00:0.00:0:0:0.00:0.00:0.00:0:0.00:0.00:0.00	A	A
438	resMT_438	resMT_438_1	No	research	blood	WES	Group14	SureSelectXT2_Target_Enrichment	SureSelect_Human_All_Exon_V6+COSMIC_kit	Novaseq6000	NC_012920.1	16569	763869	7638.69	46.1051	30.2266	3101804739	60456963	347.758	227.483	0.647732	0.194025	0.158243	324971222	51424421	0.000148542	2.35057e-05	30	A:30:55.10:36.20:0.83:19:11:0.51:0.00:1.83:19:0.38:99.83:0.42	C:0:0.00:0.00:0.00:0:0:0.00:0.00:0.00:0:0.00:0.00:0.00	G:0:0.00:0.00:0.00:0:0:0.00:0.00:0.00:0:0.00:0.00:0.00	T:0:0.00:0.00:0.00:0:0:0.00:0.00:0.00:0:0.00:0.00:0.00	A	A
439	resMT_439	resMT_439_1	No	research	blood	WES	Group14	SureSelectXT2_Target_Enrichment	SureSelect_Human_All_Exon_V6+COSMIC_kit	Novaseq6000	NC_012920.1	16569	370889	3708.89	22.3859	15.5372	3101804739	60456963	279.496	191.212	0.623939	0.214932	0.161129	270769264	43628781	8.50102e-05	1.36976e-05	20	A:20:51.85:35.80:2.45:9:11:0.54:0.00:2.20:9:0.42:101.00:0.51	C:0:0.00:0.00:0.00:0:0:0.00:0.00:0.00:0:0.00:0.00:0.00	G:0:0.00:0.00:0.00:0:0:0.00:0.00:0.00:0:0.00:0.00:0.00	T:0:0.00:0.00:0.00:0:0:0.00:0.00:0.00:0:0.00:0.00:0.00	A	A
440	resMT_440	resMT_440_1	No	research	normal_kidney_FFPE	WES	Group14	SureSelectHS_Target_Enrichment	SureSelect_Human_All_Exon_V6+COSMIC_kit	Novaseq6000	NC_012920.1	16569	2497599	24976	150.748	46.0509	3101804739	60456963	264.151	60.3615	0.563548	0.0720976	0.364354	354032334	128993097	0.000193623	7.05472e-05	69	A:69:48.61:37.00:3.22:32:37:0.43:0.00:4.93:32:0.56:86.04:0.44	C:0:0.00:0.00:0.00:0:0:0.00:0.00:0.00:0:0.00:0.00:0.00	G:0:0.00:0.00:0.00:0:0:0.00:0.00:0.00:0:0.00:0.00:0.00	T:0:0.00:0.00:0.00:0:0:0.00:0.00:0.00:0:0.00:0.00:0.00	A	A
441	resMT_441	resMT_441_1	No	research	blood	WES	Group14	SureSelectXT2_Target_Enrichment	SureSelect_Human_All_Exon_V6+COSMIC_kit	Novaseq6000	NC_012920.1	16569	569605	5696.05	34.3798	23.4442	3101804739	60456963	285.49	189.651	0.609598	0.226234	0.164169	284252222	46665403	0.000122062	2.00387e-05	16	A:16:54.38:37.00:1.56:10:6:0.55:0.00:0.00:10:0.40:101.00:0.39	C:0:0.00:0.00:0.00:0:0:0.00:0.00:0.00:0:0.00:0.00:0.00	G:0:0.00:0.00:0.00:0:0:0.00:0.00:0.00:0:0.00:0.00:0.00	T:0:0.00:0.00:0.00:0:0:0.00:0.00:0.00:0:0.00:0.00:0.00	A	A
442	resMT_442	resMT_442_1	No	research	blood	WES	Group14	SureSelectXT2_Target_Enrichment	SureSelect_Human_All_Exon_V6+COSMIC_kit	Novaseq6000	NC_012920.1	16569	397247	3972.47	23.9768	15.7906	3101804739	60456963	328.72	218.246	0.638091	0.190902	0.171007	312428862	53427522	7.43525e-05	1.27148e-05	17	A:17:41.94:36.29:11.06:10:7:0.54:0.00:1.29:10:0.39:98.35:0.52	C:0:0.00:0.00:0.00:0:0:0.00:0.00:0.00:0:0.00:0.00:0.00	G:0:0.00:0.00:0.00:0:0:0.00:0.00:0.00:0:0.00:0.00:0.00	T:0:0.00:0.00:0.00:0:0:0.00:0.00:0.00:0:0.00:0.00:0.00	A	A
443	resMT_443	resMT_443_1	No	research	normal_kidney_FFPE	WES	Group14	SureSelectHS_Target_Enrichment	SureSelect_Human_All_Exon_V6+COSMIC_kit	Novaseq6000	NC_012920.1	16569	7364899	73649	444.526	162.297	3101804739	60456963	340.264	84.0391	0.732717	0.0913426	0.17594	319805542	56266587	0.00130893	0.000230293	81	A:81:35.68:36.70:7.21:44:37:0.45:0.00:4.06:44:0.60:93.26:0.52	C:0:0.00:0.00:0.00:0:0:0.00:0.00:0.00:0:0.00:0.00:0.00	G:0:0.00:0.00:0.00:0:0:0.00:0.00:0.00:0:0.00:0.00:0.00	T:0:0.00:0.00:0.00:0:0:0.00:0.00:0.00:0:0.00:0.00:0.00	A	DNAnotavailable
