# Supplementary material for: A Novel Approach for the Identification of Pharmacogenetic Variants in MT-RNR1 through Next-Generation Sequencing Off-Target Data
Source: J Clin Med. 2020 Jul 2;9(7):2082. doi: 10.3390/jcm9072082 (PMC7408883; doi:10.3390/jcm9072082)
Supplement: Supplementary file 1 [file jcm-09-02082-s001.zip › Supplementary Materials/SuppTable2.xlsx]

## Sheet: Supl Table 2
Supplementary Table 2. Detailed information per Clinical WES sample: ID, NGS experiment, m.1555 coverage information and NGS metrics
Explanation to some columns:
rax_output (GB): output raw data generated per sample in gigabytes (GB)
mean_coverage: on-target mean coverage per sample
cov_0x, cov_10x, cov_15x, cov_20x: fraction of targeted bases at least covered at 0x, 10x, 15x and 20x
m.1555 A_count, m.1555 C_count, m.1555 G_count, m.1555 T_count contained Bam-readcount output per sample [https://github.com/genome/bam-readcount] base:count:avg_mapping_quality:avg_basequality:avg_se_mapping_quality:num_plus_strand:num_minus_strand:avg_pos_as_fraction:avg_num_mismatches_as_fraction:avg_sum_mismatch_qualities:num_q2_containing_reads:avg_distance_to_q2_start_in_q2_reads:avg_clippe…
ORDER	Individual_ID	SAMPLE_ID	Application	LIBRARY_KIT	PROBES_DESIGN	SEQUENCER	mean_coverage	raw_output (GB)	cov_0x	cov_10x	cov_15x	cov_20x	MT_GENOME	GENOME_SIZE_MT	ON_BAIT_BASES_MT	ON_BAIT_READS_MT	MEAN_BAIT_COVERAGE_MT	MEAN_TARGET_COVERAGE_MT	GENOME_SIZE	BAIT_REGION	m.1555 COVERAGE	m.1555 A_count	m.1555 C_count	m.1555 G_count	m.1555 T_count	Genotype m.1555_offtarGet reads
1	MT4	MT4	clinical	SureSelectXT_Target_Enrichment	SureSelect_Human_All_Exon_V6	Novaseq6000_S2	100.99	11.820889914	0.997	0.991	0.983	0.968	chrM_ucsc.hg19	16571	1163432	11634.3	70.2089	60.045	3101804739	60456963	52	A:52:54.73:35.31:0.00:31:21:0.41:0.00:5.29:31:0.47:100.71:0.45	C:0:0.00:0.00:0.00:0:0:0.00:0.00:0.00:0:0.00:0.00:0.00	G:0:0.00:0.00:0.00:0:0:0.00:0.00:0.00:0:0.00:0.00:0.00	T:0:0.00:0.00:0.00:0:0:0.00:0.00:0.00:0:0.00:0.00:0.00	A
2	MT5	MT5	clinical	SureSelectXT_Target_Enrichment	SureSelect_Human_All_Exon_V6	Novaseq6000_S2	120.52	14.407977846	0.998	0.994	0.99	0.984	chrM_ucsc.hg19	16571	976026	9760.26	58.8996	51.4229	3101804739	60456963	50	A:49:55.24:36.47:0.00:29:20:0.48:0.00:1.12:29:0.49:100.63:0.46	C:0:0.00:0.00:0.00:0:0:0.00:0.00:0.00:0:0.00:0.00:0.00	G:0:0.00:0.00:0.00:0:0:0.00:0.00:0.00:0:0.00:0.00:0.00	T:1:46.00:11.00:0.00:0:1:0.14:0.05:33.00:0:0.00:99.00:0.93	A
3	MT7	MT7	clinical	SureSelectXT_Target_Enrichment	SureSelect_Human_All_Exon_V6	Novaseq6000_S2	125.13	14.000213619	1	0.995	0.991	0.984	chrM_ucsc.hg19	16571	703526	7035.26	42.4553	36.4286	3101804739	60456963	28	A:28:56.68:36.57:0.00:17:11:0.51:0.00:1.57:17:0.38:100.61:0.40	C:0:0.00:0.00:0.00:0:0:0.00:0.00:0.00:0:0.00:0.00:0.00	G:0:0.00:0.00:0.00:0:0:0.00:0.00:0.00:0:0.00:0.00:0.00	T:0:0.00:0.00:0.00:0:0:0.00:0.00:0.00:0:0.00:0.00:0.00	A
4	MT8	MT8	clinical	SureSelectXT_Target_Enrichment	SureSelect_Human_All_Exon_V6	Novaseq6000_S2	155.73	18.385794751	1	0.998	0.996	0.993	chrM_ucsc.hg19	16571	1169784	11697.8	70.5922	61.5804	3101804739	60456963	47	A:47:56.00:36.19:0.00:23:24:0.50:0.00:0.47:23:0.46:100.72:0.46	C:0:0.00:0.00:0.00:0:0:0.00:0.00:0.00:0:0.00:0.00:0.00	G:0:0.00:0.00:0.00:0:0:0.00:0.00:0.00:0:0.00:0.00:0.00	T:0:0.00:0.00:0.00:0:0:0.00:0.00:0.00:0:0.00:0.00:0.00	A
5	MT9	MT9	clinical	SureSelectXT_Target_Enrichment	SureSelect_Human_All_Exon_V6	Novaseq6000_S2	109.33	12.961891156	1	0.995	0.989	0.980	chrM_ucsc.hg19	16571	1461888	14618.9	88.2197	77.5131	3101804739	60456963	59	A:59:54.98:36.15:0.17:37:22:0.49:0.00:1.86:37:0.43:100.64:0.42	C:0:0.00:0.00:0.00:0:0:0.00:0.00:0.00:0:0.00:0.00:0.00	G:0:0.00:0.00:0.00:0:0:0.00:0.00:0.00:0:0.00:0.00:0.00	T:0:0.00:0.00:0.00:0:0:0.00:0.00:0.00:0:0.00:0.00:0.00	A
6	MT10	MT10	clinical	SureSelectXT_Target_Enrichment	SureSelect_Human_All_Exon_V6	Novaseq6000_S2	133.38	15.706282548	0.998	0.994	0.99	0.983	chrM_ucsc.hg19	16571	1541988	15419.9	93.0534	80.1943	3101804739	60456963	94	A:94:55.87:36.74:0.00:52:42:0.51:0.00:0.35:52:0.37:100.70:0.38	C:0:0.00:0.00:0.00:0:0:0.00:0.00:0.00:0:0.00:0.00:0.00	G:0:0.00:0.00:0.00:0:0:0.00:0.00:0.00:0:0.00:0.00:0.00	T:0:0.00:0.00:0.00:0:0:0.00:0.00:0.00:0:0.00:0.00:0.00	A
7	MT11	MT11	clinical	SureSelectXT_Target_Enrichment	SureSelect_Human_All_Exon_V6	Novaseq6000_S2	115.94	13.854791958	0.998	0.993	0.987	0.978	chrM_ucsc.hg19	16571	1459078	14590.8	88.0501	75.9554	3101804739	60456963	105	A:105:54.62:35.57:0.10:56:49:0.44:0.00:2.05:56:0.38:100.57:0.39	C:0:0.00:0.00:0.00:0:0:0.00:0.00:0.00:0:0.00:0.00:0.00	G:0:0.00:0.00:0.00:0:0:0.00:0.00:0.00:0:0.00:0.00:0.00	T:0:0.00:0.00:0.00:0:0:0.00:0.00:0.00:0:0.00:0.00:0.00	A
8	MT12	MT12	clinical	SureSelectXT_Target_Enrichment	SureSelect_Human_All_Exon_V6	Novaseq6000_S2	143.81	17.078927694	1	0.996	0.992	0.986	chrM_ucsc.hg19	16571	2247265	22472.7	135.614	116.851	3101804739	60456963	110	A:110:55.13:35.89:0.00:61:49:0.45:0.00:1.94:61:0.45:100.59:0.45	C:0:0.00:0.00:0.00:0:0:0.00:0.00:0.00:0:0.00:0.00:0.00	G:0:0.00:0.00:0.00:0:0:0.00:0.00:0.00:0:0.00:0.00:0.00	T:0:0.00:0.00:0.00:0:0:0.00:0.00:0.00:0:0.00:0.00:0.00	A
9	MT13	MT13	clinical	SureSelectXT_Target_Enrichment	SureSelect_Human_All_Exon_V6	Novaseq6000_S2	137.57	15.567550564	1	0.995	0.99	0.983	chrM_ucsc.hg19	16571	1006463	10064.6	60.7364	51.5768	3101804739	60456963	39	A:39:54.15:36.03:0.00:19:20:0.55:0.00:7.51:19:0.47:100.69:0.43	C:0:0.00:0.00:0.00:0:0:0.00:0.00:0.00:0:0.00:0.00:0.00	G:0:0.00:0.00:0.00:0:0:0.00:0.00:0.00:0:0.00:0.00:0.00	T:0:0.00:0.00:0.00:0:0:0.00:0.00:0.00:0:0.00:0.00:0.00	A
10	MT14	MT14	clinical	SureSelectXT_Target_Enrichment	SureSelect_Human_All_Exon_V6	Novaseq6000_S2	113.31	13.310259952	0.997	0.992	0.985	0.974	chrM_ucsc.hg19	16571	1185627	11856.3	71.5483	60.998	3101804739	60456963	58	A:58:56.45:34.86:0.00:33:25:0.49:0.00:3.93:33:0.30:100.59:0.32	C:0:0.00:0.00:0.00:0:0:0.00:0.00:0.00:0:0.00:0.00:0.00	G:0:0.00:0.00:0.00:0:0:0.00:0.00:0.00:0:0.00:0.00:0.00	T:0:0.00:0.00:0.00:0:0:0.00:0.00:0.00:0:0.00:0.00:0.00	A
11	MT15	MT15	clinical	SureSelectXT_Target_Enrichment	SureSelect_Human_All_Exon_V6	Novaseq6000_S2	136.86	16.348629418	0.998	0.994	0.991	0.986	chrM_ucsc.hg19	16571	1889810	18898.1	114.043	98.0728	3101804739	60456963	100	A:100:56.23:36.24:0.00:58:42:0.53:0.00:1.21:58:0.41:100.61:0.42	C:0:0.00:0.00:0.00:0:0:0.00:0.00:0.00:0:0.00:0.00:0.00	G:0:0.00:0.00:0.00:0:0:0.00:0.00:0.00:0:0.00:0.00:0.00	T:0:0.00:0.00:0.00:0:0:0.00:0.00:0.00:0:0.00:0.00:0.00	A
12	MT16	MT16	clinical	SureSelectXT_Target_Enrichment	SureSelect_Human_All_Exon_V6	Novaseq6000_S2	132.62	15.799184974	0.998	0.994	0.99	0.983	chrM_ucsc.hg19	16571	1980768	19807.7	119.532	102.505	3101804739	60456963	110	A:110:56.49:36.24:0.23:64:46:0.49:0.00:2.70:64:0.38:100.49:0.42	C:0:0.00:0.00:0.00:0:0:0.00:0.00:0.00:0:0.00:0.00:0.00	G:0:0.00:0.00:0.00:0:0:0.00:0.00:0.00:0:0.00:0.00:0.00	T:0:0.00:0.00:0.00:0:0:0.00:0.00:0.00:0:0.00:0.00:0.00	A
13	MT17	MT17	clinical	SureSelectXT_Target_Enrichment	SureSelect_Human_All_Exon_V6	Novaseq6000_S2	133.79	16.159593172	1	0.996	0.992	0.986	chrM_ucsc.hg19	16571	899343	8993.43	54.2721	46.2797	3101804739	60456963	60	A:60:57.32:36.17:0.00:34:26:0.50:0.00:4.45:34:0.35:100.53:0.43	C:0:0.00:0.00:0.00:0:0:0.00:0.00:0.00:0:0.00:0.00:0.00	G:0:0.00:0.00:0.00:0:0:0.00:0.00:0.00:0:0.00:0.00:0.00	T:0:0.00:0.00:0.00:0:0:0.00:0.00:0.00:0:0.00:0.00:0.00	A
14	MT18	MT18	clinical	SureSelectXT_Target_Enrichment	SureSelect_Human_All_Exon_V6	Novaseq6000_S2	141.87	17.477104034	1	0.997	0.993	0.989	chrM_ucsc.hg19	16571	1509987	15099.9	91.1223	79.1648	3101804739	60456963	74	A:74:55.58:36.68:0.00:40:34:0.49:0.00:2.43:40:0.43:100.58:0.40	C:0:0.00:0.00:0.00:0:0:0.00:0.00:0.00:0:0.00:0.00:0.00	G:0:0.00:0.00:0.00:0:0:0.00:0.00:0.00:0:0.00:0.00:0.00	T:0:0.00:0.00:0.00:0:0:0.00:0.00:0.00:0:0.00:0.00:0.00	A
15	MT19	MT19	clinical	SureSelectXT_Target_Enrichment	SureSelect_Human_All_Exon_V6	Novaseq6000_S2	134.23	16.350807988	0.998	0.994	0.99	0.984	chrM_ucsc.hg19	16571	2197672	21976.7	132.622	114.2	3101804739	60456963	157	A:157:56.02:36.53:0.06:72:85:0.47:0.00:2.77:72:0.42:100.62:0.49	C:0:0.00:0.00:0.00:0:0:0.00:0.00:0.00:0:0.00:0.00:0.00	G:0:0.00:0.00:0.00:0:0:0.00:0.00:0.00:0:0.00:0.00:0.00	T:0:0.00:0.00:0.00:0:0:0.00:0.00:0.00:0:0.00:0.00:0.00	A
16	MT20	MT20	clinical	SureSelectXT_Target_Enrichment	SureSelect_Human_All_Exon_V6	Novaseq6000_S2	126.77	14.59183966	0.998	0.994	0.99	0.985	chrM_ucsc.hg19	16571	1321961	13219.6	79.7756	68.3926	3101804739	60456963	68	A:68:56.18:36.26:0.00:33:35:0.47:0.00:4.15:33:0.44:100.62:0.50	C:0:0.00:0.00:0.00:0:0:0.00:0.00:0.00:0:0.00:0.00:0.00	G:0:0.00:0.00:0.00:0:0:0.00:0.00:0.00:0:0.00:0.00:0.00	T:0:0.00:0.00:0.00:0:0:0.00:0.00:0.00:0:0.00:0.00:0.00	A
17	MT21	MT21	clinical	SureSelectXT_Target_Enrichment	SureSelect_Human_All_Exon_V6	Novaseq6000_S2	135.58	15.800872078	1	0.997	0.994	0.989	chrM_ucsc.hg19	16571	1503900	15039	90.7549	78.847	3101804739	60456963	80	A:80:55.72:36.53:0.31:51:29:0.54:0.00:1.34:51:0.44:100.57:0.46	C:0:0.00:0.00:0.00:0:0:0.00:0.00:0.00:0:0.00:0.00:0.00	G:0:0.00:0.00:0.00:0:0:0.00:0.00:0.00:0:0.00:0.00:0.00	T:0:0.00:0.00:0.00:0:0:0.00:0.00:0.00:0:0.00:0.00:0.00	A
18	MT22	MT22	clinical	SureSelectXT_Target_Enrichment	SureSelect_Human_All_Exon_V6	Novaseq6000_S2	124.81	14.588384854	1	0.996	0.991	0.984	chrM_ucsc.hg19	16571	635481	6354.81	38.349	32.9101	3101804739	60456963	40	A:39:54.77:37.00:0.00:27:12:0.46:0.00:5.21:27:0.33:100.67:0.36	C:0:0.00:0.00:0.00:0:0:0.00:0.00:0.00:0:0.00:0.00:0.00	G:0:0.00:0.00:0.00:0:0:0.00:0.00:0.00:0:0.00:0.00:0.00	T:1:59.00:11.00:0.00:0:1:0.85:0.07:77.00:0:0.00:101.00:0.43	A
19	MT23	MT23	clinical	SureSelectXT_Target_Enrichment	SureSelect_Human_All_Exon_V6	Novaseq6000_S2	130.86	15.039580942	0.998	0.994	0.991	0.986	chrM_ucsc.hg19	16571	1593891	15938.9	96.1856	83.5271	3101804739	60456963	76	A:76:55.53:36.16:0.00:43:33:0.49:0.00:2.11:43:0.56:100.71:0.53	C:0:0.00:0.00:0.00:0:0:0.00:0.00:0.00:0:0.00:0.00:0.00	G:0:0.00:0.00:0.00:0:0:0.00:0.00:0.00:0:0.00:0.00:0.00	T:0:0.00:0.00:0.00:0:0:0.00:0.00:0.00:0:0.00:0.00:0.00	A
20	MT24	MT24	clinical	SureSelectXT_Target_Enrichment	SureSelect_Human_All_Exon_V6	Novaseq6000_S2	150.82	17.363455602	1	0.997	0.995	0.991	chrM_ucsc.hg19	16571	1309476	13094.8	79.0221	68.8427	3101804739	60456963	57	A:56:55.82:36.36:0.45:26:30:0.54:0.00:2.70:26:0.41:100.45:0.44	C:0:0.00:0.00:0.00:0:0:0.00:0.00:0.00:0:0.00:0.00:0.00	G:0:0.00:0.00:0.00:0:0:0.00:0.00:0.00:0:0.00:0.00:0.00	T:1:30.00:11.00:0.00:0:1:0.04:0.05:55.00:0:0.00:100.00:0.02	A
21	MT25	MT25	clinical	SureSelectXT_Target_Enrichment	SureSelect_Human_All_Exon_V6	Novaseq6000_S2	142.62	17.95870799	1	0.998	0.995	0.992	chrM_ucsc.hg19	16571	1543409	15434.1	93.1392	81.0671	3101804739	60456963	75	A:73:55.10:34.42:0.00:33:40:0.43:0.00:0.30:33:0.40:100.52:0.44	C:0:0.00:0.00:0.00:0:0:0.00:0.00:0.00:0:0.00:0.00:0.00	G:0:0.00:0.00:0.00:0:0:0.00:0.00:0.00:0:0.00:0.00:0.00	T:1:60.00:11.00:0.00:1:0:0.97:0.01:11.00:1:0.47:101.00:0.47	A
22	MT26	MT26	clinical	SureSelectXT_Target_Enrichment	SureSelect_Human_All_Exon_V6	Novaseq6000_S2	125.88	14.569734194	0.998	0.993	0.989	0.982	chrM_ucsc.hg19	16571	1272451	12724.5	76.7878	65.7863	3101804739	60456963	83	A:83:56.39:36.86:0.00:39:44:0.51:0.00:0.96:39:0.45:100.58:0.46	C:0:0.00:0.00:0.00:0:0:0.00:0.00:0.00:0:0.00:0.00:0.00	G:0:0.00:0.00:0.00:0:0:0.00:0.00:0.00:0:0.00:0.00:0.00	T:0:0.00:0.00:0.00:0:0:0.00:0.00:0.00:0:0.00:0.00:0.00	A
23	MT27	MT27	clinical	SureSelectXT_Target_Enrichment	SureSelect_Human_All_Exon_V6	Novaseq6000_S2	119.09	14.085351728	0.997	0.993	0.988	0.980	chrM_ucsc.hg19	16571	1269695	12697	76.6215	65.7374	3101804739	60456963	65	A:65:55.54:36.45:0.00:44:21:0.46:0.00:0.91:44:0.42:100.71:0.43	C:0:0.00:0.00:0.00:0:0:0.00:0.00:0.00:0:0.00:0.00:0.00	G:0:0.00:0.00:0.00:0:0:0.00:0.00:0.00:0:0.00:0.00:0.00	T:0:0.00:0.00:0.00:0:0:0.00:0.00:0.00:0:0.00:0.00:0.00	A
24	MT28	MT28	clinical	SureSelectXT_Target_Enrichment	SureSelect_Human_All_Exon_V6	Novaseq6000_S2	126.23	15.15308151	1	0.996	0.991	0.984	chrM_ucsc.hg19	16571	1926598	19266	116.263	99.5153	3101804739	60456963	123	A:123:56.20:36.07:0.00:70:53:0.52:0.00:2.20:70:0.36:100.45:0.37	C:0:0.00:0.00:0.00:0:0:0.00:0.00:0.00:0:0.00:0.00:0.00	G:0:0.00:0.00:0.00:0:0:0.00:0.00:0.00:0:0.00:0.00:0.00	T:0:0.00:0.00:0.00:0:0:0.00:0.00:0.00:0:0.00:0.00:0.00	A
25	MT29	MT29	clinical	SureSelectXT_Target_Enrichment	SureSelect_Human_All_Exon_V6	Novaseq6000_S2	125.66	14.840319658	1	0.995	0.99	0.983	chrM_ucsc.hg19	16571	1746674	17466.7	105.405	90.2155	3101804739	60456963	94	A:94:56.73:36.74:0.00:52:42:0.44:0.00:1.24:52:0.37:100.56:0.46	C:0:0.00:0.00:0.00:0:0:0.00:0.00:0.00:0:0.00:0.00:0.00	G:0:0.00:0.00:0.00:0:0:0.00:0.00:0.00:0:0.00:0.00:0.00	T:0:0.00:0.00:0.00:0:0:0.00:0.00:0.00:0:0.00:0.00:0.00	A
26	MT30	MT30	clinical	SureSelectXT_Target_Enrichment	SureSelect_Human_All_Exon_V6	Novaseq6000_S2	108.11	12.927172406	0.997	0.992	0.986	0.977	chrM_ucsc.hg19	16571	1174619	11746.2	70.884	61.0767	3101804739	60456963	58	A:58:57.40:36.34:0.00:30:28:0.52:0.00:2.60:30:0.42:100.50:0.52	C:0:0.00:0.00:0.00:0:0:0.00:0.00:0.00:0:0.00:0.00:0.00	G:0:0.00:0.00:0.00:0:0:0.00:0.00:0.00:0:0.00:0.00:0.00	T:0:0.00:0.00:0.00:0:0:0.00:0.00:0.00:0:0.00:0.00:0.00	A
27	MT31	MT31	clinical	SureSelectXT_Target_Enrichment	SureSelect_Human_All_Exon_V6	Novaseq6000_S2	103.47	12.03380357	1	0.995	0.989	0.980	chrM_ucsc.hg19	16571	645335	6453.35	38.9436	33.8215	3101804739	60456963	21	A:21:58.10:35.86:0.00:15:6:0.63:0.00:1.57:15:0.40:100.76:0.44	C:0:0.00:0.00:0.00:0:0:0.00:0.00:0.00:0:0.00:0.00:0.00	G:0:0.00:0.00:0.00:0:0:0.00:0.00:0.00:0:0.00:0.00:0.00	T:0:0.00:0.00:0.00:0:0:0.00:0.00:0.00:0:0.00:0.00:0.00	A
28	MT32	MT32	clinical	SureSelectXT_Target_Enrichment	SureSelect_Human_All_Exon_V6	Novaseq6000_S2	92.94	10.621415328	1	0.993	0.984	0.971	chrM_ucsc.hg19	16571	827903	8279.03	49.961	43.574	3101804739	60456963	53	A:53:56.40:36.55:0.00:24:29:0.47:0.00:3.60:24:0.43:100.60:0.50	C:0:0.00:0.00:0.00:0:0:0.00:0.00:0.00:0:0.00:0.00:0.00	G:0:0.00:0.00:0.00:0:0:0.00:0.00:0.00:0:0.00:0.00:0.00	T:0:0.00:0.00:0.00:0:0:0.00:0.00:0.00:0:0.00:0.00:0.00	A
29	MT33	MT33	clinical	SureSelectXT_Target_Enrichment	SureSelect_Human_All_Exon_V6	Novaseq6000_S2	146.83	17.233745544	1	0.997	0.994	0.990	chrM_ucsc.hg19	16571	1719995	17200	103.795	91.2579	3101804739	60456963	78	A:78:55.97:36.54:0.00:44:34:0.48:0.00:0.85:44:0.42:100.67:0.45	C:0:0.00:0.00:0.00:0:0:0.00:0.00:0.00:0:0.00:0.00:0.00	G:0:0.00:0.00:0.00:0:0:0.00:0.00:0.00:0:0.00:0.00:0.00	T:0:0.00:0.00:0.00:0:0:0.00:0.00:0.00:0:0.00:0.00:0.00	A
30	MT34	MT34	clinical	SureSelectXT_Target_Enrichment	SureSelect_Human_All_Exon_V6	Novaseq6000_S2	179.20	21.180209646	0.998	0.995	0.992	0.989	chrM_ucsc.hg19	16571	2902199	29022	175.137	150.232	3101804739	60456963	173	A:173:54.91:36.01:0.57:94:79:0.50:0.00:1.59:94:0.43:100.65:0.44	C:0:0.00:0.00:0.00:0:0:0.00:0.00:0.00:0:0.00:0.00:0.00	G:0:0.00:0.00:0.00:0:0:0.00:0.00:0.00:0:0.00:0.00:0.00	T:0:0.00:0.00:0.00:0:0:0.00:0.00:0.00:0:0.00:0.00:0.00	A
31	MT35	MT35	clinical	SureSelectXT_Target_Enrichment	SureSelect_Human_All_Exon_V6	Novaseq6000_S2	120.29	13.756904172	0.998	0.994	0.99	0.983	chrM_ucsc.hg19	16571	798699	7986.99	48.1986	41.7888	3101804739	60456963	54	A:54:55.70:35.63:0.00:21:33:0.49:0.00:4.44:21:0.34:100.54:0.49	C:0:0.00:0.00:0.00:0:0:0.00:0.00:0.00:0:0.00:0.00:0.00	G:0:0.00:0.00:0.00:0:0:0.00:0.00:0.00:0:0.00:0.00:0.00	T:0:0.00:0.00:0.00:0:0:0.00:0.00:0.00:0:0.00:0.00:0.00	A
32	MT36	MT36	clinical	SureSelectXT_Target_Enrichment	SureSelect_Human_All_Exon_V6	Novaseq6000_S2	131.48	15.335808892	0.998	0.995	0.991	0.987	chrM_ucsc.hg19	16571	690196	6901.96	41.6508	36.1769	3101804739	60456963	25	A:25:55.80:35.56:0.00:15:10:0.47:0.00:2.76:15:0.37:100.76:0.36	C:0:0.00:0.00:0.00:0:0:0.00:0.00:0.00:0:0.00:0.00:0.00	G:0:0.00:0.00:0.00:0:0:0.00:0.00:0.00:0:0.00:0.00:0.00	T:0:0.00:0.00:0.00:0:0:0.00:0.00:0.00:0:0.00:0.00:0.00	A
33	MT37	MT37	clinical	SureSelectXT_Target_Enrichment	SureSelect_Human_All_Exon_V6	Novaseq6000_S2	133.67	15.62697755	0.998	0.994	0.992	0.987	chrM_ucsc.hg19	16571	857825	8578.25	51.7666	45.4176	3101804739	60456963	40	A:40:56.35:37.00:0.00:27:13:0.41:0.00:1.38:27:0.33:100.57:0.35	C:0:0.00:0.00:0.00:0:0:0.00:0.00:0.00:0:0.00:0.00:0.00	G:0:0.00:0.00:0.00:0:0:0.00:0.00:0.00:0:0.00:0.00:0.00	T:0:0.00:0.00:0.00:0:0:0.00:0.00:0.00:0:0.00:0.00:0.00	A
34	MT41	MT41	clinical	SureSelectXT_Target_Enrichment	SureSelect_Human_All_Exon_V6	Novaseq6000_S2	159.96	19.220190516	1	0.997	0.995	0.991	chrM_ucsc.hg19	16571	1060825	10608.2	64.017	55.1576	3101804739	60456963	63	A:63:56.21:35.83:0.00:29:34:0.45:0.00:3.57:29:0.35:100.54:0.43	C:0:0.00:0.00:0.00:0:0:0.00:0.00:0.00:0:0.00:0.00:0.00	G:0:0.00:0.00:0.00:0:0:0.00:0.00:0.00:0:0.00:0.00:0.00	T:0:0.00:0.00:0.00:0:0:0.00:0.00:0.00:0:0.00:0.00:0.00	A
35	MT42	MT42	clinical	SureSelectXT_Target_Enrichment	SureSelect_Human_All_Exon_V6	Novaseq6000_S2	144.64	17.732717662	0.998	0.994	0.991	0.987	chrM_ucsc.hg19	16571	1031930	10319.3	62.2733	53.8576	3101804739	60456963	59	A:59:50.66:35.54:0.15:38:21:0.51:0.00:6.93:38:0.40:100.64:0.44	C:0:0.00:0.00:0.00:0:0:0.00:0.00:0.00:0:0.00:0.00:0.00	G:0:0.00:0.00:0.00:0:0:0.00:0.00:0.00:0:0.00:0.00:0.00	T:0:0.00:0.00:0.00:0:0:0.00:0.00:0.00:0:0.00:0.00:0.00	A
36	MT43	MT43	clinical	SureSelectXT_Target_Enrichment	SureSelect_Human_All_Exon_V6	Novaseq6000_S2	139.16	15.864506522	0.998	0.995	0.992	0.987	chrM_ucsc.hg19	16571	951436	9514.36	57.4158	48.9099	3101804739	60456963	45	A:45:56.16:37.00:0.00:23:22:0.49:0.00:0.49:23:0.39:100.56:0.38	C:0:0.00:0.00:0.00:0:0:0.00:0.00:0.00:0:0.00:0.00:0.00	G:0:0.00:0.00:0.00:0:0:0.00:0.00:0.00:0:0.00:0.00:0.00	T:0:0.00:0.00:0.00:0:0:0.00:0.00:0.00:0:0.00:0.00:0.00	A
37	MT44	MT44	clinical	SureSelectXT_Target_Enrichment	SureSelect_Human_All_Exon_V6	Novaseq6000_S2	155.30	19.1137248	0.998	0.995	0.993	0.990	chrM_ucsc.hg19	16571	811163	8111.63	48.9508	43.6123	3101804739	60456963	45	A:45:55.67:37.00:0.00:29:16:0.50:0.00:3.60:29:0.45:100.36:0.44	C:0:0.00:0.00:0.00:0:0:0.00:0.00:0.00:0:0.00:0.00:0.00	G:0:0.00:0.00:0.00:0:0:0.00:0.00:0.00:0:0.00:0.00:0.00	T:0:0.00:0.00:0.00:0:0:0.00:0.00:0.00:0:0.00:0.00:0.00	A
38	MT45	MT45	clinical	SureSelectXT_Target_Enrichment	SureSelect_Human_All_Exon_V6	Novaseq6000_S2	116.86	14.313366904	0.997	0.994	0.99	0.984	chrM_ucsc.hg19	16571	624517	6245.17	37.6873	32.6508	3101804739	60456963	29	A:29:56.07:36.59:0.00:15:14:0.53:0.00:0.00:15:0.60:100.55:0.59	C:0:0.00:0.00:0.00:0:0:0.00:0.00:0.00:0:0.00:0.00:0.00	G:0:0.00:0.00:0.00:0:0:0.00:0.00:0.00:0:0.00:0.00:0.00	T:0:0.00:0.00:0.00:0:0:0.00:0.00:0.00:0:0.00:0.00:0.00	A
39	MT46	MT46	clinical	SureSelectXT_Target_Enrichment	SureSelect_Human_All_Exon_V6	Novaseq6000_S2	137.31	15.274883268	0.998	0.994	0.991	0.987	chrM_ucsc.hg19	16571	1360199	13602	82.0831	70.8637	3101804739	60456963	67	A:67:55.70:36.04:0.00:36:31:0.44:0.00:6.78:36:0.35:100.58:0.38	C:0:0.00:0.00:0.00:0:0:0.00:0.00:0.00:0:0.00:0.00:0.00	G:0:0.00:0.00:0.00:0:0:0.00:0.00:0.00:0:0.00:0.00:0.00	T:0:0.00:0.00:0.00:0:0:0.00:0.00:0.00:0:0.00:0.00:0.00	A
40	MT47	MT47	clinical	SureSelectXT_Target_Enrichment	SureSelect_Human_All_Exon_V6	Novaseq6000_S2	141.92	16.24491777	0.998	0.995	0.992	0.988	chrM_ucsc.hg19	16571	820546	8205.46	49.517	42.5738	3101804739	60456963	40	A:40:56.15:36.10:0.00:20:20:0.58:0.00:1.10:20:0.35:100.72:0.37	C:0:0.00:0.00:0.00:0:0:0.00:0.00:0.00:0:0.00:0.00:0.00	G:0:0.00:0.00:0.00:0:0:0.00:0.00:0.00:0:0.00:0.00:0.00	T:0:0.00:0.00:0.00:0:0:0.00:0.00:0.00:0:0.00:0.00:0.00	A
41	MT48	MT48	clinical	SureSelectXT_Target_Enrichment	SureSelect_Human_All_Exon_V6	Novaseq6000_S2	151.18	18.046721006	1	0.998	0.996	0.992	chrM_ucsc.hg19	16571	1362703	13627	82.2342	71.2067	3101804739	60456963	65	A:65:56.38:35.68:0.00:36:29:0.47:0.00:2.37:36:0.32:100.17:0.41	C:0:0.00:0.00:0.00:0:0:0.00:0.00:0.00:0:0.00:0.00:0.00	G:0:0.00:0.00:0.00:0:0:0.00:0.00:0.00:0:0.00:0.00:0.00	T:0:0.00:0.00:0.00:0:0:0.00:0.00:0.00:0:0.00:0.00:0.00	A
42	MT49	MT49	clinical	SureSelectXT_Target_Enrichment	SureSelect_Human_All_Exon_V6	Novaseq6000_S2	152.46	17.966541348	0.998	0.995	0.993	0.990	chrM_ucsc.hg19	16571	972988	9729.88	58.7163	50.9041	3101804739	60456963	42	A:41:55.83:36.07:0.00:22:19:0.48:0.00:3.22:22:0.44:99.12:0.46	C:0:0.00:0.00:0.00:0:0:0.00:0.00:0.00:0:0.00:0.00:0.00	G:0:0.00:0.00:0.00:0:0:0.00:0.00:0.00:0:0.00:0.00:0.00	T:1:43.00:11.00:0.00:0:1:0.99:0.12:161.00:0:0.00:101.00:0.50	A
43	MT50	MT50	clinical	SureSelectXT_Target_Enrichment	SureSelect_Human_All_Exon_V6	Novaseq6000_S2	128.78	16.023744738	1	0.998	0.995	0.990	chrM_ucsc.hg19	16571	1117984	11179.8	67.4663	58.0127	3101804739	60456963	83	A:83:56.77:36.71:0.00:51:32:0.53:0.00:0.93:51:0.43:100.43:0.45	C:0:0.00:0.00:0.00:0:0:0.00:0.00:0.00:0:0.00:0.00:0.00	G:0:0.00:0.00:0.00:0:0:0.00:0.00:0.00:0:0.00:0.00:0.00	T:0:0.00:0.00:0.00:0:0:0.00:0.00:0.00:0:0.00:0.00:0.00	A
44	MT51	MT51	clinical	SureSelectXT_Target_Enrichment	SureSelect_Human_All_Exon_V6	Novaseq6000_S2	124.98	14.561507744	1	0.996	0.993	0.986	chrM_ucsc.hg19	16571	187777	1877.77	11.3317	9.73929	3101804739	60456963	14	A:14:53.00:37.00:0.00:8:6:0.43:0.00:0.79:8:0.75:100.93:0.55	C:0:0.00:0.00:0.00:0:0:0.00:0.00:0.00:0:0.00:0.00:0.00	G:0:0.00:0.00:0.00:0:0:0.00:0.00:0.00:0:0.00:0.00:0.00	T:0:0.00:0.00:0.00:0:0:0.00:0.00:0.00:0:0.00:0.00:0.00	A
45	MT52	MT52	clinical	SureSelectXT_Target_Enrichment	SureSelect_Human_All_Exon_V6	Novaseq6000_S2	152.14	17.58068418	1	0.997	0.995	0.991	chrM_ucsc.hg19	16571	127080	1270.8	7.6688	6.76614	3101804739	60456963	11	A:11:53.91:37.00:2.36:2:9:0.33:0.00:1.00:2:0.15:100.36:0.57	C:0:0.00:0.00:0.00:0:0:0.00:0.00:0.00:0:0.00:0.00:0.00	G:0:0.00:0.00:0.00:0:0:0.00:0.00:0.00:0:0.00:0.00:0.00	T:0:0.00:0.00:0.00:0:0:0.00:0.00:0.00:0:0.00:0.00:0.00	A
46	MT53	MT53	clinical	SureSelectXT_Target_Enrichment	SureSelect_Human_All_Exon_V6	Novaseq6000_S2	126.09	15.47221929	0.998	0.994	0.991	0.986	chrM_ucsc.hg19	16571	122912	1229.12	7.41732	6.53458	3101804739	60456963	7	A:7:58.57:37.00:0.00:5:2:0.73:0.00:0.00:5:0.46:100.57:0.49	C:0:0.00:0.00:0.00:0:0:0.00:0.00:0.00:0:0.00:0.00:0.00	G:0:0.00:0.00:0.00:0:0:0.00:0.00:0.00:0:0.00:0.00:0.00	T:0:0.00:0.00:0.00:0:0:0.00:0.00:0.00:0:0.00:0.00:0.00	A
47	MT54	MT54	clinical	SureSelectXT_Target_Enrichment	SureSelect_Human_All_Exon_V6	Novaseq6000_S2	165.73	19.50722398	1	0.998	0.997	0.994	chrM_ucsc.hg19	16571	109581	1095.81	6.61279	5.70453	3101804739	60456963	3	A:3:60.00:37.00:0.00:0:3:0.76:0.00:0.00:0:0.00:100.67:0.62	C:0:0.00:0.00:0.00:0:0:0.00:0.00:0.00:0:0.00:0.00:0.00	G:0:0.00:0.00:0.00:0:0:0.00:0.00:0.00:0:0.00:0.00:0.00	T:0:0.00:0.00:0.00:0:0:0.00:0.00:0.00:0:0.00:0.00:0.00	A
48	MT55	MT55	clinical	SureSelectXT_Target_Enrichment	SureSelect_Human_All_Exon_V6	Novaseq6000_S2	125.40	13.604052994	0.997	0.994	0.989	0.982	chrM_ucsc.hg19	16571	72397	723.97	4.36892	3.81165	3101804739	60456963	3	A:3:50.00:37.00:0.00:3:0:0.32:0.00:0.00:3:0.82:100.67:0.82	C:0:0.00:0.00:0.00:0:0:0.00:0.00:0.00:0:0.00:0.00:0.00	G:0:0.00:0.00:0.00:0:0:0.00:0.00:0.00:0:0.00:0.00:0.00	T:0:0.00:0.00:0.00:0:0:0.00:0.00:0.00:0:0.00:0.00:0.00	A
49	MT56	MT56	clinical	SureSelectXT_Target_Enrichment	SureSelect_Human_All_Exon_V6	Novaseq6000_S2	123.16	14.261078396	1	0.996	0.992	0.986	chrM_ucsc.hg19	16571	98282	982.82	5.93096	5.12493	3101804739	60456963	5	A:5:53.60:37.00:0.00:1:4:0.23:0.00:0.00:1:0.02:100.80:0.49	C:0:0.00:0.00:0.00:0:0:0.00:0.00:0.00:0:0.00:0.00:0.00	G:0:0.00:0.00:0.00:0:0:0.00:0.00:0.00:0:0.00:0.00:0.00	T:0:0.00:0.00:0.00:0:0:0.00:0.00:0.00:0:0.00:0.00:0.00	A
50	MT57	MT57	clinical	SureSelectXT_Target_Enrichment	SureSelect_Human_All_Exon_V6	Novaseq6000_S2	126.98	15.47221929	0.998	0.994	0.991	0.986	chrM_ucsc.hg19	16571	183811	1838.11	11.0923	9.65051	3101804739	60456963	11	A:11:53.64:34.82:0.00:0:11:0.64:0.00:5.36:0:0.00:100.82:0.36	C:0:0.00:0.00:0.00:0:0:0.00:0.00:0.00:0:0.00:0.00:0.00	G:0:0.00:0.00:0.00:0:0:0.00:0.00:0.00:0:0.00:0.00:0.00	T:0:0.00:0.00:0.00:0:0:0.00:0.00:0.00:0:0.00:0.00:0.00	A
51	MT58	MT58	clinical	SureSelectXT_Target_Enrichment	SureSelect_Human_All_Exon_V6	Novaseq6000_S2	131.47	15.244941818	0.998	0.995	0.992	0.987	chrM_ucsc.hg19	16571	114886	1148.86	6.93295	5.96132	3101804739	60456963	2	A:2:57.00:37.00:0.00:2:0:0.84:0.00:5.50:2:0.56:100.50:0.56	C:0:0.00:0.00:0.00:0:0:0.00:0.00:0.00:0:0.00:0.00:0.00	G:0:0.00:0.00:0.00:0:0:0.00:0.00:0.00:0:0.00:0.00:0.00	T:0:0.00:0.00:0.00:0:0:0.00:0.00:0.00:0:0.00:0.00:0.00	A
52	MT59	MT59	clinical	SureSelectXT_Target_Enrichment	SureSelect_Human_All_Exon_V6	Novaseq6000_S2	122.23	14.15390063	0.998	0.995	0.991	0.985	chrM_ucsc.hg19	16571	144200	1442	8.70193	7.50857	3101804739	60456963	9	A:9:56.22:37.00:0.00:4:5:0.61:0.01:11.44:4:0.53:100.44:0.43	C:0:0.00:0.00:0.00:0:0:0.00:0.00:0.00:0:0.00:0.00:0.00	G:0:0.00:0.00:0.00:0:0:0.00:0.00:0.00:0:0.00:0.00:0.00	T:0:0.00:0.00:0.00:0:0:0.00:0.00:0.00:0:0.00:0.00:0.00	A
53	MT60	MT60	clinical	SureSelectXT_Target_Enrichment	SureSelect_Human_All_Exon_V6	Novaseq6000_S2	98.65	11.63746644	1	0.995	0.988	0.975	chrM_ucsc.hg19	16571	106898	1068.98	6.45094	5.75564	3101804739	60456963	5	A:5:56.00:34.60:0.00:3:2:0.55:0.00:2.20:3:0.52:100.40:0.52	C:0:0.00:0.00:0.00:0:0:0.00:0.00:0.00:0:0.00:0.00:0.00	G:0:0.00:0.00:0.00:0:0:0.00:0.00:0.00:0:0.00:0.00:0.00	T:0:0.00:0.00:0.00:0:0:0.00:0.00:0.00:0:0.00:0.00:0.00	A
54	MT61	MT61	clinical	SureSelectXT_Target_Enrichment	SureSelect_Human_All_Exon_V6	Novaseq6000_S2	114.29	13.124492672	1	0.996	0.992	0.984	chrM_ucsc.hg19	16571	155641	1556.41	9.3924	8.22643	3101804739	60456963	7	A:7:57.14:37.00:0.00:3:4:0.61:0.00:0.00:3:0.62:100.29:0.60	C:0:0.00:0.00:0.00:0:0:0.00:0.00:0.00:0:0.00:0.00:0.00	G:0:0.00:0.00:0.00:0:0:0.00:0.00:0.00:0:0.00:0.00:0.00	T:0:0.00:0.00:0.00:0:0:0.00:0.00:0.00:0:0.00:0.00:0.00	A
55	MT62	MT62	clinical	SureSelectXT_Target_Enrichment	SureSelect_Human_All_Exon_V6	Novaseq6000_S2	116.08	13.944393502	0.998	0.994	0.99	0.984	chrM_ucsc.hg19	16571	176175	1761.75	10.6315	9.12378	3101804739	60456963	18	A:18:50.89:36.33:2.78:11:7:0.50:0.00:0.00:11:0.50:100.78:0.51	C:0:0.00:0.00:0.00:0:0:0.00:0.00:0.00:0:0.00:0.00:0.00	G:0:0.00:0.00:0.00:0:0:0.00:0.00:0.00:0:0.00:0.00:0.00	T:0:0.00:0.00:0.00:0:0:0.00:0.00:0.00:0:0.00:0.00:0.00	A
56	MT63	MT63	clinical	SureSelectXT_Target_Enrichment	SureSelect_Human_All_Exon_V6	Novaseq6000_S2	134.76	16.143797984	0.998	0.996	0.993	0.989	chrM_ucsc.hg19	16571	198490	1984.9	11.9782	10.4043	3101804739	60456963	5	A:5:60.00:37.00:0.00:2:3:0.69:0.00:0.00:2:0.19:101.00:0.40	C:0:0.00:0.00:0.00:0:0:0.00:0.00:0.00:0:0.00:0.00:0.00	G:0:0.00:0.00:0.00:0:0:0.00:0.00:0.00:0:0.00:0.00:0.00	T:0:0.00:0.00:0.00:0:0:0.00:0.00:0.00:0:0.00:0.00:0.00	A
57	MT64	MT64	clinical	SureSelectXT_Target_Enrichment	SureSelect_Human_All_Exon_V6	Novaseq6000_S2	137.92	15.832681624	1	0.998	0.995	0.991	chrM_ucsc.hg19	16571	112055	1120.55	6.7621	5.78165	3101804739	60456963	5	A:5:58.00:37.00:0.00:3:2:0.64:0.00:0.00:3:0.56:100.40:0.58	C:0:0.00:0.00:0.00:0:0:0.00:0.00:0.00:0:0.00:0.00:0.00	G:0:0.00:0.00:0.00:0:0:0.00:0.00:0.00:0:0.00:0.00:0.00	T:0:0.00:0.00:0.00:0:0:0.00:0.00:0.00:0:0.00:0.00:0.00	A
58	MT65	MT65	clinical	SureSelectXT_Target_Enrichment	SureSelect_Human_All_Exon_V6	Novaseq6000_S2	127.18	15.380622188	1	0.997	0.994	0.989	chrM_ucsc.hg19	16571	193271	1932.71	11.6632	10.06	3101804739	60456963	7	A:7:57.14:37.00:0.00:3:4:0.49:0.00:0.00:3:0.46:99.43:0.60	C:0:0.00:0.00:0.00:0:0:0.00:0.00:0.00:0:0.00:0.00:0.00	G:0:0.00:0.00:0.00:0:0:0.00:0.00:0.00:0:0.00:0.00:0.00	T:0:0.00:0.00:0.00:0:0:0.00:0.00:0.00:0:0.00:0.00:0.00	A
59	MT66	MT66	clinical	SureSelectXT_Target_Enrichment	SureSelect_Human_All_Exon_V6	Novaseq6000_S2	113.40	13.62140843	1	0.995	0.99	0.982	chrM_ucsc.hg19	16571	114817	1148.17	6.92879	5.8548	3101804739	60456963	2	A:2:57.50:37.00:0.00:1:1:0.86:0.00:0.00:1:0.60:100.50:0.54	C:0:0.00:0.00:0.00:0:0:0.00:0.00:0.00:0:0.00:0.00:0.00	G:0:0.00:0.00:0.00:0:0:0.00:0.00:0.00:0:0.00:0.00:0.00	T:0:0.00:0.00:0.00:0:0:0.00:0.00:0.00:0:0.00:0.00:0.00	A
60	MT67	MT67	clinical	SureSelectXT_Target_Enrichment	SureSelect_Human_All_Exon_V6	Novaseq6000_S2	115.45	13.711836154	1	0.996	0.991	0.983	chrM_ucsc.hg19	16571	113877	1138.77	6.87206	6.02517	3101804739	60456963	4	A:4:55.00:31.00:0.00:1:3:0.44:0.00:0.00:1:0.95:100.75:0.57	C:0:0.00:0.00:0.00:0:0:0.00:0.00:0.00:0:0.00:0.00:0.00	G:0:0.00:0.00:0.00:0:0:0.00:0.00:0.00:0:0.00:0.00:0.00	T:0:0.00:0.00:0.00:0:0:0.00:0.00:0.00:0:0.00:0.00:0.00	A
61	MT68	MT68	clinical	SureSelectXT_Target_Enrichment	SureSelect_Human_All_Exon_V6	Novaseq6000_S2	101.18	12.238794021	1	0.995	0.99	0.981	chrM_ucsc.hg19	16571	77058	770.58	4.65015	4.03844	3101804739	60456963	2	A:2:55.00:37.00:0.00:1:1:0.52:0.00:0.00:1:0.18:101.00:0.25	C:0:0.00:0.00:0.00:0:0:0.00:0.00:0.00:0:0.00:0.00:0.00	G:0:0.00:0.00:0.00:0:0:0.00:0.00:0.00:0:0.00:0.00:0.00	T:0:0.00:0.00:0.00:0:0:0.00:0.00:0.00:0:0.00:0.00:0.00	A
62	MT69	MT69	clinical	SureSelectXT_Target_Enrichment	SureSelect_Human_All_Exon_V6	Novaseq6000_S2	108.53	12.43635119	1	0.996	0.991	0.983	chrM_ucsc.hg19	16571	125143	1251.43	7.5519	6.55426	3101804739	60456963	5	A:5:56.00:37.00:0.00:2:3:0.32:0.00:7.40:2:0.41:100.60:0.72	C:0:0.00:0.00:0.00:0:0:0.00:0.00:0.00:0:0.00:0.00:0.00	G:0:0.00:0.00:0.00:0:0:0.00:0.00:0.00:0:0.00:0.00:0.00	T:0:0.00:0.00:0.00:0:0:0.00:0.00:0.00:0:0.00:0.00:0.00	A
63	MT70	MT70	clinical	SureSelectXT_Target_Enrichment	SureSelect_Human_All_Exon_V6	Novaseq6000_S2	123.82	14.261078396	1	0.996	0.992	0.986	chrM_ucsc.hg19	16571	189356	1893.56	11.427	9.8449	3101804739	60456963	8	A:8:57.12:37.00:0.00:2:6:0.53:0.00:4.62:2:0.72:100.38:0.61	C:0:0.00:0.00:0.00:0:0:0.00:0.00:0.00:0:0.00:0.00:0.00	G:0:0.00:0.00:0.00:0:0:0.00:0.00:0.00:0:0.00:0.00:0.00	T:0:0.00:0.00:0.00:0:0:0.00:0.00:0.00:0:0.00:0.00:0.00	A
64	MT71	MT71	clinical	SureSelectXT_Target_Enrichment	SureSelect_Human_All_Exon_V6	Novaseq6000_S2	132.88	15.240934744	1	0.997	0.993	0.987	chrM_ucsc.hg19	16571	126918	1269.18	7.65902	6.63422	3101804739	60456963	9	A:9:55.33:37.00:0.00:4:5:0.42:0.00:1.22:4:0.27:100.67:0.47	C:0:0.00:0.00:0.00:0:0:0.00:0.00:0.00:0:0.00:0.00:0.00	G:0:0.00:0.00:0.00:0:0:0.00:0.00:0.00:0:0.00:0.00:0.00	T:0:0.00:0.00:0.00:0:0:0.00:0.00:0.00:0:0.00:0.00:0.00	A
65	MT72	MT72	clinical	SureSelectXT_Target_Enrichment	SureSelect_Human_All_Exon_V6	Novaseq6000_S2	122.99	14.15390063	0.998	0.995	0.991	0.985	chrM_ucsc.hg19	16571	179076	1790.76	10.8066	9.42444	3101804739	60456963	9	A:9:58.22:37.00:0.00:2:7:0.48:0.00:3.67:2:0.29:100.56:0.66	C:0:0.00:0.00:0.00:0:0:0.00:0.00:0.00:0:0.00:0.00:0.00	G:0:0.00:0.00:0.00:0:0:0.00:0.00:0.00:0:0.00:0.00:0.00	T:0:0.00:0.00:0.00:0:0:0.00:0.00:0.00:0:0.00:0.00:0.00	A
66	MT73	MT73	clinical	SureSelectXT_Target_Enrichment	SureSelect_Human_All_Exon_V6	Novaseq6000_S2	120.27	13.503854126	0.998	0.995	0.991	0.985	chrM_ucsc.hg19	16571	287602	2876.02	17.3558	14.8617	3101804739	60456963	26	A:26:55.50:36.08:0.00:11:15:0.60:0.00:2.54:11:0.49:100.46:0.39	C:0:0.00:0.00:0.00:0:0:0.00:0.00:0.00:0:0.00:0.00:0.00	G:0:0.00:0.00:0.00:0:0:0.00:0.00:0.00:0:0.00:0.00:0.00	T:0:0.00:0.00:0.00:0:0:0.00:0.00:0.00:0:0.00:0.00:0.00	A
67	MT74	MT74	clinical	SureSelectXT_Target_Enrichment	SureSelect_Human_All_Exon_V6	Novaseq6000_S2	119.31	13.793918652	0.998	0.994	0.99	0.984	chrM_ucsc.hg19	16571	128220	1282.2	7.7376	6.69348	3101804739	60456963	6	A:6:56.67:37.00:0.00:0:6:0.65:0.00:0.00:0:0.00:100.33:0.32	C:0:0.00:0.00:0.00:0:0:0.00:0.00:0.00:0:0.00:0.00:0.00	G:0:0.00:0.00:0.00:0:0:0.00:0.00:0.00:0:0.00:0.00:0.00	T:0:0.00:0.00:0.00:0:0:0.00:0.00:0.00:0:0.00:0.00:0.00	A
68	MT75	MT75	clinical	SureSelectXT_Target_Enrichment	SureSelect_Human_All_Exon_V6	Novaseq6000_S2	163.96	19.440344458	1	0.998	0.996	0.992	chrM_ucsc.hg19	16571	264295	2642.95	15.9492	13.7931	3101804739	60456963	17	A:17:56.12:36.29:0.00:8:9:0.40:0.00:0.65:8:0.69:100.35:0.62	C:0:0.00:0.00:0.00:0:0:0.00:0.00:0.00:0:0.00:0.00:0.00	G:0:0.00:0.00:0.00:0:0:0.00:0.00:0.00:0:0.00:0.00:0.00	T:0:0.00:0.00:0.00:0:0:0.00:0.00:0.00:0:0.00:0.00:0.00	A
69	MT76	MT76	clinical	SureSelectXT_Target_Enrichment	SureSelect_Human_All_Exon_V6	Novaseq6000_S2	128.99	14.59273553	1	0.997	0.993	0.986	chrM_ucsc.hg19	16571	177747	1777.47	10.7264	9.28437	3101804739	60456963	23	A:23:57.26:37.00:0.00:12:11:0.43:0.00:2.39:12:0.38:100.43:0.49	C:0:0.00:0.00:0.00:0:0:0.00:0.00:0.00:0:0.00:0.00:0.00	G:0:0.00:0.00:0.00:0:0:0.00:0.00:0.00:0:0.00:0.00:0.00	T:0:0.00:0.00:0.00:0:0:0.00:0.00:0.00:0:0.00:0.00:0.00	A
70	MT77	MT77	clinical	SureSelectXT_Target_Enrichment	SureSelect_Human_All_Exon_V6	Novaseq6000_S2	126.42	15.47221929	0.998	0.994	0.991	0.986	chrM_ucsc.hg19	16571	195698	1956.98	11.8097	10.0722	3101804739	60456963	11	A:10:55.70:34.40:0.00:3:7:0.50:0.00:0.00:3:0.68:100.60:0.57	C:0:0.00:0.00:0.00:0:0:0.00:0.00:0.00:0:0.00:0.00:0.00	G:0:0.00:0.00:0.00:0:0:0.00:0.00:0.00:0:0.00:0.00:0.00	T:1:48.00:11.00:0.00:0:1:0.53:0.05:69.00:0:0.00:101.00:0.27	A
71	MT78	MT78	clinical	SureSelectXT_Target_Enrichment	SureSelect_Human_All_Exon_V6	Novaseq6000_S2	128.09	14.59273553	1	0.997	0.993	0.986	chrM_ucsc.hg19	16571	255176	2551.76	15.399	13.2635	3101804739	60456963	7	A:7:55.00:31.57:0.00:3:4:0.47:0.02:20.86:3:0.63:100.57:0.68	C:0:0.00:0.00:0.00:0:0:0.00:0.00:0.00:0:0.00:0.00:0.00	G:0:0.00:0.00:0.00:0:0:0.00:0.00:0.00:0:0.00:0.00:0.00	T:0:0.00:0.00:0.00:0:0:0.00:0.00:0.00:0:0.00:0.00:0.00	A
72	MT79	MT79	clinical	SureSelectXT_Target_Enrichment	SureSelect_Human_All_Exon_V6	Novaseq6000_S2	138.95	16.60853696	0.997	0.995	0.992	0.989	chrM_ucsc.hg19	16571	187139	1871.39	11.2932	9.41141	3101804739	60456963	12	A:12:55.75:37.00:0.00:6:6:0.48:0.00:0.92:6:0.34:100.83:0.38	C:0:0.00:0.00:0.00:0:0:0.00:0.00:0.00:0:0.00:0.00:0.00	G:0:0.00:0.00:0.00:0:0:0.00:0.00:0.00:0:0.00:0.00:0.00	T:0:0.00:0.00:0.00:0:0:0.00:0.00:0.00:0:0.00:0.00:0.00	A
73	MT80	MT80	clinical	SureSelectXT_Target_Enrichment	SureSelect_Human_All_Exon_V6	Novaseq6000_S2	130.78	15.048572164	1	0.996	0.991	0.982	chrM_ucsc.hg19	16571	218112	2181.12	13.1623	11.4644	3101804739	60456963	11	A:11:55.45:37.00:0.00:1:10:0.40:0.00:0.00:1:0.88:100.82:0.66	C:0:0.00:0.00:0.00:0:0:0.00:0.00:0.00:0:0.00:0.00:0.00	G:0:0.00:0.00:0.00:0:0:0.00:0.00:0.00:0:0.00:0.00:0.00	T:0:0.00:0.00:0.00:0:0:0.00:0.00:0.00:0:0.00:0.00:0.00	A
74	MT81	MT81	clinical	SureSelectXT_Target_Enrichment	SureSelect_Human_All_Exon_V6	Novaseq6000_S2	136.30	16.055258556	1	0.998	0.995	0.990	chrM_ucsc.hg19	16571	172396	1723.96	10.4035	9.11744	3101804739	60456963	11	A:11:55.45:35.91:0.00:6:5:0.48:0.00:6.36:6:0.40:100.55:0.32	C:0:0.00:0.00:0.00:0:0:0.00:0.00:0.00:0:0.00:0.00:0.00	G:0:0.00:0.00:0.00:0:0:0.00:0.00:0.00:0:0.00:0.00:0.00	T:0:0.00:0.00:0.00:0:0:0.00:0.00:0.00:0:0.00:0.00:0.00	A
75	MT83	MT83	clinical	SureSelectXT_Target_Enrichment	SureSelect_Human_All_Exon_V6	Novaseq6000_S2	128.05	14.59273553	1	0.997	0.993	0.986	chrM_ucsc.hg19	16571	151896	1518.96	9.16639	8.06554	3101804739	60456963	6	A:6:53.33:37.00:0.00:3:3:0.50:0.00:0.00:3:0.62:100.83:0.51	C:0:0.00:0.00:0.00:0:0:0.00:0.00:0.00:0:0.00:0.00:0.00	G:0:0.00:0.00:0.00:0:0:0.00:0.00:0.00:0:0.00:0.00:0.00	T:0:0.00:0.00:0.00:0:0:0.00:0.00:0.00:0:0.00:0.00:0.00	A
76	MT84	MT84	clinical	SureSelectXT_Target_Enrichment	SureSelect_Human_All_Exon_V6	Novaseq6000_S2	112.45	12.773429919	0.998	0.994	0.99	0.982	chrM_ucsc.hg19	16571	131494	1314.94	7.93518	6.91086	3101804739	60456963	14	A:14:57.86:37.00:0.00:7:7:0.67:0.00:0.00:7:0.53:100.50:0.58	C:0:0.00:0.00:0.00:0:0:0.00:0.00:0.00:0:0.00:0.00:0.00	G:0:0.00:0.00:0.00:0:0:0.00:0.00:0.00:0:0.00:0.00:0.00	T:0:0.00:0.00:0.00:0:0:0.00:0.00:0.00:0:0.00:0.00:0.00	A
77	MT85	MT85	clinical	SureSelectXT_Target_Enrichment	SureSelect_Human_All_Exon_V6	Novaseq6000_S2	125.63	13.604052994	0.997	0.994	0.989	0.982	chrM_ucsc.hg19	16571	168137	1681.37	10.1465	8.65606	3101804739	60456963	11	A:11:54.55:33.55:0.00:8:3:0.55:0.00:0.00:8:0.56:100.91:0.50	C:0:0.00:0.00:0.00:0:0:0.00:0.00:0.00:0:0.00:0.00:0.00	G:0:0.00:0.00:0.00:0:0:0.00:0.00:0.00:0:0.00:0.00:0.00	T:0:0.00:0.00:0.00:0:0:0.00:0.00:0.00:0:0.00:0.00:0.00	A
78	MT86	MT86	clinical	SureSelectXT_Target_Enrichment	SureSelect_Human_All_Exon_V6	Novaseq6000_S2	119.97	13.793918652	0.998	0.994	0.99	0.984	chrM_ucsc.hg19	16571	189128	1891.28	11.4132	9.90272	3101804739	60456963	6	A:6:53.17:37.00:0.00:3:3:0.46:0.00:1.83:3:0.84:100.83:0.67	C:0:0.00:0.00:0.00:0:0:0.00:0.00:0.00:0:0.00:0.00:0.00	G:0:0.00:0.00:0.00:0:0:0.00:0.00:0.00:0:0.00:0.00:0.00	T:0:0.00:0.00:0.00:0:0:0.00:0.00:0.00:0:0.00:0.00:0.00	A
79	MT87	MT87	clinical	SureSelectXT_Target_Enrichment	SureSelect_Human_All_Exon_V6	Novaseq6000_S2	121.06	14.228285918	1	0.997	0.993	0.987	chrM_ucsc.hg19	16571	135396	1353.96	8.17067	7.02287	3101804739	60456963	4	A:4:55.00:37.00:0.00:1:3:0.62:0.00:0.00:1:0.58:100.75:0.40	C:0:0.00:0.00:0.00:0:0:0.00:0.00:0.00:0:0.00:0.00:0.00	G:0:0.00:0.00:0.00:0:0:0.00:0.00:0.00:0:0.00:0.00:0.00	T:0:0.00:0.00:0.00:0:0:0.00:0.00:0.00:0:0.00:0.00:0.00	A
80	MT88	MT88	clinical	SureSelectXT_Target_Enrichment	SureSelect_Human_All_Exon_V6	Novaseq6000_S2	123.34	14.261078396	1	0.996	0.992	0.986	chrM_ucsc.hg19	16571	123248	1232.48	7.4376	6.47483	3101804739	60456963	2	A:2:48.50:37.00:0.00:2:0:0.25:0.01:5.50:2:0.85:99.00:0.85	C:0:0.00:0.00:0.00:0:0:0.00:0.00:0.00:0:0.00:0.00:0.00	G:0:0.00:0.00:0.00:0:0:0.00:0.00:0.00:0:0.00:0.00:0.00	T:0:0.00:0.00:0.00:0:0:0.00:0.00:0.00:0:0.00:0.00:0.00	A
81	MT89	MT89	clinical	SureSelectXT_Target_Enrichment	SureSelect_Human_All_Exon_V6	Novaseq6000_S2	128.47	14.59273553	1	0.997	0.993	0.986	chrM_ucsc.hg19	16571	244989	2449.89	14.7842	12.6776	3101804739	60456963	14	A:14:56.07:37.00:0.00:10:4:0.48:0.00:3.14:10:0.51:100.86:0.50	C:0:0.00:0.00:0.00:0:0:0.00:0.00:0.00:0:0.00:0.00:0.00	G:0:0.00:0.00:0.00:0:0:0.00:0.00:0.00:0:0.00:0.00:0.00	T:0:0.00:0.00:0.00:0:0:0.00:0.00:0.00:0:0.00:0.00:0.00	A
82	MT90	MT90	clinical	SureSelectXT_Target_Enrichment	SureSelect_Human_All_Exon_V6	Novaseq6000_S2	127.03	15.380622188	1	0.997	0.994	0.989	chrM_ucsc.hg19	16571	90661	906.61	5.47109	4.76469	3101804739	60456963	14	A:14:57.14:35.29:0.00:2:12:0.48:0.00:0.00:2:0.42:100.64:0.53	C:0:0.00:0.00:0.00:0:0:0.00:0.00:0.00:0:0.00:0.00:0.00	G:0:0.00:0.00:0.00:0:0:0.00:0.00:0.00:0:0.00:0.00:0.00	T:0:0.00:0.00:0.00:0:0:0.00:0.00:0.00:0:0.00:0.00:0.00	A
83	MT92	MT92	clinical	SureSelectXT_Target_Enrichment	SureSelect_Human_All_Exon_V6	Novaseq6000_S2	134.45	16.143797984	0.998	0.996	0.993	0.989	chrM_ucsc.hg19	16571	177321	1773.21	10.7007	9.22788	3101804739	60456963	14	A:14:57.43:37.00:0.00:5:9:0.56:0.00:3.43:5:0.55:100.64:0.63	C:0:0.00:0.00:0.00:0:0:0.00:0.00:0.00:0:0.00:0.00:0.00	G:0:0.00:0.00:0.00:0:0:0.00:0.00:0.00:0:0.00:0.00:0.00	T:0:0.00:0.00:0.00:0:0:0.00:0.00:0.00:0:0.00:0.00:0.00	A
84	MT93	MT93	clinical	SureSelectXT_Target_Enrichment	SureSelect_Human_All_Exon_V6	Novaseq6000_S2	129.96	15.220794132	1	0.998	0.994	0.989	chrM_ucsc.hg19	16571	106477	1064.77	6.42553	5.51328	3101804739	60456963	4	A:4:46.25:37.00:2.50:3:1:0.37:0.00:0.00:3:0.38:101.00:0.38	C:0:0.00:0.00:0.00:0:0:0.00:0.00:0.00:0:0.00:0.00:0.00	G:0:0.00:0.00:0.00:0:0:0.00:0.00:0.00:0:0.00:0.00:0.00	T:0:0.00:0.00:0.00:0:0:0.00:0.00:0.00:0:0.00:0.00:0.00	A
85	MT94	MT94	clinical	SureSelectXT_Target_Enrichment	SureSelect_Human_All_Exon_V6	Novaseq6000_S2	130.09	15.048572164	1	0.996	0.991	0.982	chrM_ucsc.hg19	16571	209214	2092.14	12.6253	10.8354	3101804739	60456963	11	A:11:58.18:37.00:0.00:7:4:0.72:0.00:0.00:7:0.41:100.64:0.47	C:0:0.00:0.00:0.00:0:0:0.00:0.00:0.00:0:0.00:0.00:0.00	G:0:0.00:0.00:0.00:0:0:0.00:0.00:0.00:0:0.00:0.00:0.00	T:0:0.00:0.00:0.00:0:0:0.00:0.00:0.00:0:0.00:0.00:0.00	A
86	MT95	MT95	clinical	SureSelectXT_Target_Enrichment	SureSelect_Human_All_Exon_V6	Novaseq6000_S2	142.01	17.379508744	1	0.998	0.995	0.990	chrM_ucsc.hg19	16571	164913	1649.13	9.9519	8.44575	3101804739	60456963	7	A:7:55.71:37.00:0.00:3:4:0.66:0.00:0.00:3:0.72:100.71:0.58	C:0:0.00:0.00:0.00:0:0:0.00:0.00:0.00:0:0.00:0.00:0.00	G:0:0.00:0.00:0.00:0:0:0.00:0.00:0.00:0:0.00:0.00:0.00	T:0:0.00:0.00:0.00:0:0:0.00:0.00:0.00:0:0.00:0.00:0.00	A
87	MT96	MT96	clinical	SureSelectXT_Target_Enrichment	SureSelect_Human_All_Exon_V6	Novaseq6000_S2	140.94	5.260353306	1	0.997	0.994	0.991	chrM_ucsc.hg19	16571	165125	1651.25	9.9647	8.53012	3101804739	60456963	10	A:10:58.00:37.00:0.00:7:3:0.52:0.00:0.00:7:0.51:100.60:0.52	C:0:0.00:0.00:0.00:0:0:0.00:0.00:0.00:0:0.00:0.00:0.00	G:0:0.00:0.00:0.00:0:0:0.00:0.00:0.00:0:0.00:0.00:0.00	T:0:0.00:0.00:0.00:0:0:0.00:0.00:0.00:0:0.00:0.00:0.00	A
88	MT97	MT97	clinical	SureSelectXT_Target_Enrichment	SureSelect_Human_All_Exon_V6	Novaseq6000_S2	161.13	18.521116188	0.998	0.995	0.993	0.990	chrM_ucsc.hg19	16571	149605	1496.05	9.02812	7.7729	3101804739	60456963	2	A:2:55.00:37.00:0.00:1:1:0.70:0.00:0.00:1:0.76:101.00:0.62	C:0:0.00:0.00:0.00:0:0:0.00:0.00:0.00:0:0.00:0.00:0.00	G:0:0.00:0.00:0.00:0:0:0.00:0.00:0.00:0:0.00:0.00:0.00	T:0:0.00:0.00:0.00:0:0:0.00:0.00:0.00:0:0.00:0.00:0.00	A
89	MT98	MT98	clinical	SureSelectXT_Target_Enrichment	SureSelect_Human_All_Exon_V6	Novaseq6000_S2	128.78	14.59273553	1	0.997	0.993	0.986	chrM_ucsc.hg19	16571	172210	1722.1	10.3923	8.80555	3101804739	60456963	11	A:11:56.82:37.00:0.00:5:6:0.59:0.00:0.00:5:0.63:100.55:0.62	C:0:0.00:0.00:0.00:0:0:0.00:0.00:0.00:0:0.00:0.00:0.00	G:0:0.00:0.00:0.00:0:0:0.00:0.00:0.00:0:0.00:0.00:0.00	T:0:0.00:0.00:0.00:0:0:0.00:0.00:0.00:0:0.00:0.00:0.00	A
90	MT99	MT99	clinical	SureSelectXT_Target_Enrichment	SureSelect_Human_All_Exon_V6	Novaseq6000_S2	162.31	19.527900752	0.998	0.996	0.994	0.992	chrM_ucsc.hg19	16571	179965	1799.65	10.8602	9.43681	3101804739	60456963	11	A:11:53.91:37.00:0.00:6:5:0.57:0.01:10.64:6:0.55:100.64:0.51	C:0:0.00:0.00:0.00:0:0:0.00:0.00:0.00:0:0.00:0.00:0.00	G:0:0.00:0.00:0.00:0:0:0.00:0.00:0.00:0:0.00:0.00:0.00	T:0:0.00:0.00:0.00:0:0:0.00:0.00:0.00:0:0.00:0.00:0.00	A
91	MT100	MT100	clinical	SureSelectXT_Target_Enrichment	SureSelect_Human_All_Exon_V6	Novaseq6000_S2	127.46	15.380622188	1	0.997	0.994	0.989	chrM_ucsc.hg19	16571	212218	2122.18	12.8066	11.1204	3101804739	60456963	15	A:15:55.13:35.40:0.00:9:6:0.55:0.00:0.00:9:0.56:100.60:0.50	C:0:0.00:0.00:0.00:0:0:0.00:0.00:0.00:0:0.00:0.00:0.00	G:0:0.00:0.00:0.00:0:0:0.00:0.00:0.00:0:0.00:0.00:0.00	T:0:0.00:0.00:0.00:0:0:0.00:0.00:0.00:0:0.00:0.00:0.00	A
92	MT101	MT101	clinical	SureSelectXT_Target_Enrichment	SureSelect_Human_All_Exon_V6	Novaseq6000_S2	128.81	14.59273553	1	0.997	0.993	0.986	chrM_ucsc.hg19	16571	154092	1540.92	9.29891	8.13603	3101804739	60456963	9	A:9:54.11:28.33:0.00:0:9:0.58:0.01:6.11:0:0.00:100.67:0.42	C:0:0.00:0.00:0.00:0:0:0.00:0.00:0.00:0:0.00:0.00:0.00	G:0:0.00:0.00:0.00:0:0:0.00:0.00:0.00:0:0.00:0.00:0.00	T:0:0.00:0.00:0.00:0:0:0.00:0.00:0.00:0:0.00:0.00:0.00	A
93	MT102	MT102	clinical	SureSelectXT_Target_Enrichment	SureSelect_Human_All_Exon_V6	Novaseq6000_S2	130.86	15.048572164	1	0.996	0.991	0.982	chrM_ucsc.hg19	16571	192874	1928.74	11.6392	10.0575	3101804739	60456963	20	A:20:57.20:36.40:0.00:12:8:0.73:0.00:0.55:12:0.45:99.70:0.45	C:0:0.00:0.00:0.00:0:0:0.00:0.00:0.00:0:0.00:0.00:0.00	G:0:0.00:0.00:0.00:0:0:0.00:0.00:0.00:0:0.00:0.00:0.00	T:0:0.00:0.00:0.00:0:0:0.00:0.00:0.00:0:0.00:0.00:0.00	A
94	MT103	MT103	clinical	SureSelectXT_Target_Enrichment	SureSelect_Human_All_Exon_V6	Novaseq6000_S2	121.02	14.228285918	1	0.997	0.993	0.987	chrM_ucsc.hg19	16571	272673	2726.73	16.4549	13.9151	3101804739	60456963	11	A:11:58.09:34.82:0.00:6:5:0.55:0.00:3.00:6:0.22:100.45:0.32	C:0:0.00:0.00:0.00:0:0:0.00:0.00:0.00:0:0.00:0.00:0.00	G:0:0.00:0.00:0.00:0:0:0.00:0.00:0.00:0:0.00:0.00:0.00	T:0:0.00:0.00:0.00:0:0:0.00:0.00:0.00:0:0.00:0.00:0.00	A
95	MT104	MT104	clinical	SureSelectXT_Target_Enrichment	SureSelect_Human_All_Exon_V6	Novaseq6000_S2	147.91	17.675873246	1	0.997	0.995	0.991	chrM_ucsc.hg19	16571	126664	1266.64	7.64369	6.56107	3101804739	60456963	3	A:3:53.00:37.00:0.00:3:0:0.57:0.01:24.67:3:0.69:101.00:0.69	C:0:0.00:0.00:0.00:0:0:0.00:0.00:0.00:0:0.00:0.00:0.00	G:0:0.00:0.00:0.00:0:0:0.00:0.00:0.00:0:0.00:0.00:0.00	T:0:0.00:0.00:0.00:0:0:0.00:0.00:0.00:0:0.00:0.00:0.00	A
96	MT105	MT105	clinical	SureSelectXT_Target_Enrichment	SureSelect_Human_All_Exon_V6	Novaseq6000_S2	121.55	14.228285918	1	0.997	0.993	0.987	chrM_ucsc.hg19	16571	77202	772.02	4.65884	3.92788	3101804739	60456963	3	A:3:60.00:37.00:0.00:1:2:0.53:0.00:0.00:1:0.06:100.67:0.45	C:0:0.00:0.00:0.00:0:0:0.00:0.00:0.00:0:0.00:0.00:0.00	G:0:0.00:0.00:0.00:0:0:0.00:0.00:0.00:0:0.00:0.00:0.00	T:0:0.00:0.00:0.00:0:0:0.00:0.00:0.00:0:0.00:0.00:0.00	A
97	MT106	MT106	clinical	SureSelectXT_Target_Enrichment	SureSelect_Human_All_Exon_V6	Novaseq6000_S2	138.10	16.60853696	0.997	0.995	0.992	0.989	chrM_ucsc.hg19	16571	254310	2543.1	15.3467	13.2446	3101804739	60456963	9	A:9:54.33:34.33:0.00:3:6:0.48:0.00:1.22:3:0.41:100.44:0.26	C:0:0.00:0.00:0.00:0:0:0.00:0.00:0.00:0:0.00:0.00:0.00	G:0:0.00:0.00:0.00:0:0:0.00:0.00:0.00:0:0.00:0.00:0.00	T:0:0.00:0.00:0.00:0:0:0.00:0.00:0.00:0:0.00:0.00:0.00	A
98	MT107	MT107	clinical	SureSelectXT_Target_Enrichment	SureSelect_Human_All_Exon_V6	Novaseq6000_S2	125.26	13.604052994	0.997	0.994	0.989	0.982	chrM_ucsc.hg19	16571	130319	1303.19	7.86427	6.86958	3101804739	60456963	7	A:7:55.71:37.00:0.00:4:3:0.47:0.00:0.00:4:0.39:100.71:0.33	C:0:0.00:0.00:0.00:0:0:0.00:0.00:0.00:0:0.00:0.00:0.00	G:0:0.00:0.00:0.00:0:0:0.00:0.00:0.00:0:0.00:0.00:0.00	T:0:0.00:0.00:0.00:0:0:0.00:0.00:0.00:0:0.00:0.00:0.00	A
99	MT108	MT108	clinical	SureSelectXT_Target_Enrichment	SureSelect_Human_All_Exon_V6	Novaseq6000_S2	112.43	12.199876780	0.998	0.994	0.99	0.982	chrM_ucsc.hg19	16571	168719	1687.19	10.1816	8.72987	3101804739	60456963	11	A:11:57.27:37.00:0.00:5:6:0.51:0.00:0.00:5:0.35:100.45:0.46	C:0:0.00:0.00:0.00:0:0:0.00:0.00:0.00:0:0.00:0.00:0.00	G:0:0.00:0.00:0.00:0:0:0.00:0.00:0.00:0:0.00:0.00:0.00	T:0:0.00:0.00:0.00:0:0:0.00:0.00:0.00:0:0.00:0.00:0.00	A
100	MT109	MT109	clinical	SureSelectXT_Target_Enrichment	SureSelect_Human_All_Exon_V6	Novaseq6000_S2	130.51	15.048572164	1	0.996	0.991	0.982	chrM_ucsc.hg19	16571	123097	1230.97	7.42849	6.56596	3101804739	60456963	2	A:2:52.00:37.00:0.00:2:0:0.53:0.00:12.50:2:0.71:99.50:0.71	C:0:0.00:0.00:0.00:0:0:0.00:0.00:0.00:0:0.00:0.00:0.00	G:0:0.00:0.00:0.00:0:0:0.00:0.00:0.00:0:0.00:0.00:0.00	T:0:0.00:0.00:0.00:0:0:0.00:0.00:0.00:0:0.00:0.00:0.00	A
101	MT110	MT110	clinical	SureSelectXT_Target_Enrichment	SureSelect_Human_All_Exon_V6	Novaseq6000_S2	111.52	12.564493324	0.998	0.994	0.99	0.983	chrM_ucsc.hg19	16571	125816	1258.16	7.59252	6.61931	3101804739	60456963	3	A:3:56.67:37.00:0.00:2:1:0.65:0.00:0.00:2:0.57:100.67:0.63	C:0:0.00:0.00:0.00:0:0:0.00:0.00:0.00:0:0.00:0.00:0.00	G:0:0.00:0.00:0.00:0:0:0.00:0.00:0.00:0:0.00:0.00:0.00	T:0:0.00:0.00:0.00:0:0:0.00:0.00:0.00:0:0.00:0.00:0.00	A
102	MT111	MT111	clinical	SureSelectXT_Target_Enrichment	SureSelect_Human_All_Exon_V6	Novaseq6000_S2	96.42	10.773594654	0.997	0.992	0.984	0.972	chrM_ucsc.hg19	16571	284559	2845.59	17.1721	15.1764	3101804739	60456963	22	A:22:55.82:36.45:0.00:10:12:0.44:0.00:2.18:10:0.43:100.41:0.55	C:0:0.00:0.00:0.00:0:0:0.00:0.00:0.00:0:0.00:0.00:0.00	G:0:0.00:0.00:0.00:0:0:0.00:0.00:0.00:0:0.00:0.00:0.00	T:0:0.00:0.00:0.00:0:0:0.00:0.00:0.00:0:0.00:0.00:0.00	A
103	MT112	MT112	clinical	SureSelectXT_Target_Enrichment	SureSelect_Human_All_Exon_V6	Novaseq6000_S2	93.22	10.76454923	1	0.994	0.986	0.972	chrM_ucsc.hg19	16571	524107	5241.07	31.6279	27.2278	3101804739	60456963	21	A:21:55.62:35.29:0.00:8:13:0.62:0.00:1.57:8:0.63:100.81:0.48	C:0:0.00:0.00:0.00:0:0:0.00:0.00:0.00:0:0.00:0.00:0.00	G:0:0.00:0.00:0.00:0:0:0.00:0.00:0.00:0:0.00:0.00:0.00	T:0:0.00:0.00:0.00:0:0:0.00:0.00:0.00:0:0.00:0.00:0.00	A
104	MT113	MT113	clinical	SureSelectXT_Target_Enrichment	SureSelect_Human_All_Exon_V6	Novaseq6000_S2	121.31	14.228285918	1	0.997	0.993	0.987	chrM_ucsc.hg19	16571	143909	1439.09	8.68437	7.69982	3101804739	60456963	8	A:8:52.38:34.00:0.00:5:3:0.39:0.00:0.00:5:0.63:100.75:0.72	C:0:0.00:0.00:0.00:0:0:0.00:0.00:0.00:0:0.00:0.00:0.00	G:0:0.00:0.00:0.00:0:0:0.00:0.00:0.00:0:0.00:0.00:0.00	T:0:0.00:0.00:0.00:0:0:0.00:0.00:0.00:0:0.00:0.00:0.00	A
105	MT114	MT114	clinical	SureSelectXT_Target_Enrichment	SureSelect_Human_All_Exon_V6	Novaseq6000_S2	113.31	13.62140843	1	0.995	0.99	0.982	chrM_ucsc.hg19	16571	143682	1436.82	8.67067	7.3239	3101804739	60456963	11	A:11:54.55:37.00:0.00:6:5:0.62:0.00:5.27:6:0.73:99.91:0.61	C:0:0.00:0.00:0.00:0:0:0.00:0.00:0.00:0:0.00:0.00:0.00	G:0:0.00:0.00:0.00:0:0:0.00:0.00:0.00:0:0.00:0.00:0.00	T:0:0.00:0.00:0.00:0:0:0.00:0.00:0.00:0:0.00:0.00:0.00	A
106	MT115	MT115	clinical	SureSelectXT_Target_Enrichment	SureSelect_Human_All_Exon_V6	Novaseq6000_S2	126.65	15.47221929	0.998	0.994	0.991	0.986	chrM_ucsc.hg19	16571	116149	1161.49	7.00917	5.96542	3101804739	60456963	2	A:2:56.00:37.00:0.00:1:1:0.40:0.00:18.50:1:0.03:101.00:0.19	C:0:0.00:0.00:0.00:0:0:0.00:0.00:0.00:0:0.00:0.00:0.00	G:0:0.00:0.00:0.00:0:0:0.00:0.00:0.00:0:0.00:0.00:0.00	T:0:0.00:0.00:0.00:0:0:0.00:0.00:0.00:0:0.00:0.00:0.00	A
107	MT116	MT116	clinical	SureSelectXT_Target_Enrichment	SureSelect_Human_All_Exon_V6	Novaseq6000_S2	101.38	12.938487389	1	0.995	0.99	0.981	chrM_ucsc.hg19	16571	75483	754.83	4.5551	3.93488	3101804739	60456963	2	A:2:60.00:37.00:0.00:1:1:0.52:0.00:0.00:1:0.55:100.00:0.73	C:0:0.00:0.00:0.00:0:0:0.00:0.00:0.00:0:0.00:0.00:0.00	G:0:0.00:0.00:0.00:0:0:0.00:0.00:0.00:0:0.00:0.00:0.00	T:0:0.00:0.00:0.00:0:0:0.00:0.00:0.00:0:0.00:0.00:0.00	A
108	MT119	MT119	clinical	SureSelectXT_Target_Enrichment	SureSelect_Human_All_Exon_V6	Novaseq6000_S2	107.98	12.212778196	0.998	0.993	0.987	0.979	chrM_ucsc.hg19	16571	984575	9845.75	59.4156	51.3763	3101804739	60456963	52	A:52:56.23:36.54:0.00:30:22:0.45:0.00:0.21:30:0.29:100.54:0.30	C:0:0.00:0.00:0.00:0:0:0.00:0.00:0.00:0:0.00:0.00:0.00	G:0:0.00:0.00:0.00:0:0:0.00:0.00:0.00:0:0.00:0.00:0.00	T:0:0.00:0.00:0.00:0:0:0.00:0.00:0.00:0:0.00:0.00:0.00	A
109	MT120	MT120	clinical	SureSelectXT_Target_Enrichment	SureSelect_Human_All_Exon_V6	Novaseq6000_S2	130.37	15.01704158	1	0.997	0.993	0.987	chrM_ucsc.hg19	16571	815963	8159.63	49.2404	42.5049	3101804739	60456963	36	A:36:56.44:35.22:0.00:21:15:0.47:0.00:1.83:21:0.53:100.53:0.54	C:0:0.00:0.00:0.00:0:0:0.00:0.00:0.00:0:0.00:0.00:0.00	G:0:0.00:0.00:0.00:0:0:0.00:0.00:0.00:0:0.00:0.00:0.00	T:0:0.00:0.00:0.00:0:0:0.00:0.00:0.00:0:0.00:0.00:0.00	A
110	MT121	MT121	clinical	SureSelectXT_Target_Enrichment	SureSelect_Human_All_Exon_V6	Novaseq6000_S2	124.56	14.561507744	1	0.996	0.993	0.986	chrM_ucsc.hg19	16571	817259	8172.59	49.3186	43.3745	3101804739	60456963	43	A:43:55.77:36.16:0.00:22:21:0.47:0.00:1.28:22:0.42:100.63:0.44	C:0:0.00:0.00:0.00:0:0:0.00:0.00:0.00:0:0.00:0.00:0.00	G:0:0.00:0.00:0.00:0:0:0.00:0.00:0.00:0:0.00:0.00:0.00	T:0:0.00:0.00:0.00:0:0:0.00:0.00:0.00:0:0.00:0.00:0.00	A
111	MT123	MT123	clinical	SureSelectXT_Target_Enrichment	SureSelect_Human_All_Exon_V6	Novaseq6000_S2	116.21	13.758042038	1	0.996	0.991	0.984	chrM_ucsc.hg19	16571	979011	9790.11	59.0798	51.867	3101804739	60456963	61	A:61:55.26:36.18:0.33:33:28:0.56:0.00:2.21:33:0.54:100.72:0.46	C:0:0.00:0.00:0.00:0:0:0.00:0.00:0.00:0:0.00:0.00:0.00	G:0:0.00:0.00:0.00:0:0:0.00:0.00:0.00:0:0.00:0.00:0.00	T:0:0.00:0.00:0.00:0:0:0.00:0.00:0.00:0:0.00:0.00:0.00	A
112	MT124	MT124	clinical	SureSelectXT_Target_Enrichment	SureSelect_Human_All_Exon_V6	Novaseq6000_S2	118.30	14.901177814	1	0.996	0.991	0.984	chrM_ucsc.hg19	16571	1619352	16193.5	97.722	85.9349	3101804739	60456963	79	A:79:56.81:36.54:0.00:49:30:0.52:0.00:1.91:49:0.41:100.52:0.42	C:0:0.00:0.00:0.00:0:0:0.00:0.00:0.00:0:0.00:0.00:0.00	G:0:0.00:0.00:0.00:0:0:0.00:0.00:0.00:0:0.00:0.00:0.00	T:0:0.00:0.00:0.00:0:0:0.00:0.00:0.00:0:0.00:0.00:0.00	A
113	MT125	MT125	clinical	SureSelectXT_Target_Enrichment	SureSelect_Human_All_Exon_V6	Novaseq6000_S2	111.37	13.896159942	0.998	0.993	0.989	0.981	chrM_ucsc.hg19	16571	1443866	14438.7	87.1321	76.4024	3101804739	60456963	75	A:75:57.21:36.33:0.00:41:34:0.54:0.00:2.75:41:0.35:100.73:0.43	C:0:0.00:0.00:0.00:0:0:0.00:0.00:0.00:0:0.00:0.00:0.00	G:0:0.00:0.00:0.00:0:0:0.00:0.00:0.00:0:0.00:0.00:0.00	T:0:0.00:0.00:0.00:0:0:0.00:0.00:0.00:0:0.00:0.00:0.00	A
114	MT126	MT126	clinical	SureSelectXT_Target_Enrichment	SureSelect_Human_All_Exon_V6	Novaseq6000_S2	626.60	98.326662714	1	1	0.999	0.999	chrM_ucsc.hg19	16571	2021552	20215.5	121.993	105.407	3101804739	60456963	117	A:116:55.16:36.26:0.00:74:42:0.47:0.00:2.46:74:0.42:100.52:0.41	C:0:0.00:0.00:0.00:0:0:0.00:0.00:0.00:0:0.00:0.00:0.00	G:0:0.00:0.00:0.00:0:0:0.00:0.00:0.00:0:0.00:0.00:0.00	T:1:40.00:11.00:0.00:0:1:0.00:0.02:22.00:0:0.00:99.00:0.00	A
115	MT127	MT127	clinical	SureSelectXT_Target_Enrichment	SureSelect_Human_All_Exon_V6	Novaseq6000_S2	116.27	15.321164296	0.998	0.994	0.99	0.983	chrM_ucsc.hg19	16571	1079991	10799.9	65.1736	56.3363	3101804739	60456963	55	A:55:57.80:35.84:0.00:32:23:0.57:0.01:8.60:32:0.32:100.60:0.38	C:0:0.00:0.00:0.00:0:0:0.00:0.00:0.00:0:0.00:0.00:0.00	G:0:0.00:0.00:0.00:0:0:0.00:0.00:0.00:0:0.00:0.00:0.00	T:0:0.00:0.00:0.00:0:0:0.00:0.00:0.00:0:0.00:0.00:0.00	A
116	MT128	MT128	clinical	SureSelectXT_Target_Enrichment	SureSelect_Human_All_Exon_V6	Novaseq6000_S2	123.19	14.734252488	1	0.997	0.993	0.987	chrM_ucsc.hg19	16571	1182084	11820.8	71.3345	62.4317	3101804739	60456963	71	A:71:55.82:36.30:0.00:31:40:0.51:0.00:1.28:31:0.48:100.46:0.48	C:0:0.00:0.00:0.00:0:0:0.00:0.00:0.00:0:0.00:0.00:0.00	G:0:0.00:0.00:0.00:0:0:0.00:0.00:0.00:0:0.00:0.00:0.00	T:0:0.00:0.00:0.00:0:0:0.00:0.00:0.00:0:0.00:0.00:0.00	A
117	MT129	MT129	clinical	SureSelectXT_Target_Enrichment	SureSelect_Human_All_Exon_V6	Novaseq6000_S2	118.78	14.333885458	1	0.996	0.991	0.984	chrM_ucsc.hg19	16571	1195876	11958.8	72.1668	63.8041	3101804739	60456963	54	A:54:55.93:36.04:0.00:25:29:0.52:0.00:4.24:25:0.43:100.30:0.44	C:0:0.00:0.00:0.00:0:0:0.00:0.00:0.00:0:0.00:0.00:0.00	G:0:0.00:0.00:0.00:0:0:0.00:0.00:0.00:0:0.00:0.00:0.00	T:0:0.00:0.00:0.00:0:0:0.00:0.00:0.00:0:0.00:0.00:0.00	A
118	MT130	MT130	clinical	SureSelectXT_Target_Enrichment	SureSelect_Human_All_Exon_V6	Novaseq6000_S2	110.39	13.607350644	1	0.995	0.99	0.981	chrM_ucsc.hg19	16571	1568439	15684.4	94.6496	83.2381	3101804739	60456963	101	A:101:55.84:36.52:0.00:54:47:0.49:0.00:2.04:54:0.43:100.58:0.45	C:0:0.00:0.00:0.00:0:0:0.00:0.00:0.00:0:0.00:0.00:0.00	G:0:0.00:0.00:0.00:0:0:0.00:0.00:0.00:0:0.00:0.00:0.00	T:0:0.00:0.00:0.00:0:0:0.00:0.00:0.00:0:0.00:0.00:0.00	A
119	MT131	MT131	clinical	SureSelectXT_Target_Enrichment	SureSelect_Human_All_Exon_V6	Novaseq6000_S2	133.23	15.93662335	0.999	0.996	0.993	0.988	chrM_ucsc.hg19	16571	1267087	12670.9	76.4642	65.7602	3101804739	60456963	57	A:57:55.33:36.54:0.00:35:22:0.49:0.00:0.96:35:0.41:100.63:0.42	C:0:0.00:0.00:0.00:0:0:0.00:0.00:0.00:0:0.00:0.00:0.00	G:0:0.00:0.00:0.00:0:0:0.00:0.00:0.00:0:0.00:0.00:0.00	T:0:0.00:0.00:0.00:0:0:0.00:0.00:0.00:0:0.00:0.00:0.00	A
120	MT132	MT132	clinical	SureSelectXT_Target_Enrichment	SureSelect_Human_All_Exon_V6	Novaseq6000_S2	104.87	12.535057076	1	0.996	0.992	0.983	chrM_ucsc.hg19	16571	965257	9652.57	58.2498	51.1473	3101804739	60456963	43	A:43:56.16:35.56:0.00:23:20:0.49:0.00:0.51:23:0.49:98.74:0.51	C:0:0.00:0.00:0.00:0:0:0.00:0.00:0.00:0:0.00:0.00:0.00	G:0:0.00:0.00:0.00:0:0:0.00:0.00:0.00:0:0.00:0.00:0.00	T:0:0.00:0.00:0.00:0:0:0.00:0.00:0.00:0:0.00:0.00:0.00	A
121	MT133	MT133	clinical	SureSelectXT_Target_Enrichment	SureSelect_Human_All_Exon_V6	Novaseq6000_S2	111.60	13.552554306	0.998	0.994	0.991	0.985	chrM_ucsc.hg19	16571	932887	9328.87	56.2964	49.2397	3101804739	60456963	47	A:47:56.09:36.74:0.00:26:21:0.49:0.00:4.04:26:0.52:100.53:0.55	C:0:0.00:0.00:0.00:0:0:0.00:0.00:0.00:0:0.00:0.00:0.00	G:0:0.00:0.00:0.00:0:0:0.00:0.00:0.00:0:0.00:0.00:0.00	T:0:0.00:0.00:0.00:0:0:0.00:0.00:0.00:0:0.00:0.00:0.00	A
122	MT134	MT134	clinical	SureSelectXT_Target_Enrichment	SureSelect_Human_All_Exon_V6	Novaseq6000_S2	125.26	14.503508898	1	0.997	0.993	0.988	chrM_ucsc.hg19	16571	1030337	10303.4	62.1771	54.3811	3101804739	60456963	88	A:88:55.88:36.16:0.00:48:40:0.48:0.00:1.25:48:0.37:100.64:0.38	C:0:0.00:0.00:0.00:0:0:0.00:0.00:0.00:0:0.00:0.00:0.00	G:0:0.00:0.00:0.00:0:0:0.00:0.00:0.00:0:0.00:0.00:0.00	T:0:0.00:0.00:0.00:0:0:0.00:0.00:0.00:0:0.00:0.00:0.00	A
123	MT135	MT135	clinical	SureSelectXT_Target_Enrichment	SureSelect_Human_All_Exon_V6	Novaseq6000_S2	140.09	16.457607004	0.998	0.994	0.991	0.986	chrM_ucsc.hg19	16571	1546433	15464.3	93.3217	80.9738	3101804739	60456963	91	A:91:56.92:36.32:0.00:51:40:0.45:0.00:1.37:51:0.42:100.53:0.49	C:0:0.00:0.00:0.00:0:0:0.00:0.00:0.00:0:0.00:0.00:0.00	G:0:0.00:0.00:0.00:0:0:0.00:0.00:0.00:0:0.00:0.00:0.00	T:0:0.00:0.00:0.00:0:0:0.00:0.00:0.00:0:0.00:0.00:0.00	A
124	MT137	MT137	clinical	SureSelectXT_Target_Enrichment	SureSelect_Human_All_Exon_V6	Novaseq6000_S2	118.23	13.9381111	1	0.997	0.993	0.987	chrM_ucsc.hg19	16571	728278	7282.78	43.9489	37.9409	3101804739	60456963	45	A:45:54.31:36.47:0.56:19:26:0.39:0.00:1.62:19:0.36:100.53:0.44	C:0:0.00:0.00:0.00:0:0:0.00:0.00:0.00:0:0.00:0.00:0.00	G:0:0.00:0.00:0.00:0:0:0.00:0.00:0.00:0:0.00:0.00:0.00	T:0:0.00:0.00:0.00:0:0:0.00:0.00:0.00:0:0.00:0.00:0.00	A
125	MT138	MT138	clinical	SureSelectXT_Target_Enrichment	SureSelect_Human_All_Exon_V6	Novaseq6000_S2	89.89	10.844252436	0.998	0.992	0.986	0.975	chrM_ucsc.hg19	16571	950322	9503.22	57.3485	49.8911	3101804739	60456963	63	A:63:56.38:36.81:0.00:28:35:0.51:0.00:0.94:28:0.46:100.71:0.48	C:0:0.00:0.00:0.00:0:0:0.00:0.00:0.00:0:0.00:0.00:0.00	G:0:0.00:0.00:0.00:0:0:0.00:0.00:0.00:0:0.00:0.00:0.00	T:0:0.00:0.00:0.00:0:0:0.00:0.00:0.00:0:0.00:0.00:0.00	A
126	MT139	MT139	clinical	SureSelectXT_Target_Enrichment	SureSelect_Human_All_Exon_V6	Novaseq6000_S2	117.90	13.904736054	1	0.996	0.992	0.986	chrM_ucsc.hg19	16571	982287	9822.87	59.2775	50.9165	3101804739	60456963	57	A:57:56.00:35.70:0.00:30:27:0.46:0.00:1.84:30:0.34:100.77:0.36	C:0:0.00:0.00:0.00:0:0:0.00:0.00:0.00:0:0.00:0.00:0.00	G:0:0.00:0.00:0.00:0:0:0.00:0.00:0.00:0:0.00:0.00:0.00	T:0:0.00:0.00:0.00:0:0:0.00:0.00:0.00:0:0.00:0.00:0.00	A
127	MT140	MT140	clinical	SureSelectXT_Target_Enrichment	SureSelect_Human_All_Exon_V6	Novaseq6000_S2	128.43	15.206088936	1	0.997	0.993	0.988	chrM_ucsc.hg19	16571	1289036	12890.4	77.7887	67.3139	3101804739	60456963	84	A:84:56.61:36.12:0.00:43:41:0.51:0.00:0.96:43:0.35:100.68:0.41	C:0:0.00:0.00:0.00:0:0:0.00:0.00:0.00:0:0.00:0.00:0.00	G:0:0.00:0.00:0.00:0:0:0.00:0.00:0.00:0:0.00:0.00:0.00	T:0:0.00:0.00:0.00:0:0:0.00:0.00:0.00:0:0.00:0.00:0.00	A
128	MT141	MT141	clinical	SureSelectXT_Target_Enrichment	SureSelect_Human_All_Exon_V6	Novaseq6000_S2	134.14	15.85666569	1	0.997	0.994	0.990	chrM_ucsc.hg19	16571	1259409	12594.1	76.0008	66.491	3101804739	60456963	62	A:62:54.79:36.19:0.16:35:27:0.46:0.00:2.66:35:0.39:99.73:0.38	C:0:0.00:0.00:0.00:0:0:0.00:0.00:0.00:0:0.00:0.00:0.00	G:0:0.00:0.00:0.00:0:0:0.00:0.00:0.00:0:0.00:0.00:0.00	T:0:0.00:0.00:0.00:0:0:0.00:0.00:0.00:0:0.00:0.00:0.00	A
129	MT142	MT142	clinical	SureSelectXT_Target_Enrichment	SureSelect_Human_All_Exon_V6	Novaseq6000_S2	124.65	15.600244466	1	0.997	0.994	0.989	chrM_ucsc.hg19	16571	1638690	16386.9	98.889	87.0229	3101804739	60456963	85	A:84:55.94:36.71:0.00:47:37:0.45:0.00:1.08:47:0.37:100.60:0.35	C:0:0.00:0.00:0.00:0:0:0.00:0.00:0.00:0:0.00:0.00:0.00	G:0:0.00:0.00:0.00:0:0:0.00:0.00:0.00:0:0.00:0.00:0.00	T:1:15.00:11.00:0.00:0:1:0.28:0.03:33.00:0:0.00:92.00:0.13	A
130	MT143	MT143	clinical	SureSelectXT_Target_Enrichment	SureSelect_Human_All_Exon_V6	Novaseq6000_S2	122.71	14.651524196	0.998	0.994	0.991	0.986	chrM_ucsc.hg19	16571	2456349	24563.5	148.232	128.578	3101804739	60456963	137	A:137:55.96:36.64:0.00:75:62:0.51:0.00:1.98:75:0.37:100.62:0.41	C:0:0.00:0.00:0.00:0:0:0.00:0.00:0.00:0:0.00:0.00:0.00	G:0:0.00:0.00:0.00:0:0:0.00:0.00:0.00:0:0.00:0.00:0.00	T:0:0.00:0.00:0.00:0:0:0.00:0.00:0.00:0:0.00:0.00:0.00	A
131	MT144	MT144	clinical	SureSelectXT_Target_Enrichment	SureSelect_Human_All_Exon_V6	Novaseq6000_S2	120.53	14.199214078	1	0.997	0.993	0.987	chrM_ucsc.hg19	16571	1264037	12640.4	76.2801	66.845	3101804739	60456963	78	A:78:56.21:36.69:0.29:38:40:0.54:0.00:1.46:38:0.41:100.68:0.43	C:0:0.00:0.00:0.00:0:0:0.00:0.00:0.00:0:0.00:0.00:0.00	G:0:0.00:0.00:0.00:0:0:0.00:0.00:0.00:0:0.00:0.00:0.00	T:0:0.00:0.00:0.00:0:0:0.00:0.00:0.00:0:0.00:0.00:0.00	A
132	MT145	MT145	clinical	SureSelectXT_Target_Enrichment	SureSelect_Human_All_Exon_V6	Novaseq6000_S2	112.71	13.301621624	1	0.996	0.992	0.985	chrM_ucsc.hg19	16571	1158907	11589.1	69.9358	61.2815	3101804739	60456963	49	A:49:56.94:35.98:0.00:29:20:0.51:0.00:0.22:29:0.34:100.63:0.38	C:0:0.00:0.00:0.00:0:0:0.00:0.00:0.00:0:0.00:0.00:0.00	G:0:0.00:0.00:0.00:0:0:0.00:0.00:0.00:0:0.00:0.00:0.00	T:0:0.00:0.00:0.00:0:0:0.00:0.00:0.00:0:0.00:0.00:0.00	A
133	MT146	MT146	clinical	SureSelectXT_Target_Enrichment	SureSelect_Human_All_Exon_V6	Novaseq6000_S2	102.03	12.27045162	1	0.995	0.99	0.981	chrM_ucsc.hg19	16571	977353	9773.53	58.9797	51.4349	3101804739	60456963	63	A:63:55.60:36.43:0.00:35:28:0.47:0.00:1.10:35:0.34:100.52:0.38	C:0:0.00:0.00:0.00:0:0:0.00:0.00:0.00:0:0.00:0.00:0.00	G:0:0.00:0.00:0.00:0:0:0.00:0.00:0.00:0:0.00:0.00:0.00	T:0:0.00:0.00:0.00:0:0:0.00:0.00:0.00:0:0.00:0.00:0.00	A
134	MT147	MT147	clinical	SureSelectXT_Target_Enrichment	SureSelect_Human_All_Exon_V6	Novaseq6000_S2	106.64	12.41379082	1	0.995	0.99	0.981	chrM_ucsc.hg19	16571	1365584	13655.8	82.4081	72.6105	3101804739	60456963	75	A:75:56.03:36.36:0.00:38:37:0.48:0.00:1.03:38:0.39:100.56:0.45	C:0:0.00:0.00:0.00:0:0:0.00:0.00:0.00:0:0.00:0.00:0.00	G:0:0.00:0.00:0.00:0:0:0.00:0.00:0.00:0:0.00:0.00:0.00	T:0:0.00:0.00:0.00:0:0:0.00:0.00:0.00:0:0.00:0.00:0.00	A
135	MT148	MT148	clinical	SureSelectXT_Target_Enrichment	SureSelect_Human_All_Exon_V6	Novaseq6000_S2	113.67	13.503115008	1	0.996	0.991	0.984	chrM_ucsc.hg19	16571	526285	5262.85	31.7594	27.8887	3101804739	60456963	29	A:29:56.21:37.00:0.00:17:12:0.50:0.00:0.00:17:0.47:100.72:0.50	C:0:0.00:0.00:0.00:0:0:0.00:0.00:0.00:0:0.00:0.00:0.00	G:0:0.00:0.00:0.00:0:0:0.00:0.00:0.00:0:0.00:0.00:0.00	T:0:0.00:0.00:0.00:0:0:0.00:0.00:0.00:0:0.00:0.00:0.00	A
136	MT149	MT149	clinical	SureSelectXT_Target_Enrichment	SureSelect_Human_All_Exon_V6	Novaseq6000_S2	108.35	13.016808492	0.998	0.993	0.988	0.980	chrM_ucsc.hg19	16571	1273124	12731.2	76.8284	67.1815	3101804739	60456963	49	A:49:56.57:35.98:0.00:20:29:0.49:0.00:2.53:20:0.48:100.55:0.52	C:0:0.00:0.00:0.00:0:0:0.00:0.00:0.00:0:0.00:0.00:0.00	G:0:0.00:0.00:0.00:0:0:0.00:0.00:0.00:0:0.00:0.00:0.00	T:0:0.00:0.00:0.00:0:0:0.00:0.00:0.00:0:0.00:0.00:0.00	A
137	MT150	MT150	clinical	SureSelectXT_Target_Enrichment	SureSelect_Human_All_Exon_V6	Novaseq6000_S2	110.60	12.791339728	1	0.994	0.988	0.979	chrM_ucsc.hg19	16571	1252791	12527.9	75.6014	66.455	3101804739	60456963	87	A:87:56.55:36.43:0.00:32:55:0.50:0.00:1.43:32:0.40:100.49:0.48	C:0:0.00:0.00:0.00:0:0:0.00:0.00:0.00:0:0.00:0.00:0.00	G:0:0.00:0.00:0.00:0:0:0.00:0.00:0.00:0:0.00:0.00:0.00	T:0:0.00:0.00:0.00:0:0:0.00:0.00:0.00:0:0.00:0.00:0.00	A
138	MT152	MT152	clinical	SureSelectXT_Target_Enrichment	SureSelect_Human_All_Exon_V6	Novaseq6000_S2	102.59	12.51787031	1	0.995	0.989	0.979	chrM_ucsc.hg19	16571	615686	6156.86	37.1544	32.9903	3101804739	60456963	35	A:35:57.89:36.31:0.00:23:12:0.42:0.00:7.34:23:0.26:100.54:0.39	C:0:0.00:0.00:0.00:0:0:0.00:0.00:0.00:0:0.00:0.00:0.00	G:0:0.00:0.00:0.00:0:0:0.00:0.00:0.00:0:0.00:0.00:0.00	T:0:0.00:0.00:0.00:0:0:0.00:0.00:0.00:0:0.00:0.00:0.00	A
139	MT153	MT153	clinical	SureSelectXT_Target_Enrichment	SureSelect_Human_All_Exon_V6	Novaseq6000_S2	112.94	13.30545316	0.998	0.993	0.989	0.981	chrM_ucsc.hg19	16571	619684	6196.84	37.3957	32.6348	3101804739	60456963	40	A:39:57.31:36.69:0.00:21:18:0.51:0.00:6.21:21:0.38:100.77:0.46	C:0:0.00:0.00:0.00:0:0:0.00:0.00:0.00:0:0.00:0.00:0.00	G:0:0.00:0.00:0.00:0:0:0.00:0.00:0.00:0:0.00:0.00:0.00	T:1:56.00:11.00:0.00:0:1:0.20:0.09:99.00:0:0.00:98.00:0.87	A
140	MT155	MT155	clinical	SureSelectXT_Target_Enrichment	SureSelect_Human_All_Exon_V6	Novaseq6000_S2	106.94	12.732031518	1	0.995	0.99	0.981	chrM_ucsc.hg19	16571	729511	7295.11	44.0234	38.5016	3101804739	60456963	31	A:31:56.55:34.55:0.00:15:16:0.50:0.00:2.97:15:0.36:100.42:0.40	C:0:0.00:0.00:0.00:0:0:0.00:0.00:0.00:0:0.00:0.00:0.00	G:0:0.00:0.00:0.00:0:0:0.00:0.00:0.00:0:0.00:0.00:0.00	T:0:0.00:0.00:0.00:0:0:0.00:0.00:0.00:0:0.00:0.00:0.00	A
141	MT156	MT156	clinical	SureSelectXT_Target_Enrichment	SureSelect_Human_All_Exon_V6	Novaseq6000_S2	113.32	13.716201172	0.998	0.993	0.988	0.981	chrM_ucsc.hg19	16571	771815	7718.15	46.5762	40.6061	3101804739	60456963	35	A:35:55.57:36.66:0.00:20:15:0.51:0.00:1.57:20:0.45:100.77:0.45	C:0:0.00:0.00:0.00:0:0:0.00:0.00:0.00:0:0.00:0.00:0.00	G:0:0.00:0.00:0.00:0:0:0.00:0.00:0.00:0:0.00:0.00:0.00	T:0:0.00:0.00:0.00:0:0:0.00:0.00:0.00:0:0.00:0.00:0.00	A
142	MT158	MT158	clinical	SureSelectXT_Target_Enrichment	SureSelect_Human_All_Exon_V6	Novaseq6000_S2	113.60	13.51624925	1	0.997	0.993	0.986	chrM_ucsc.hg19	16571	638842	6388.42	38.5518	33.7653	3101804739	60456963	19	A:19:56.84:35.74:0.00:11:8:0.51:0.00:2.89:11:0.43:100.84:0.46	C:0:0.00:0.00:0.00:0:0:0.00:0.00:0.00:0:0.00:0.00:0.00	G:0:0.00:0.00:0.00:0:0:0.00:0.00:0.00:0:0.00:0.00:0.00	T:0:0.00:0.00:0.00:0:0:0.00:0.00:0.00:0:0.00:0.00:0.00	A
143	MT159	MT159	clinical	SureSelectXT_Target_Enrichment	SureSelect_Human_All_Exon_V6	Novaseq6000_S2	105.98	12.750403418	0.998	0.994	0.989	0.982	chrM_ucsc.hg19	16571	762082	7620.82	45.9889	40.6513	3101804739	60456963	49	A:49:55.53:35.98:0.00:24:25:0.47:0.00:4.94:24:0.41:100.33:0.43	C:0:0.00:0.00:0.00:0:0:0.00:0.00:0.00:0:0.00:0.00:0.00	G:0:0.00:0.00:0.00:0:0:0.00:0.00:0.00:0:0.00:0.00:0.00	T:0:0.00:0.00:0.00:0:0:0.00:0.00:0.00:0:0.00:0.00:0.00	A
144	MT160	MT160	clinical	SureSelectXT_Target_Enrichment	SureSelect_Human_All_Exon_V6	Novaseq6000_S2	111.53	12.848029008	0.998	0.994	0.989	0.982	chrM_ucsc.hg19	16571	789422	7894.22	47.6387	41.5056	3101804739	60456963	33	A:33:56.30:37.00:0.00:23:10:0.60:0.00:0.67:23:0.48:100.70:0.45	C:0:0.00:0.00:0.00:0:0:0.00:0.00:0.00:0:0.00:0.00:0.00	G:0:0.00:0.00:0.00:0:0:0.00:0.00:0.00:0:0.00:0.00:0.00	T:0:0.00:0.00:0.00:0:0:0.00:0.00:0.00:0:0.00:0.00:0.00	A
145	MT161	MT161	clinical	SureSelectXT_Target_Enrichment	SureSelect_Human_All_Exon_V6	Novaseq6000_S2	118.83	14.182284054	0.998	0.994	0.99	0.985	chrM_ucsc.hg19	16571	1082640	10826.4	65.3334	57.625	3101804739	60456963	71	A:71:56.25:36.30:0.00:52:19:0.52:0.00:0.99:52:0.43:100.59:0.44	C:0:0.00:0.00:0.00:0:0:0.00:0.00:0.00:0:0.00:0.00:0.00	G:0:0.00:0.00:0.00:0:0:0.00:0.00:0.00:0:0.00:0.00:0.00	T:0:0.00:0.00:0.00:0:0:0.00:0.00:0.00:0:0.00:0.00:0.00	A
146	MT162	MT162	clinical	SureSelectXT_Target_Enrichment	SureSelect_Human_All_Exon_V6	Novaseq6000_S2	126.23	14.767596628	1	0.997	0.993	0.987	chrM_ucsc.hg19	16571	1231498	12315	74.3165	64.8056	3101804739	60456963	78	A:78:56.62:36.69:0.00:41:37:0.51:0.00:2.01:41:0.43:100.59:0.46	C:0:0.00:0.00:0.00:0:0:0.00:0.00:0.00:0:0.00:0.00:0.00	G:0:0.00:0.00:0.00:0:0:0.00:0.00:0.00:0:0.00:0.00:0.00	T:0:0.00:0.00:0.00:0:0:0.00:0.00:0.00:0:0.00:0.00:0.00	A
147	MT163	MT163	clinical	SureSelectXT_Target_Enrichment	SureSelect_Human_All_Exon_V6	Novaseq6000_S2	120.26	14.585014888	0.998	0.994	0.99	0.984	chrM_ucsc.hg19	16571	1325293	13252.9	79.9766	69.3512	3101804739	60456963	46	A:46:54.96:35.61:0.00:24:22:0.52:0.00:1.52:24:0.47:100.33:0.44	C:0:0.00:0.00:0.00:0:0:0.00:0.00:0.00:0:0.00:0.00:0.00	G:0:0.00:0.00:0.00:0:0:0.00:0.00:0.00:0:0.00:0.00:0.00	T:0:0.00:0.00:0.00:0:0:0.00:0.00:0.00:0:0.00:0.00:0.00	A
148	MT164	MT164	clinical	SureSelectXT_Target_Enrichment	SureSelect_Human_All_Exon_V6	Novaseq6000_S2	114.48	13.662323328	1	0.995	0.99	0.981	chrM_ucsc.hg19	16571	1092600	10926	65.9345	57.7667	3101804739	60456963	72	A:72:55.53:35.61:0.00:38:34:0.39:0.00:1.22:38:0.40:100.60:0.44	C:0:0.00:0.00:0.00:0:0:0.00:0.00:0.00:0:0.00:0.00:0.00	G:0:0.00:0.00:0.00:0:0:0.00:0.00:0.00:0:0.00:0.00:0.00	T:0:0.00:0.00:0.00:0:0:0.00:0.00:0.00:0:0.00:0.00:0.00	A
149	MT165	MT165	clinical	SureSelectXT_Target_Enrichment	SureSelect_Human_All_Exon_V6	Novaseq6000_S2	114.88	14.579375452	1	0.996	0.992	0.986	chrM_ucsc.hg19	16571	417530	4175.3	25.1964	22.185	3101804739	60456963	24	A:24:56.17:35.92:0.00:15:9:0.54:0.00:0.00:15:0.51:100.46:0.54	C:0:0.00:0.00:0.00:0:0:0.00:0.00:0.00:0:0.00:0.00:0.00	G:0:0.00:0.00:0.00:0:0:0.00:0.00:0.00:0:0.00:0.00:0.00	T:0:0.00:0.00:0.00:0:0:0.00:0.00:0.00:0:0.00:0.00:0.00	A
150	MT166	MT166	clinical	SureSelectXT_Target_Enrichment	SureSelect_Human_All_Exon_V6	Novaseq6000_S2	139.51	16.798848432	0.998	0.995	0.992	0.988	chrM_ucsc.hg19	16571	336039	3360.39	20.2788	17.7718	3101804739	60456963	17	A:17:55.76:36.29:0.00:9:8:0.57:0.00:0.00:9:0.42:100.65:0.41	C:0:0.00:0.00:0.00:0:0:0.00:0.00:0.00:0:0.00:0.00:0.00	G:0:0.00:0.00:0.00:0:0:0.00:0.00:0.00:0:0.00:0.00:0.00	T:0:0.00:0.00:0.00:0:0:0.00:0.00:0.00:0:0.00:0.00:0.00	A
151	MT167	MT167	clinical	SureSelectXT_Target_Enrichment	SureSelect_Human_All_Exon_V6	Novaseq6000_S2	168.97	19.49211928	0.998	0.995	0.992	0.988	chrM_ucsc.hg19	16571	1640889	16408.9	99.0217	84.7833	3101804739	60456963	90	A:90:56.61:36.20:0.00:53:37:0.46:0.00:3.04:53:0.32:100.24:0.36	C:0:0.00:0.00:0.00:0:0:0.00:0.00:0.00:0:0.00:0.00:0.00	G:0:0.00:0.00:0.00:0:0:0.00:0.00:0.00:0:0.00:0.00:0.00	T:0:0.00:0.00:0.00:0:0:0.00:0.00:0.00:0:0.00:0.00:0.00	A
152	MT168	MT168	clinical	SureSelectXT_Target_Enrichment	SureSelect_Human_All_Exon_V6	Novaseq6000_S2	209.10	23.043635002	0.998	0.994	0.991	0.988	chrM_ucsc.hg19	16571	1936033	19360.3	116.833	98.0175	3101804739	60456963	112	A:112:54.25:35.91:0.09:72:40:0.43:0.00:1.18:72:0.47:100.44:0.46	C:0:0.00:0.00:0.00:0:0:0.00:0.00:0.00:0:0.00:0.00:0.00	G:0:0.00:0.00:0.00:0:0:0.00:0.00:0.00:0:0.00:0.00:0.00	T:0:0.00:0.00:0.00:0:0:0.00:0.00:0.00:0:0.00:0.00:0.00	A
153	MT169	MT169	clinical	SureSelectXT_Target_Enrichment	SureSelect_Human_All_Exon_V6	Novaseq6000_S2	116.36	12.94533665	0.998	0.994	0.989	0.983	chrM_ucsc.hg19	16571	650696	6506.96	39.2672	33.9875	3101804739	60456963	35	A:35:55.26:35.97:0.00:19:16:0.49:0.00:1.57:19:0.41:100.60:0.39	C:0:0.00:0.00:0.00:0:0:0.00:0.00:0.00:0:0.00:0.00:0.00	G:0:0.00:0.00:0.00:0:0:0.00:0.00:0.00:0:0.00:0.00:0.00	T:0:0.00:0.00:0.00:0:0:0.00:0.00:0.00:0:0.00:0.00:0.00	A
154	MT170	MT170	clinical	SureSelectXT_Target_Enrichment	SureSelect_Human_All_Exon_V6	Novaseq6000_S2	172.29	19.964327004	0.998	0.995	0.993	0.990	chrM_ucsc.hg19	16571	1243266	12432.7	75.0266	64.2915	3101804739	60456963	61	A:61:56.82:34.31:0.00:35:26:0.47:0.00:4.33:35:0.34:100.74:0.38	C:0:0.00:0.00:0.00:0:0:0.00:0.00:0.00:0:0.00:0.00:0.00	G:0:0.00:0.00:0.00:0:0:0.00:0.00:0.00:0:0.00:0.00:0.00	T:0:0.00:0.00:0.00:0:0:0.00:0.00:0.00:0:0.00:0.00:0.00	A
155	MT171	MT171	clinical	SureSelectXT_Target_Enrichment	SureSelect_Human_All_Exon_V6	Novaseq6000_S2	107.30	11.892612034	0.997	0.992	0.986	0.977	chrM_ucsc.hg19	16571	772036	7720.36	46.5896	40.046	3101804739	60456963	46	A:46:57.17:35.70:0.00:23:23:0.46:0.00:2.15:23:0.33:100.61:0.46	C:0:0.00:0.00:0.00:0:0:0.00:0.00:0.00:0:0.00:0.00:0.00	G:0:0.00:0.00:0.00:0:0:0.00:0.00:0.00:0:0.00:0.00:0.00	T:0:0.00:0.00:0.00:0:0:0.00:0.00:0.00:0:0.00:0.00:0.00	A
156	MT172	MT172	clinical	SureSelectXT_Target_Enrichment	SureSelect_Human_All_Exon_V6	Novaseq6000_S2	111.05	12.703987858	1	0.994	0.987	0.978	chrM_ucsc.hg19	16571	550428	5504.28	33.2164	28.5622	3101804739	60456963	37	A:37:53.14:33.97:0.54:21:16:0.42:0.00:2.78:21:0.36:100.65:0.33	C:0:0.00:0.00:0.00:0:0:0.00:0.00:0.00:0:0.00:0.00:0.00	G:0:0.00:0.00:0.00:0:0:0.00:0.00:0.00:0:0.00:0.00:0.00	T:0:0.00:0.00:0.00:0:0:0.00:0.00:0.00:0:0.00:0.00:0.00	A
157	MT173	MT173	clinical	SureSelectXT_Target_Enrichment	SureSelect_Human_All_Exon_V6	Novaseq6000_S2	123.85	15.279147286	0.998	0.995	0.992	0.988	chrM_ucsc.hg19	16571	1374904	13749	82.9705	72.629	3101804739	60456963	73	A:73:55.14:36.51:0.00:37:36:0.45:0.00:1.05:37:0.40:100.67:0.39	C:0:0.00:0.00:0.00:0:0:0.00:0.00:0.00:0:0.00:0.00:0.00	G:0:0.00:0.00:0.00:0:0:0.00:0.00:0.00:0:0.00:0.00:0.00	T:0:0.00:0.00:0.00:0:0:0.00:0.00:0.00:0:0.00:0.00:0.00	A
158	MT174	MT174	clinical	SureSelectXT_Target_Enrichment	SureSelect_Human_All_Exon_V6	Novaseq6000_S2	119.14	13.422543268	0.997	0.992	0.986	0.977	chrM_ucsc.hg19	16571	922885	9228.85	55.6928	47.5999	3101804739	60456963	67	A:66:56.68:36.45:0.00:38:28:0.49:0.00:1.45:38:0.37:100.62:0.37	C:0:0.00:0.00:0.00:0:0:0.00:0.00:0.00:0:0.00:0.00:0.00	G:0:0.00:0.00:0.00:0:0:0.00:0.00:0.00:0:0.00:0.00:0.00	T:1:60.00:25.00:0.00:0:1:0.75:0.01:25.00:0:0.00:101.00:0.38	A
159	MT175	MT175	clinical	SureSelectXT_Target_Enrichment	SureSelect_Human_All_Exon_V6	Novaseq6000_S2	154.40	18.58567771	0.998	0.994	0.991	0.987	chrM_ucsc.hg19	16571	680656	6806.56	41.0751	35.4655	3101804739	60456963	44	A:44:55.16:35.86:0.23:24:20:0.51:0.00:0.50:24:0.40:100.30:0.38	C:0:0.00:0.00:0.00:0:0:0.00:0.00:0.00:0:0.00:0.00:0.00	G:0:0.00:0.00:0.00:0:0:0.00:0.00:0.00:0:0.00:0.00:0.00	T:0:0.00:0.00:0.00:0:0:0.00:0.00:0.00:0:0.00:0.00:0.00	A
160	MT176	MT176	clinical	SureSelectXT_Target_Enrichment	SureSelect_Human_All_Exon_V6	Novaseq6000_S2	119.37	13.760853676	1	0.996	0.991	0.984	chrM_ucsc.hg19	16571	919926	9199.26	55.5142	48.2116	3101804739	60456963	57	A:57:55.53:35.25:0.44:34:23:0.48:0.00:3.67:34:0.43:100.70:0.44	C:0:0.00:0.00:0.00:0:0:0.00:0.00:0.00:0:0.00:0.00:0.00	G:0:0.00:0.00:0.00:0:0:0.00:0.00:0.00:0:0.00:0.00:0.00	T:0:0.00:0.00:0.00:0:0:0.00:0.00:0.00:0:0.00:0.00:0.00	A
161	MT177	MT177	clinical	SureSelectXT_Target_Enrichment	SureSelect_Human_All_Exon_V6	Novaseq6000_S2	103.63	11.128502392	1	0.994	0.987	0.977	chrM_ucsc.hg19	16571	481471	4814.71	29.055	24.8725	3101804739	60456963	24	A:24:53.50:36.50:0.42:9:15:0.59:0.00:4.12:9:0.66:100.54:0.55	C:0:0.00:0.00:0.00:0:0:0.00:0.00:0.00:0:0.00:0.00:0.00	G:0:0.00:0.00:0.00:0:0:0.00:0.00:0.00:0:0.00:0.00:0.00	T:0:0.00:0.00:0.00:0:0:0.00:0.00:0.00:0:0.00:0.00:0.00	A
162	MT178	MT178	clinical	SureSelectXT_Target_Enrichment	SureSelect_Human_All_Exon_V6	Novaseq6000_S2	148.41	18.135881684	0.998	0.994	0.991	0.986	chrM_ucsc.hg19	16571	680153	6801.53	41.0448	35.2051	3101804739	60456963	38	A:38:56.84:35.74:0.00:13:25:0.45:0.00:2.03:13:0.39:100.03:0.52	C:0:0.00:0.00:0.00:0:0:0.00:0.00:0.00:0:0.00:0.00:0.00	G:0:0.00:0.00:0.00:0:0:0.00:0.00:0.00:0:0.00:0.00:0.00	T:0:0.00:0.00:0.00:0:0:0.00:0.00:0.00:0:0.00:0.00:0.00	A
163	MT179	MT179	clinical	SureSelectXT_Target_Enrichment	SureSelect_Human_All_Exon_V6	Novaseq6000_S2	158.52	17.696191416	1	0.994	0.989	0.983	chrM_ucsc.hg19	16571	1102943	11029.4	66.5586	56.1189	3101804739	60456963	64	A:64:56.23:35.84:0.00:31:33:0.51:0.00:1.03:31:0.40:100.64:0.45	C:0:0.00:0.00:0.00:0:0:0.00:0.00:0.00:0:0.00:0.00:0.00	G:0:0.00:0.00:0.00:0:0:0.00:0.00:0.00:0:0.00:0.00:0.00	T:0:0.00:0.00:0.00:0:0:0.00:0.00:0.00:0:0.00:0.00:0.00	A
164	MT180	MT180	clinical	SureSelectXT_Target_Enrichment	SureSelect_Human_All_Exon_V6	Novaseq6000_S2	138.30	15.729518608	0.998	0.993	0.99	0.984	chrM_ucsc.hg19	16571	1246380	12463.8	75.2145	64.525	3101804739	60456963	64	A:64:55.97:36.22:0.00:36:28:0.49:0.00:2.64:36:0.44:100.61:0.48	C:0:0.00:0.00:0.00:0:0:0.00:0.00:0.00:0:0.00:0.00:0.00	G:0:0.00:0.00:0.00:0:0:0.00:0.00:0.00:0:0.00:0.00:0.00	T:0:0.00:0.00:0.00:0:0:0.00:0.00:0.00:0:0.00:0.00:0.00	A
165	MT181	MT181	clinical	SureSelectXT_Target_Enrichment	SureSelect_Human_All_Exon_V6	Novaseq6000_S2	118.37	13.94707081	1	0.996	0.991	0.984	chrM_ucsc.hg19	16571	96441	964.41	5.81985	4.94804	3101804739	60456963	3	A:3:56.33:37.00:0.00:1:2:0.53:0.00:3.67:1:0.95:100.33:0.73	C:0:0.00:0.00:0.00:0:0:0.00:0.00:0.00:0:0.00:0.00:0.00	G:0:0.00:0.00:0.00:0:0:0.00:0.00:0.00:0:0.00:0.00:0.00	T:0:0.00:0.00:0.00:0:0:0.00:0.00:0.00:0:0.00:0.00:0.00	A
166	MT182	MT182	clinical	SureSelectXT_Target_Enrichment	SureSelect_Human_All_Exon_V6	Novaseq6000_S2	130.10	14.727115222	1	0.996	0.992	0.987	chrM_ucsc.hg19	16571	952665	9526.65	57.4899	49.587	3101804739	60456963	60	A:60:56.85:35.73:0.00:35:25:0.48:0.00:1.33:35:0.38:100.03:0.42	C:0:0.00:0.00:0.00:0:0:0.00:0.00:0.00:0:0.00:0.00:0.00	G:0:0.00:0.00:0.00:0:0:0.00:0.00:0.00:0:0.00:0.00:0.00	T:0:0.00:0.00:0.00:0:0:0.00:0.00:0.00:0:0.00:0.00:0.00	A
167	MT183	MT183	clinical	SureSelectXT_Target_Enrichment	SureSelect_Human_All_Exon_V6	Novaseq6000_S2	189.05	21.975364668	1	0.998	0.996	0.994	chrM_ucsc.hg19	16571	1466645	14666.5	88.5067	76.1919	3101804739	60456963	79	A:79:55.28:36.09:0.00:43:36:0.49:0.00:0.56:43:0.39:100.80:0.39	C:0:0.00:0.00:0.00:0:0:0.00:0.00:0.00:0:0.00:0.00:0.00	G:0:0.00:0.00:0.00:0:0:0.00:0.00:0.00:0:0.00:0.00:0.00	T:0:0.00:0.00:0.00:0:0:0.00:0.00:0.00:0:0.00:0.00:0.00	A
168	MT184	MT184	clinical	SureSelectXT_Target_Enrichment	SureSelect_Human_All_Exon_V6	Novaseq6000_S2	115.03	12.585876842	0.999	0.992	0.984	0.974	chrM_ucsc.hg19	16571	1293235	12932.4	78.0421	66.5043	3101804739	60456963	76	A:76:56.71:36.68:0.00:43:33:0.50:0.00:0.92:43:0.42:100.50:0.46	C:0:0.00:0.00:0.00:0:0:0.00:0.00:0.00:0:0.00:0.00:0.00	G:0:0.00:0.00:0.00:0:0:0.00:0.00:0.00:0:0.00:0.00:0.00	T:0:0.00:0.00:0.00:0:0:0.00:0.00:0.00:0:0.00:0.00:0.00	A
169	MT186	MT186	clinical	SureSelectXT_Target_Enrichment	SureSelect_Human_All_Exon_V6	Novaseq6000_S2	172.72	13.283885044	1	0.998	0.996	0.993	chrM_ucsc.hg19	16571	669960	6699.6	40.4297	35.3597	3101804739	60456963	22	A:22:55.91:37.00:0.00:14:8:0.55:0.00:0.50:14:0.49:100.77:0.45	C:0:0.00:0.00:0.00:0:0:0.00:0.00:0.00:0:0.00:0.00:0.00	G:0:0.00:0.00:0.00:0:0:0.00:0.00:0.00:0:0.00:0.00:0.00	T:0:0.00:0.00:0.00:0:0:0.00:0.00:0.00:0:0.00:0.00:0.00	A
170	MT187	MT187	clinical	SureSelectXT_Target_Enrichment	SureSelect_Human_All_Exon_V6	Novaseq6000_S2	129.41	14.59401318	0.997	0.993	0.989	0.984	chrM_ucsc.hg19	16571	903284	9032.84	54.5099	47.0431	3101804739	60456963	41	A:41:55.68:35.78:0.00:18:23:0.47:0.00:1.07:18:0.38:100.46:0.40	C:0:0.00:0.00:0.00:0:0:0.00:0.00:0.00:0:0.00:0.00:0.00	G:0:0.00:0.00:0.00:0:0:0.00:0.00:0.00:0:0.00:0.00:0.00	T:0:0.00:0.00:0.00:0:0:0.00:0.00:0.00:0:0.00:0.00:0.00	A
171	MT188	MT188	clinical	SureSelectXT_Target_Enrichment	SureSelect_Human_All_Exon_V6	Novaseq6000_S2	164.36	19.408741558	1	0.998	0.996	0.994	chrM_ucsc.hg19	16571	1229627	12296.3	74.2036	64.2757	3101804739	60456963	48	A:48:56.60:37.00:0.00:29:19:0.54:0.00:1.90:29:0.44:100.79:0.45	C:0:0.00:0.00:0.00:0:0:0.00:0.00:0.00:0:0.00:0.00:0.00	G:0:0.00:0.00:0.00:0:0:0.00:0.00:0.00:0:0.00:0.00:0.00	T:0:0.00:0.00:0.00:0:0:0.00:0.00:0.00:0:0.00:0.00:0.00	A
172	MT189	MT189	clinical	SureSelectXT_Target_Enrichment	SureSelect_Human_All_Exon_V6	Novaseq6000_S2	120.89	13.834500452	0.998	0.993	0.989	0.983	chrM_ucsc.hg19	16571	1181906	11819.1	71.3238	61.7345	3101804739	60456963	48	A:48:58.10:37.00:0.00:29:19:0.53:0.00:1.38:29:0.36:100.71:0.43	C:0:0.00:0.00:0.00:0:0:0.00:0.00:0.00:0:0.00:0.00:0.00	G:0:0.00:0.00:0.00:0:0:0.00:0.00:0.00:0:0.00:0.00:0.00	T:0:0.00:0.00:0.00:0:0:0.00:0.00:0.00:0:0.00:0.00:0.00	A
173	MT190	MT190	clinical	SureSelectXT_Target_Enrichment	SureSelect_Human_All_Exon_V6	Novaseq6000_S2	118.89	12.970657956	0.998	0.993	0.988	0.981	chrM_ucsc.hg19	16571	789416	7894.16	47.6384	40.3091	3101804739	60456963	37	A:37:56.46:36.68:0.00:24:13:0.53:0.00:0.89:24:0.39:100.76:0.38	C:0:0.00:0.00:0.00:0:0:0.00:0.00:0.00:0:0.00:0.00:0.00	G:0:0.00:0.00:0.00:0:0:0.00:0.00:0.00:0:0.00:0.00:0.00	T:0:0.00:0.00:0.00:0:0:0.00:0.00:0.00:0:0.00:0.00:0.00	A
174	MT191	MT191	clinical	SureSelectXT_Target_Enrichment	SureSelect_Human_All_Exon_V6	Novaseq6000_S2	127.20	13.96539726	0.997	0.990	0.983	0.975	chrM_ucsc.hg19	16571	1333191	13331.9	80.4533	67.8579	3101804739	60456963	77	A:77:56.16:37.00:0.00:40:37:0.45:0.00:3.86:40:0.38:100.17:0.41	C:0:0.00:0.00:0.00:0:0:0.00:0.00:0.00:0:0.00:0.00:0.00	G:0:0.00:0.00:0.00:0:0:0.00:0.00:0.00:0:0.00:0.00:0.00	T:0:0.00:0.00:0.00:0:0:0.00:0.00:0.00:0:0.00:0.00:0.00	A
175	MT192	MT192	clinical	SureSelectXT_Target_Enrichment	SureSelect_Human_All_Exon_V6	Novaseq6000_S2	142.33	16.013865928	1	0.996	0.992	0.987	chrM_ucsc.hg19	16571	819787	8197.87	49.4712	42.7057	3101804739	60456963	59	A:59:56.00:36.59:0.00:32:27:0.46:0.00:1.12:32:0.34:100.75:0.42	C:0:0.00:0.00:0.00:0:0:0.00:0.00:0.00:0:0.00:0.00:0.00	G:0:0.00:0.00:0.00:0:0:0.00:0.00:0.00:0:0.00:0.00:0.00	T:0:0.00:0.00:0.00:0:0:0.00:0.00:0.00:0:0.00:0.00:0.00	A
176	MT193	MT193	clinical	SureSelectXT_Target_Enrichment	SureSelect_Human_All_Exon_V6	Novaseq6000_S2	114.52	12.88282876	0.997	0.993	0.989	0.982	chrM_ucsc.hg19	16571	508128	5081.28	30.6637	26.7998	3101804739	60456963	21	A:21:56.67:36.43:0.00:9:12:0.48:0.00:1.57:9:0.33:100.86:0.35	C:0:0.00:0.00:0.00:0:0:0.00:0.00:0.00:0:0.00:0.00:0.00	G:0:0.00:0.00:0.00:0:0:0.00:0.00:0.00:0:0.00:0.00:0.00	T:0:0.00:0.00:0.00:0:0:0.00:0.00:0.00:0:0.00:0.00:0.00	A
177	MT195	MT195	clinical	SureSelectXT_Target_Enrichment	SureSelect_Human_All_Exon_V6	Novaseq6000_S2	163.08	20.094908086	1	0.998	0.996	0.994	chrM_ucsc.hg19	16571	979595	9795.95	59.115	50.1198	3101804739	60456963	64	A:64:54.91:36.44:0.00:35:29:0.46:0.00:1.44:35:0.36:100.59:0.35	C:0:0.00:0.00:0.00:0:0:0.00:0.00:0.00:0:0.00:0.00:0.00	G:0:0.00:0.00:0.00:0:0:0.00:0.00:0.00:0:0.00:0.00:0.00	T:0:0.00:0.00:0.00:0:0:0.00:0.00:0.00:0:0.00:0.00:0.00	A
178	MT196	MT196	clinical	SureSelectXT_Target_Enrichment	SureSelect_Human_All_Exon_V6	Novaseq6000_S2	127.07	14.2558369	0.998	0.994	0.99	0.984	chrM_ucsc.hg19	16571	1480224	14802.2	89.3262	76.7139	3101804739	60456963	81	A:81:54.28:36.41:0.12:48:33:0.43:0.00:1.73:48:0.45:100.65:0.44	C:0:0.00:0.00:0.00:0:0:0.00:0.00:0.00:0:0.00:0.00:0.00	G:0:0.00:0.00:0.00:0:0:0.00:0.00:0.00:0:0.00:0.00:0.00	T:0:0.00:0.00:0.00:0:0:0.00:0.00:0.00:0:0.00:0.00:0.00	A
179	MT197	MT197	clinical	SureSelectXT_Target_Enrichment	SureSelect_Human_All_Exon_V6	Novaseq6000_S2	137.50	15.072587136	0.998	0.992	0.987	0.980	chrM_ucsc.hg19	16571	1575189	15751.9	95.057	79.6689	3101804739	60456963	109	A:109:56.33:36.30:0.00:53:56:0.47:0.00:1.92:53:0.42:100.59:0.48	C:0:0.00:0.00:0.00:0:0:0.00:0.00:0.00:0:0.00:0.00:0.00	G:0:0.00:0.00:0.00:0:0:0.00:0.00:0.00:0:0.00:0.00:0.00	T:0:0.00:0.00:0.00:0:0:0.00:0.00:0.00:0:0.00:0.00:0.00	A
180	MT198	MT198	clinical	SureSelectXT_Target_Enrichment	SureSelect_Human_All_Exon_V6	Novaseq6000_S2	168.48	17.775452984	0.998	0.994	0.991	0.987	chrM_ucsc.hg19	16571	307796	3077.96	18.5744	15.7579	3101804739	60456963	15	A:15:55.93:37.00:0.00:6:9:0.40:0.00:2.47:6:0.75:100.27:0.76	C:0:0.00:0.00:0.00:0:0:0.00:0.00:0.00:0:0.00:0.00:0.00	G:0:0.00:0.00:0.00:0:0:0.00:0.00:0.00:0:0.00:0.00:0.00	T:0:0.00:0.00:0.00:0:0:0.00:0.00:0.00:0:0.00:0.00:0.00	A
181	MT199	MT199	clinical	SureSelectXT_Target_Enrichment	SureSelect_Human_All_Exon_V6	Novaseq6000_S2	109.29	12.382820382	1	0.994	0.988	0.979	chrM_ucsc.hg19	16571	1081606	10816.1	65.271	56.3919	3101804739	60456963	47	A:47:54.51:36.45:0.00:26:21:0.41:0.00:0.94:26:0.47:100.79:0.39	C:0:0.00:0.00:0.00:0:0:0.00:0.00:0.00:0:0.00:0.00:0.00	G:0:0.00:0.00:0.00:0:0:0.00:0.00:0.00:0:0.00:0.00:0.00	T:0:0.00:0.00:0.00:0:0:0.00:0.00:0.00:0:0.00:0.00:0.00	A
182	MT200	MT200	clinical	SureSelectXT_Target_Enrichment	SureSelect_Human_All_Exon_V6	Novaseq6000_S2	157.91	18.044251556	1	0.997	0.995	0.991	chrM_ucsc.hg19	16571	1654858	16548.6	99.8647	85.978	3101804739	60456963	86	A:86:54.81:36.44:0.00:45:41:0.40:0.00:3.51:45:0.42:100.56:0.47	C:0:0.00:0.00:0.00:0:0:0.00:0.00:0.00:0:0.00:0.00:0.00	G:0:0.00:0.00:0.00:0:0:0.00:0.00:0.00:0:0.00:0.00:0.00	T:0:0.00:0.00:0.00:0:0:0.00:0.00:0.00:0:0.00:0.00:0.00	A
183	MT201	MT201	clinical	SureSelectXT_Target_Enrichment	SureSelect_Human_All_Exon_V6	Novaseq6000_S2	104.35	11.670983088	0.999	0.989	0.979	0.965	chrM_ucsc.hg19	16571	660155	6601.55	39.838	33.7004	3101804739	60456963	30	A:29:55.21:37.00:0.00:17:12:0.47:0.00:2.66:17:0.49:100.59:0.50	C:0:0.00:0.00:0.00:0:0:0.00:0.00:0.00:0:0.00:0.00:0.00	G:0:0.00:0.00:0.00:0:0:0.00:0.00:0.00:0:0.00:0.00:0.00	T:1:48.00:11.00:0.00:0:1:0.18:0.03:33.00:0:0.00:101.00:0.09	A
184	MT202	MT202	clinical	SureSelectXT_Target_Enrichment	SureSelect_Human_All_Exon_V6	Novaseq6000_S2	113.37	12.977385162	1	0.993	0.987	0.978	chrM_ucsc.hg19	16571	1309313	13093.1	79.0123	68.1795	3101804739	60456963	67	A:67:57.04:36.22:0.00:40:27:0.55:0.00:0.82:40:0.42:100.64:0.45	C:0:0.00:0.00:0.00:0:0:0.00:0.00:0.00:0:0.00:0.00:0.00	G:0:0.00:0.00:0.00:0:0:0.00:0.00:0.00:0:0.00:0.00:0.00	T:0:0.00:0.00:0.00:0:0:0.00:0.00:0.00:0:0.00:0.00:0.00	A
185	MT203	MT203	clinical	SureSelectXT_Target_Enrichment	SureSelect_Human_All_Exon_V6	Novaseq6000_S2	111.79	13.151743684	0.998	0.992	0.987	0.979	chrM_ucsc.hg19	16571	628555	6285.55	37.931	33.2479	3101804739	60456963	34	A:34:55.53:37.00:0.00:8:26:0.55:0.00:0.32:8:0.46:100.65:0.49	C:0:0.00:0.00:0.00:0:0:0.00:0.00:0.00:0:0.00:0.00:0.00	G:0:0.00:0.00:0.00:0:0:0.00:0.00:0.00:0:0.00:0.00:0.00	T:0:0.00:0.00:0.00:0:0:0.00:0.00:0.00:0:0.00:0.00:0.00	A
186	MT205	MT205	clinical	SureSelectXT_Target_Enrichment	SureSelect_Human_All_Exon_V6	Novaseq6000_S2	236.15	27.921175886	1	0.999	0.997	0.996	chrM_ucsc.hg19	16571	1956656	19566.6	118.077	101.463	3101804739	60456963	103	A:103:55.77:36.30:0.00:61:42:0.47:0.00:1.92:61:0.45:100.62:0.43	C:0:0.00:0.00:0.00:0:0:0.00:0.00:0.00:0:0.00:0.00:0.00	G:0:0.00:0.00:0.00:0:0:0.00:0.00:0.00:0:0.00:0.00:0.00	T:0:0.00:0.00:0.00:0:0:0.00:0.00:0.00:0:0.00:0.00:0.00	A
187	MT206	MT206	clinical	SureSelectXT_Target_Enrichment	SureSelect_Human_All_Exon_V6	Novaseq6000_S2	180.84	21.159303454	0.998	0.995	0.993	0.990	chrM_ucsc.hg19	16571	2096462	20964.6	126.514	109.405	3101804739	60456963	107	A:107:56.65:36.42:0.00:57:50:0.53:0.00:4.38:57:0.42:100.22:0.46	C:0:0.00:0.00:0.00:0:0:0.00:0.00:0.00:0:0.00:0.00:0.00	G:0:0.00:0.00:0.00:0:0:0.00:0.00:0.00:0:0.00:0.00:0.00	T:0:0.00:0.00:0.00:0:0:0.00:0.00:0.00:0:0.00:0.00:0.00	A
188	MT207	MT207	clinical	SureSelectXT_Target_Enrichment	SureSelect_Human_All_Exon_V6	Novaseq6000_S2	185.09	20.462650904	0.998	0.994	0.991	0.987	chrM_ucsc.hg19	16571	2265264	22652.6	136.7	114.93	3101804739	60456963	124	A:124:56.24:36.79:0.00:65:59:0.51:0.00:1.62:65:0.40:100.71:0.43	C:0:0.00:0.00:0.00:0:0:0.00:0.00:0.00:0:0.00:0.00:0.00	G:0:0.00:0.00:0.00:0:0:0.00:0.00:0.00:0:0.00:0.00:0.00	T:0:0.00:0.00:0.00:0:0:0.00:0.00:0.00:0:0.00:0.00:0.00	A
189	MT208	MT208	clinical	SureSelectXT_Target_Enrichment	SureSelect_Human_All_Exon_V6	Novaseq6000_S2	142.16	16.339648094	1	0.997	0.994	0.990	chrM_ucsc.hg19	16571	1881547	18815.5	113.545	98.3864	3101804739	60456963	82	A:82:53.96:36.10:0.00:47:35:0.47:0.00:2.56:47:0.36:100.78:0.37	C:0:0.00:0.00:0.00:0:0:0.00:0.00:0.00:0:0.00:0.00:0.00	G:0:0.00:0.00:0.00:0:0:0.00:0.00:0.00:0:0.00:0.00:0.00	T:0:0.00:0.00:0.00:0:0:0.00:0.00:0.00:0:0.00:0.00:0.00	A
190	MT215	MT215	clinical	SureSelectXT_Target_Enrichment	SureSelect_Human_All_Exon_V6	Novaseq6000_S2	107.48	12.655890032	0.998	0.994	0.99	0.982	chrM_ucsc.hg19	16571	1384903	13849	83.5739	70.4578	3101804739	60456963	63	A:63:55.22:36.21:0.00:36:27:0.46:0.00:1.75:36:0.48:100.54:0.50	C:0:0.00:0.00:0.00:0:0:0.00:0.00:0.00:0:0.00:0.00:0.00	G:0:0.00:0.00:0.00:0:0:0.00:0.00:0.00:0:0.00:0.00:0.00	T:0:0.00:0.00:0.00:0:0:0.00:0.00:0.00:0:0.00:0.00:0.00	A
191	MT216	MT216	clinical	SureSelectXT_Target_Enrichment	SureSelect_Human_All_Exon_V6	Novaseq6000_S2	114.54	12.884663983	0.998	0.994	0.99	0.982	chrM_ucsc.hg19	16571	803161	8031.61	48.4679	39.9467	3101804739	60456963	57	A:56:55.00:35.64:0.00:28:28:0.44:0.00:2.75:28:0.33:99.86:0.34	C:0:0.00:0.00:0.00:0:0:0.00:0.00:0.00:0:0.00:0.00:0.00	G:0:0.00:0.00:0.00:0:0:0.00:0.00:0.00:0:0.00:0.00:0.00	T:1:50.00:25.00:0.00:0:1:0.75:0.08:102.00:0:0.00:101.00:0.38	A
192	MT217	MT217	clinical	SureSelectXT_Target_Enrichment	SureSelect_Human_All_Exon_V6	Novaseq6000_S2	107.29	12.635483568	1	0.995	0.988	0.977	chrM_ucsc.hg19	16571	609369	6093.69	36.7732	30.3541	3101804739	60456963	26	A:26:57.65:35.00:0.00:14:12:0.45:0.00:3.12:14:0.43:100.54:0.52	C:0:0.00:0.00:0.00:0:0:0.00:0.00:0.00:0:0.00:0.00:0.00	G:0:0.00:0.00:0.00:0:0:0.00:0.00:0.00:0:0.00:0.00:0.00	T:0:0.00:0.00:0.00:0:0:0.00:0.00:0.00:0:0.00:0.00:0.00	A
193	MT218	MT218	clinical	SureSelectXT_Target_Enrichment	SureSelect_Human_All_Exon_V6	Novaseq6000_S2	105.34	12.653490064	0.998	0.992	0.985	0.973	chrM_ucsc.hg19	16571	930702	9307.02	56.1645	46.6065	3101804739	60456963	59	A:59:56.44:35.92:0.00:30:29:0.53:0.00:3.80:30:0.38:100.73:0.42	C:0:0.00:0.00:0.00:0:0:0.00:0.00:0.00:0:0.00:0.00:0.00	G:0:0.00:0.00:0.00:0:0:0.00:0.00:0.00:0:0.00:0.00:0.00	T:0:0.00:0.00:0.00:0:0:0.00:0.00:0.00:0:0.00:0.00:0.00	A
194	MT219	MT219	clinical	SureSelectXT_Target_Enrichment	SureSelect_Human_All_Exon_V6	Novaseq6000_S2	114.76	13.763465922	0.998	0.993	0.988	0.979	chrM_ucsc.hg19	16571	616887	6168.87	37.2269	30.62	3101804739	60456963	53	A:53:57.72:36.09:0.00:26:27:0.47:0.00:1.32:26:0.18:100.70:0.31	C:0:0.00:0.00:0.00:0:0:0.00:0.00:0.00:0:0.00:0.00:0.00	G:0:0.00:0.00:0.00:0:0:0.00:0.00:0.00:0:0.00:0.00:0.00	T:0:0.00:0.00:0.00:0:0:0.00:0.00:0.00:0:0.00:0.00:0.00	A
195	MT220	MT220	clinical	SureSelectXT_Target_Enrichment	SureSelect_Human_All_Exon_V6	Novaseq6000_S2	108.80	12.235484750	0.998	0.993	0.988	0.980	chrM_ucsc.hg19	16571	1369727	13697.3	82.6581	67.9645	3101804739	60456963	90	A:90:56.16:36.87:0.00:41:49:0.50:0.00:2.57:41:0.38:100.59:0.47	C:0:0.00:0.00:0.00:0:0:0.00:0.00:0.00:0:0.00:0.00:0.00	G:0:0.00:0.00:0.00:0:0:0.00:0.00:0.00:0:0.00:0.00:0.00	T:0:0.00:0.00:0.00:0:0:0.00:0.00:0.00:0:0.00:0.00:0.00	A
196	MT221	MT221	clinical	SureSelectXT_Target_Enrichment	SureSelect_Human_All_Exon_V6	Novaseq6000_S2	102.52	12.673547649	1	0.994	0.987	0.975	chrM_ucsc.hg19	16571	435456	4354.56	26.2782	21.4007	3101804739	60456963	18	A:18:57.56:35.56:0.00:7:11:0.49:0.00:0.61:7:0.24:100.78:0.39	C:0:0.00:0.00:0.00:0:0:0.00:0.00:0.00:0:0.00:0.00:0.00	G:0:0.00:0.00:0.00:0:0:0.00:0.00:0.00:0:0.00:0.00:0.00	T:0:0.00:0.00:0.00:0:0:0.00:0.00:0.00:0:0.00:0.00:0.00	A
197	MT222	MT222	clinical	SureSelectXT_Target_Enrichment	SureSelect_Human_All_Exon_V6	Novaseq6000_S2	115.89	13.875949577	0.998	0.994	0.989	0.982	chrM_ucsc.hg19	16571	933398	9333.98	56.3272	46.5986	3101804739	60456963	55	A:55:56.07:36.09:0.00:31:24:0.48:0.00:2.89:31:0.48:100.76:0.47	C:0:0.00:0.00:0.00:0:0:0.00:0.00:0.00:0:0.00:0.00:0.00	G:0:0.00:0.00:0.00:0:0:0.00:0.00:0.00:0:0.00:0.00:0.00	T:0:0.00:0.00:0.00:0:0:0.00:0.00:0.00:0:0.00:0.00:0.00	A
198	MT223	MT223	clinical	SureSelectXT_Target_Enrichment	SureSelect_Human_All_Exon_V6	Novaseq6000_S2	125.75	14.69147244	1	0.996	0.992	0.986	chrM_ucsc.hg19	16571	971786	9717.86	58.6438	48.7424	3101804739	60456963	50	A:50:54.90:36.76:0.00:29:21:0.46:0.00:1.76:29:0.49:100.52:0.43	C:0:0.00:0.00:0.00:0:0:0.00:0.00:0.00:0:0.00:0.00:0.00	G:0:0.00:0.00:0.00:0:0:0.00:0.00:0.00:0:0.00:0.00:0.00	T:0:0.00:0.00:0.00:0:0:0.00:0.00:0.00:0:0.00:0.00:0.00	A
199	MT224	MT224	clinical	SureSelectXT_Target_Enrichment	SureSelect_Human_All_Exon_V6	Novaseq6000_S2	120.78	14.09012967	0.998	0.994	0.99	0.983	chrM_ucsc.hg19	16571	3347185	33471.8	201.991	171.521	3101804739	60456963	169	A:168:55.85:36.33:0.15:105:63:0.48:0.00:2.24:105:0.43:100.15:0.46	C:0:0.00:0.00:0.00:0:0:0.00:0.00:0.00:0:0.00:0.00:0.00	G:0:0.00:0.00:0.00:0:0:0.00:0.00:0.00:0:0.00:0.00:0.00	T:1:45.00:11.00:0.00:0:1:0.62:0.09:77.00:0:0.00:77.00:0.24	A
200	MT225	MT225	clinical	SureSelectXT_Target_Enrichment	SureSelect_Human_All_Exon_V6	Novaseq6000_S2	122.05	15.453993234	1	0.996	0.992	0.987	chrM_ucsc.hg19	16571	483680	4836.8	29.1884	24.0276	3101804739	60456963	17	A:17:56.47:36.29:0.00:10:7:0.35:0.00:1.29:10:0.29:100.65:0.34	C:0:0.00:0.00:0.00:0:0:0.00:0.00:0.00:0:0.00:0.00:0.00	G:0:0.00:0.00:0.00:0:0:0.00:0.00:0.00:0:0.00:0.00:0.00	T:0:0.00:0.00:0.00:0:0:0.00:0.00:0.00:0:0.00:0.00:0.00	A
201	MT226	MT226	clinical	SureSelectXT_Target_Enrichment	SureSelect_Human_All_Exon_V6	Novaseq6000_S2	99.76	10.994452345	1	0.994	0.986	0.973	chrM_ucsc.hg19	16571	992565	9925.65	59.8977	49.2524	3101804739	60456963	46	A:46:56.46:36.43:0.00:25:21:0.53:0.00:0.48:25:0.45:100.67:0.45	C:0:0.00:0.00:0.00:0:0:0.00:0.00:0.00:0:0.00:0.00:0.00	G:0:0.00:0.00:0.00:0:0:0.00:0.00:0.00:0:0.00:0.00:0.00	T:0:0.00:0.00:0.00:0:0:0.00:0.00:0.00:0:0.00:0.00:0.00	A
202	MT227	MT227	clinical	SureSelectXT_Target_Enrichment	SureSelect_Human_All_Exon_V6	Novaseq6000_S2	139.23	16.751971706	0.998	0.995	0.992	0.988	chrM_ucsc.hg19	16571	267531	2675.31	16.1445	13.2795	3101804739	60456963	8	A:8:58.38:37.00:0.00:3:5:0.68:0.00:0.00:3:0.57:101.00:0.55	C:0:0.00:0.00:0.00:0:0:0.00:0.00:0.00:0:0.00:0.00:0.00	G:0:0.00:0.00:0.00:0:0:0.00:0.00:0.00:0:0.00:0.00:0.00	T:0:0.00:0.00:0.00:0:0:0.00:0.00:0.00:0:0.00:0.00:0.00	A
203	MT228	MT228	clinical	SureSelectXT_Target_Enrichment	SureSelect_Human_All_Exon_V6	Novaseq6000_S2	95.49	10.788254434	0.998	0.992	0.985	0.972	chrM_ucsc.hg19	16571	990667	9906.67	59.7832	50.0657	3101804739	60456963	60	A:60:56.33:35.97:0.00:29:31:0.51:0.00:2.58:29:0.39:100.15:0.38	C:0:0.00:0.00:0.00:0:0:0.00:0.00:0.00:0:0.00:0.00:0.00	G:0:0.00:0.00:0.00:0:0:0.00:0.00:0.00:0:0.00:0.00:0.00	T:0:0.00:0.00:0.00:0:0:0.00:0.00:0.00:0:0.00:0.00:0.00	A
204	MT229	MT229	clinical	SureSelectXT_Target_Enrichment	SureSelect_Human_All_Exon_V6	Novaseq6000_S2	110.50	12.93618723	0.998	0.994	0.989	0.980	chrM_ucsc.hg19	16571	879861	8798.61	53.0964	45.0786	3101804739	60456963	41	A:41:55.73:34.56:0.00:21:20:0.46:0.00:4.32:21:0.45:100.05:0.49	C:0:0.00:0.00:0.00:0:0:0.00:0.00:0.00:0:0.00:0.00:0.00	G:0:0.00:0.00:0.00:0:0:0.00:0.00:0.00:0:0.00:0.00:0.00	T:0:0.00:0.00:0.00:0:0:0.00:0.00:0.00:0:0.00:0.00:0.00	A
205	MT230	MT230	clinical	SureSelectXT_Target_Enrichment	SureSelect_Human_All_Exon_V6	Novaseq6000_S2	199.10	23.64225712	0.998	0.996	0.995	0.994	chrM_ucsc.hg19	16571	1356408	13564.1	81.8543	70.2391	3101804739	60456963	81	A:81:56.28:36.53:0.00:48:33:0.44:0.00:1.41:48:0.41:100.64:0.43	C:0:0.00:0.00:0.00:0:0:0.00:0.00:0.00:0:0.00:0.00:0.00	G:0:0.00:0.00:0.00:0:0:0.00:0.00:0.00:0:0.00:0.00:0.00	T:0:0.00:0.00:0.00:0:0:0.00:0.00:0.00:0:0.00:0.00:0.00	A
206	MT231	MT231	clinical	SureSelectXT_Target_Enrichment	SureSelect_Human_All_Exon_V6	Novaseq6000_S2	192.78	23.746377348	0.998	0.996	0.995	0.993	chrM_ucsc.hg19	16571	1022152	10221.5	61.6832	52.975	3101804739	60456963	63	A:63:54.94:36.02:0.00:26:37:0.47:0.00:1.75:26:0.41:100.62:0.39	C:0:0.00:0.00:0.00:0:0:0.00:0.00:0.00:0:0.00:0.00:0.00	G:0:0.00:0.00:0.00:0:0:0.00:0.00:0.00:0:0.00:0.00:0.00	T:0:0.00:0.00:0.00:0:0:0.00:0.00:0.00:0:0.00:0.00:0.00	A
207	MT232	MT232	clinical	SureSelectXT_Target_Enrichment	SureSelect_Human_All_Exon_V6	Novaseq6000_S2	100.65	12.323422282	1	0.996	0.99	0.981	chrM_ucsc.hg19	16571	320445	3204.45	19.3377	16.279	3101804739	60456963	26	A:26:55.35:37.00:0.00:18:8:0.54:0.00:0.42:18:0.47:100.65:0.44	C:0:0.00:0.00:0.00:0:0:0.00:0.00:0.00:0:0.00:0.00:0.00	G:0:0.00:0.00:0.00:0:0:0.00:0.00:0.00:0:0.00:0.00:0.00	T:0:0.00:0.00:0.00:0:0:0.00:0.00:0.00:0:0.00:0.00:0.00	A
208	MT233	MT233	clinical	SureSelectXT_Target_Enrichment	SureSelect_Human_All_Exon_V6	Novaseq6000_S2	165.28	19.43488567	1	0.998	0.997	0.994	chrM_ucsc.hg19	16571	796744	7967.44	48.0806	40.9707	3101804739	60456963	27	A:27:56.26:36.04:0.00:18:9:0.44:0.00:0.81:18:0.48:100.56:0.49	C:0:0.00:0.00:0.00:0:0:0.00:0.00:0.00:0:0.00:0.00:0.00	G:0:0.00:0.00:0.00:0:0:0.00:0.00:0.00:0:0.00:0.00:0.00	T:0:0.00:0.00:0.00:0:0:0.00:0.00:0.00:0:0.00:0.00:0.00	A
209	MT234	MT234	clinical	SureSelectXT_Target_Enrichment	SureSelect_Human_All_Exon_V6	Novaseq6000_S2	103.66	12.524375399	1	0.996	0.989	0.977	chrM_ucsc.hg19	16571	1369831	13698.3	82.6643	70.9503	3101804739	60456963	94	A:94:56.27:36.49:0.10:40:54:0.51:0.00:2.11:40:0.40:100.56:0.47	C:0:0.00:0.00:0.00:0:0:0.00:0.00:0.00:0:0.00:0.00:0.00	G:0:0.00:0.00:0.00:0:0:0.00:0.00:0.00:0:0.00:0.00:0.00	T:0:0.00:0.00:0.00:0:0:0.00:0.00:0.00:0:0.00:0.00:0.00	A
210	MT235	MT235	clinical	SureSelectXT_Target_Enrichment	SureSelect_Human_All_Exon_V6	Novaseq6000_S2	102.96	12.762394502	0.998	0.994	0.987	0.976	chrM_ucsc.hg19	16571	1081859	10818.6	65.2863	55.0401	3101804739	60456963	36	A:36:55.06:37.00:0.00:21:15:0.48:0.00:0.00:21:0.54:100.83:0.50	C:0:0.00:0.00:0.00:0:0:0.00:0.00:0.00:0:0.00:0.00:0.00	G:0:0.00:0.00:0.00:0:0:0.00:0.00:0.00:0:0.00:0.00:0.00	T:0:0.00:0.00:0.00:0:0:0.00:0.00:0.00:0:0.00:0.00:0.00	A
211	MT236	MT236	clinical	SureSelectXT_Target_Enrichment	SureSelect_Human_All_Exon_V6	Novaseq6000_S2	106.49	12.911325673	0.998	0.993	0.987	0.978	chrM_ucsc.hg19	16571	1040366	10403.7	62.7823	51.7283	3101804739	60456963	57	A:57:56.95:36.12:0.00:32:25:0.47:0.00:1.68:32:0.30:100.49:0.33	C:0:0.00:0.00:0.00:0:0:0.00:0.00:0.00:0:0.00:0.00:0.00	G:0:0.00:0.00:0.00:0:0:0.00:0.00:0.00:0:0.00:0.00:0.00	T:0:0.00:0.00:0.00:0:0:0.00:0.00:0.00:0:0.00:0.00:0.00	A
212	MT237	MT237	clinical	SureSelectXT_Target_Enrichment	SureSelect_Human_All_Exon_V6	Novaseq6000_S2	122.67	14.00187253	0.998	0.994	0.99	0.983	chrM_ucsc.hg19	16571	830716	8307.16	50.1307	41.3072	3101804739	60456963	40	A:40:56.15:35.80:0.00:19:21:0.57:0.00:1.45:19:0.40:100.47:0.40	C:0:0.00:0.00:0.00:0:0:0.00:0.00:0.00:0:0.00:0.00:0.00	G:0:0.00:0.00:0.00:0:0:0.00:0.00:0.00:0:0.00:0.00:0.00	T:0:0.00:0.00:0.00:0:0:0.00:0.00:0.00:0:0.00:0.00:0.00	A
213	MT239	MT239	clinical	SureSelectXT_Target_Enrichment	SureSelect_Human_All_Exon_V6	Novaseq6000_S2	119.77	13.981134272	1	0.997	0.993	0.986	chrM_ucsc.hg19	16571	3014234	30142.3	181.898	154.855	3101804739	60456963	150	A:150:56.17:36.33:0.00:81:69:0.48:0.00:1.17:81:0.37:100.75:0.40	C:0:0.00:0.00:0.00:0:0:0.00:0.00:0.00:0:0.00:0.00:0.00	G:0:0.00:0.00:0.00:0:0:0.00:0.00:0.00:0:0.00:0.00:0.00	T:0:0.00:0.00:0.00:0:0:0.00:0.00:0.00:0:0.00:0.00:0.00	A
214	MT240	MT240	clinical	SureSelectXT_Target_Enrichment	SureSelect_Human_All_Exon_V6	Novaseq6000_S2	174.54	19.94749152	0.998	0.996	0.994	0.992	chrM_ucsc.hg19	16571	2952757	29527.6	178.188	149.541	3101804739	60456963	152	A:152:55.99:36.03:0.00:86:66:0.52:0.00:2.32:86:0.44:100.66:0.44	C:0:0.00:0.00:0.00:0:0:0.00:0.00:0.00:0:0.00:0.00:0.00	G:0:0.00:0.00:0.00:0:0:0.00:0.00:0.00:0:0.00:0.00:0.00	T:0:0.00:0.00:0.00:0:0:0.00:0.00:0.00:0:0.00:0.00:0.00	A
215	MT242	MT242	clinical	SureSelectXT_Target_Enrichment	SureSelect_Human_All_Exon_V6	Novaseq6000_S2	111.57	12.882746564	1	0.996	0.992	0.984	chrM_ucsc.hg19	16571	996927	9969.27	60.161	50.0535	3101804739	60456963	53	A:53:55.30:35.57:0.00:34:19:0.46:0.00:3.94:34:0.38:100.60:0.36	C:0:0.00:0.00:0.00:0:0:0.00:0.00:0.00:0:0.00:0.00:0.00	G:0:0.00:0.00:0.00:0:0:0.00:0.00:0.00:0:0.00:0.00:0.00	T:0:0.00:0.00:0.00:0:0:0.00:0.00:0.00:0:0.00:0.00:0.00	A
216	MT243	MT243	clinical	SureSelectXT_Target_Enrichment	SureSelect_Human_All_Exon_V6	Novaseq6000_S2	123.66	14.486599285	0.998	0.994	0.991	0.985	chrM_ucsc.hg19	16571	845119	8451.19	50.9999	42.2951	3101804739	60456963	50	A:50:54.66:35.96:0.00:24:26:0.50:0.00:3.90:24:0.54:100.20:0.51	C:0:0.00:0.00:0.00:0:0:0.00:0.00:0.00:0:0.00:0.00:0.00	G:0:0.00:0.00:0.00:0:0:0.00:0.00:0.00:0:0.00:0.00:0.00	T:0:0.00:0.00:0.00:0:0:0.00:0.00:0.00:0:0.00:0.00:0.00	A
217	MT245	MT245	clinical	SureSelectXT_Target_Enrichment	SureSelect_Human_All_Exon_V6	Novaseq6000_S2	93.21	10.34776291	1	0.994	0.986	0.972	chrM_ucsc.hg19	16571	181785	1817.85	10.9701	9.01171	3101804739	60456963	14	A:14:49.43:37.00:0.00:9:5:0.70:0.00:7.86:9:0.46:100.86:0.48	C:0:0.00:0.00:0.00:0:0:0.00:0.00:0.00:0:0.00:0.00:0.00	G:0:0.00:0.00:0.00:0:0:0.00:0.00:0.00:0:0.00:0.00:0.00	T:0:0.00:0.00:0.00:0:0:0.00:0.00:0.00:0:0.00:0.00:0.00	A
218	MT246	MT246	clinical	SureSelectXT_Target_Enrichment	SureSelect_Human_All_Exon_V6	Novaseq6000_S2	112.70	12.625387058	0.998	0.994	0.99	0.982	chrM_ucsc.hg19	16571	671825	6718.25	40.5422	33.4786	3101804739	60456963	36	A:36:56.72:35.67:0.00:24:12:0.49:0.00:0.31:24:0.41:100.69:0.43	C:0:0.00:0.00:0.00:0:0:0.00:0.00:0.00:0:0.00:0.00:0.00	G:0:0.00:0.00:0.00:0:0:0.00:0.00:0.00:0:0.00:0.00:0.00	T:0:0.00:0.00:0.00:0:0:0.00:0.00:0.00:0:0.00:0.00:0.00	A
219	MT247	MT247	clinical	SureSelectXT_Target_Enrichment	SureSelect_Human_All_Exon_V6	Novaseq6000_S2	118.91	14.322409232	1	0.996	0.992	0.986	chrM_ucsc.hg19	16571	553004	5530.04	33.3718	27.9693	3101804739	60456963	38	A:38:58.29:36.68:0.00:24:14:0.59:0.00:0.29:24:0.31:100.50:0.37	C:0:0.00:0.00:0.00:0:0:0.00:0.00:0.00:0:0.00:0.00:0.00	G:0:0.00:0.00:0.00:0:0:0.00:0.00:0.00:0:0.00:0.00:0.00	T:0:0.00:0.00:0.00:0:0:0.00:0.00:0.00:0:0.00:0.00:0.00	A
220	MT248	MT248	clinical	SureSelectXT_Target_Enrichment	SureSelect_Human_All_Exon_V6	Novaseq6000_S2	105.32	12.127489933	0.998	0.992	0.985	0.974	chrM_ucsc.hg19	16571	993693	9936.93	59.9658	48.8027	3101804739	60456963	66	A:66:54.32:35.45:0.00:35:31:0.39:0.00:5.05:35:0.45:100.42:0.43	C:0:0.00:0.00:0.00:0:0:0.00:0.00:0.00:0:0.00:0.00:0.00	G:0:0.00:0.00:0.00:0:0:0.00:0.00:0.00:0:0.00:0.00:0.00	T:0:0.00:0.00:0.00:0:0:0.00:0.00:0.00:0:0.00:0.00:0.00	A
221	MT250	MT250	clinical	SureSelectXT_Target_Enrichment	SureSelect_Human_All_Exon_V6	Novaseq6000_S2	135.27	15.39177691	1	0.997	0.994	0.989	chrM_ucsc.hg19	16571	1343036	13430.4	81.0474	67.2782	3101804739	60456963	91	A:91:56.78:36.45:0.00:50:41:0.53:0.00:1.90:50:0.40:100.54:0.44	C:0:0.00:0.00:0.00:0:0:0.00:0.00:0.00:0:0.00:0.00:0.00	G:0:0.00:0.00:0.00:0:0:0.00:0.00:0.00:0:0.00:0.00:0.00	T:0:0.00:0.00:0.00:0:0:0.00:0.00:0.00:0:0.00:0.00:0.00	A
222	MT251	MT251	clinical	SureSelectXT_Target_Enrichment	SureSelect_Human_All_Exon_V6	Novaseq6000_S2	105.45	12.297565212	1	0.995	0.989	0.979	chrM_ucsc.hg19	16571	1300728	13007.3	78.4943	65.862	3101804739	60456963	75	A:75:55.45:36.84:0.00:35:40:0.46:0.00:0.29:35:0.43:100.67:0.42	C:0:0.00:0.00:0.00:0:0:0.00:0.00:0.00:0:0.00:0.00:0.00	G:0:0.00:0.00:0.00:0:0:0.00:0.00:0.00:0:0.00:0.00:0.00	T:0:0.00:0.00:0.00:0:0:0.00:0.00:0.00:0:0.00:0.00:0.00	A
223	MT252	MT252	clinical	SureSelectXT_Target_Enrichment	SureSelect_Human_All_Exon_V6	Novaseq6000_S2	109.59	12.19298345	1	0.996	0.99	0.981	chrM_ucsc.hg19	16571	878020	8780.2	52.9853	44.1028	3101804739	60456963	62	A:62:55.84:37.00:0.00:39:23:0.49:0.01:32.21:39:0.43:100.69:0.43	C:0:0.00:0.00:0.00:0:0:0.00:0.00:0.00:0:0.00:0.00:0.00	G:0:0.00:0.00:0.00:0:0:0.00:0.00:0.00:0:0.00:0.00:0.00	T:0:0.00:0.00:0.00:0:0:0.00:0.00:0.00:0:0.00:0.00:0.00	A
224	MT253	MT253	clinical	SureSelectXT_Target_Enrichment	SureSelect_Human_All_Exon_V6	Novaseq6000_S2	114.67	13.001732764	0.998	0.994	0.989	0.981	chrM_ucsc.hg19	16571	905109	9051.09	54.62	45.274	3101804739	60456963	36	A:36:55.56:35.67:0.00:22:14:0.53:0.00:1.00:22:0.48:100.75:0.50	C:0:0.00:0.00:0.00:0:0:0.00:0.00:0.00:0:0.00:0.00:0.00	G:0:0.00:0.00:0.00:0:0:0.00:0.00:0.00:0:0.00:0.00:0.00	T:0:0.00:0.00:0.00:0:0:0.00:0.00:0.00:0:0.00:0.00:0.00	A
225	MT254	MT254	clinical	SureSelectXT_Target_Enrichment	SureSelect_Human_All_Exon_V6	Novaseq6000_S2	135.06	15.879969251	1	0.995	0.99	0.981	chrM_ucsc.hg19	16571	863031	8630.31	52.0808	42.6561	3101804739	60456963	45	A:45:56.84:36.16:0.22:22:23:0.54:0.00:1.22:22:0.39:100.67:0.51	C:0:0.00:0.00:0.00:0:0:0.00:0.00:0.00:0:0.00:0.00:0.00	G:0:0.00:0.00:0.00:0:0:0.00:0.00:0.00:0:0.00:0.00:0.00	T:0:0.00:0.00:0.00:0:0:0.00:0.00:0.00:0:0.00:0.00:0.00	A
226	MT255	MT255	clinical	SureSelectXT_Target_Enrichment	SureSelect_Human_All_Exon_V6	Novaseq6000_S2	123.93	14.39976981	1	0.996	0.991	0.984	chrM_ucsc.hg19	16571	1075720	10757.2	64.9158	53.7588	3101804739	60456963	62	A:62:52.92:35.77:0.16:33:29:0.46:0.00:8.81:33:0.32:100.61:0.39	C:0:0.00:0.00:0.00:0:0:0.00:0.00:0.00:0:0.00:0.00:0.00	G:0:0.00:0.00:0.00:0:0:0.00:0.00:0.00:0:0.00:0.00:0.00	T:0:0.00:0.00:0.00:0:0:0.00:0.00:0.00:0:0.00:0.00:0.00	A
227	MT256	MT256	clinical	SureSelectXT_Target_Enrichment	SureSelect_Human_All_Exon_V6	Novaseq6000_S2	124.75	14.378961344	0.998	0.994	0.99	0.983	chrM_ucsc.hg19	16571	1270487	12704.9	76.6693	62.9803	3101804739	60456963	98	A:98:56.58:36.76:0.00:56:42:0.53:0.00:1.31:56:0.42:100.61:0.42	C:0:0.00:0.00:0.00:0:0:0.00:0.00:0.00:0:0.00:0.00:0.00	G:0:0.00:0.00:0.00:0:0:0.00:0.00:0.00:0:0.00:0.00:0.00	T:0:0.00:0.00:0.00:0:0:0.00:0.00:0.00:0:0.00:0.00:0.00	A
228	MT258	MT258	clinical	SureSelectXT_Target_Enrichment	SureSelect_Human_All_Exon_V6	Novaseq6000_S2	118.61	13.765459432	1	0.996	0.991	0.984	chrM_ucsc.hg19	16571	789028	7890.28	47.615	39.1751	3101804739	60456963	39	A:39:57.15:35.36:0.00:18:21:0.51:0.00:2.54:18:0.23:100.44:0.33	C:0:0.00:0.00:0.00:0:0:0.00:0.00:0.00:0:0.00:0.00:0.00	G:0:0.00:0.00:0.00:0:0:0.00:0.00:0.00:0:0.00:0.00:0.00	T:0:0.00:0.00:0.00:0:0:0.00:0.00:0.00:0:0.00:0.00:0.00	A
229	MT259	MT259	clinical	SureSelectXT_Target_Enrichment	SureSelect_Human_All_Exon_V6	Novaseq6000_S2	123.49	13.987643421	0.998	0.993	0.989	0.981	chrM_ucsc.hg19	16571	1071086	10710.9	64.6362	53.0558	3101804739	60456963	57	A:57:55.09:36.58:0.00:31:26:0.50:0.00:2.46:31:0.36:100.39:0.41	C:0:0.00:0.00:0.00:0:0:0.00:0.00:0.00:0:0.00:0.00:0.00	G:0:0.00:0.00:0.00:0:0:0.00:0.00:0.00:0:0.00:0.00:0.00	T:0:0.00:0.00:0.00:0:0:0.00:0.00:0.00:0:0.00:0.00:0.00	A
230	MT261	MT261	clinical	SureSelectXT_Target_Enrichment	SureSelect_Human_All_Exon_V6	Novaseq6000_S2	113.15	12.980232348	0.998	0.992	0.985	0.972	chrM_ucsc.hg19	16571	776510	7765.1	46.8596	37.8814	3101804739	60456963	29	A:29:54.10:36.59:0.00:17:12:0.45:0.00:2.03:17:0.64:100.48:0.58	C:0:0.00:0.00:0.00:0:0:0.00:0.00:0.00:0:0.00:0.00:0.00	G:0:0.00:0.00:0.00:0:0:0.00:0.00:0.00:0:0.00:0.00:0.00	T:0:0.00:0.00:0.00:0:0:0.00:0.00:0.00:0:0.00:0.00:0.00	A
231	MT264	MT264	clinical	SureSelectXT_Target_Enrichment	SureSelect_Human_All_Exon_V6	Novaseq6000_S2	241.57	30.036123966	1	0.999	0.998	0.997	chrM_ucsc.hg19	16571	2335372	23353.7	140.931	122.119	3101804739	60456963	113	A:113:55.39:36.45:0.00:68:45:0.46:0.00:3.21:68:0.38:100.47:0.41	C:0:0.00:0.00:0.00:0:0:0.00:0.00:0.00:0:0.00:0.00:0.00	G:0:0.00:0.00:0.00:0:0:0.00:0.00:0.00:0:0.00:0.00:0.00	T:0:0.00:0.00:0.00:0:0:0.00:0.00:0.00:0:0.00:0.00:0.00	A
232	MT265	MT265	clinical	SureSelectXT_Target_Enrichment	SureSelect_Human_All_Exon_V6	Novaseq6000_S2	130.44	16.158712452	0.998	0.995	0.992	0.988	chrM_ucsc.hg19	16571	1297804	12978	78.3178	69.9181	3101804739	60456963	79	A:78:56.49:36.51:0.00:37:41:0.49:0.00:1.51:37:0.35:100.54:0.43	C:0:0.00:0.00:0.00:0:0:0.00:0.00:0.00:0:0.00:0.00:0.00	G:1:47.00:11.00:0.00:0:1:0.10:0.01:11.00:0:0.00:101.00:0.95	T:0:0.00:0.00:0.00:0:0:0.00:0.00:0.00:0:0.00:0.00:0.00	A
233	MT266	MT266	clinical	SureSelectXT_Target_Enrichment	SureSelect_Human_All_Exon_V6	Novaseq6000_S2	112.49	13.163221728	1	0.996	0.991	0.984	chrM_ucsc.hg19	16571	1536777	15367.8	92.7389	81.4547	3101804739	60456963	79	A:79:57.11:36.54:0.32:43:36:0.58:0.00:2.94:43:0.38:100.70:0.43	C:0:0.00:0.00:0.00:0:0:0.00:0.00:0.00:0:0.00:0.00:0.00	G:0:0.00:0.00:0.00:0:0:0.00:0.00:0.00:0:0.00:0.00:0.00	T:0:0.00:0.00:0.00:0:0:0.00:0.00:0.00:0:0.00:0.00:0.00	A
234	MT267	MT267	clinical	SureSelectXT_Target_Enrichment	SureSelect_Human_All_Exon_V6	Novaseq6000_S2	139.63	17.303897114	0.998	0.995	0.993	0.989	chrM_ucsc.hg19	16571	1235777	12357.8	74.5747	65.0527	3101804739	60456963	75	A:75:54.63:37.00:0.00:48:27:0.51:0.00:2.75:48:0.53:100.55:0.50	C:0:0.00:0.00:0.00:0:0:0.00:0.00:0.00:0:0.00:0.00:0.00	G:0:0.00:0.00:0.00:0:0:0.00:0.00:0.00:0:0.00:0.00:0.00	T:0:0.00:0.00:0.00:0:0:0.00:0.00:0.00:0:0.00:0.00:0.00	A
235	MT268	MT268	clinical	SureSelectXT_Target_Enrichment	SureSelect_Human_All_Exon_V6	Novaseq6000_S2	117.52	14.066288382	0.998	0.994	0.99	0.985	chrM_ucsc.hg19	16571	1322775	13227.8	79.8247	70.1838	3101804739	60456963	58	A:58:56.86:36.79:0.00:32:26:0.53:0.00:3.10:32:0.38:100.59:0.43	C:0:0.00:0.00:0.00:0:0:0.00:0.00:0.00:0:0.00:0.00:0.00	G:0:0.00:0.00:0.00:0:0:0.00:0.00:0.00:0:0.00:0.00:0.00	T:0:0.00:0.00:0.00:0:0:0.00:0.00:0.00:0:0.00:0.00:0.00	A
236	MT269	MT269	clinical	SureSelectXT_Target_Enrichment	SureSelect_Human_All_Exon_V6	Novaseq6000_S2	138.01	16.759707498	0.998	0.995	0.993	0.989	chrM_ucsc.hg19	16571	1141845	11418.5	68.9062	60.7774	3101804739	60456963	59	A:59:55.85:35.95:0.00:33:26:0.50:0.00:0.75:33:0.40:100.59:0.39	C:0:0.00:0.00:0.00:0:0:0.00:0.00:0.00:0:0.00:0.00:0.00	G:0:0.00:0.00:0.00:0:0:0.00:0.00:0.00:0:0.00:0.00:0.00	T:0:0.00:0.00:0.00:0:0:0.00:0.00:0.00:0:0.00:0.00:0.00	A
237	MT270	MT270	clinical	SureSelectXT_Target_Enrichment	SureSelect_Human_All_Exon_V6	Novaseq6000_S2	110.08	13.168227692	1	0.996	0.991	0.984	chrM_ucsc.hg19	16571	1513843	15138.4	91.355	80.6588	3101804739	60456963	66	A:66:55.50:36.27:0.00:38:28:0.49:0.00:1.89:38:0.40:100.48:0.43	C:0:0.00:0.00:0.00:0:0:0.00:0.00:0.00:0:0.00:0.00:0.00	G:0:0.00:0.00:0.00:0:0:0.00:0.00:0.00:0:0.00:0.00:0.00	T:0:0.00:0.00:0.00:0:0:0.00:0.00:0.00:0:0.00:0.00:0.00	A
238	MT271	MT271	clinical	SureSelectXT_Target_Enrichment	SureSelect_Human_All_Exon_V6	Novaseq6000_S2	150.25	17.238138842	1	0.997	0.993	0.988	chrM_ucsc.hg19	16571	2016748	20167.5	121.703	106.955	3101804739	60456963	125	A:125:54.42:36.22:0.59:66:59:0.43:0.00:2.21:66:0.39:100.52:0.38	C:0:0.00:0.00:0.00:0:0:0.00:0.00:0.00:0:0.00:0.00:0.00	G:0:0.00:0.00:0.00:0:0:0.00:0.00:0.00:0:0.00:0.00:0.00	T:0:0.00:0.00:0.00:0:0:0.00:0.00:0.00:0:0.00:0.00:0.00	A
239	MT272	MT272	clinical	SureSelectXT_Target_Enrichment	SureSelect_Human_All_Exon_V6	Novaseq6000_S2	118.20	14.474083558	1	0.996	0.992	0.987	chrM_ucsc.hg19	16571	1554428	15544.3	93.8041	82.495	3101804739	60456963	72	A:72:56.21:35.97:0.00:39:33:0.49:0.00:2.04:39:0.40:100.53:0.36	C:0:0.00:0.00:0.00:0:0:0.00:0.00:0.00:0:0.00:0.00:0.00	G:0:0.00:0.00:0.00:0:0:0.00:0.00:0.00:0:0.00:0.00:0.00	T:0:0.00:0.00:0.00:0:0:0.00:0.00:0.00:0:0.00:0.00:0.00	A
240	MT273	MT273	clinical	SureSelectXT_Target_Enrichment	SureSelect_Human_All_Exon_V6	Novaseq6000_S2	113.01	13.607394074	0.997	0.994	0.99	0.984	chrM_ucsc.hg19	16571	1339937	13399.4	80.8603	71.0188	3101804739	60456963	65	A:65:56.08:36.26:0.00:36:29:0.47:0.00:2.77:36:0.43:100.72:0.43	C:0:0.00:0.00:0.00:0:0:0.00:0.00:0.00:0:0.00:0.00:0.00	G:0:0.00:0.00:0.00:0:0:0.00:0.00:0.00:0:0.00:0.00:0.00	T:0:0.00:0.00:0.00:0:0:0.00:0.00:0.00:0:0.00:0.00:0.00	A
241	MT274	MT274	clinical	SureSelectXT_Target_Enrichment	SureSelect_Human_All_Exon_V6	Novaseq6000_S2	113.59	14.525202082	0.998	0.995	0.991	0.986	chrM_ucsc.hg19	16571	2019079	20190.8	121.844	107.01	3101804739	60456963	96	A:96:55.78:35.67:0.00:52:44:0.48:0.00:5.08:52:0.44:100.59:0.48	C:0:0.00:0.00:0.00:0:0:0.00:0.00:0.00:0:0.00:0.00:0.00	G:0:0.00:0.00:0.00:0:0:0.00:0.00:0.00:0:0.00:0.00:0.00	T:0:0.00:0.00:0.00:0:0:0.00:0.00:0.00:0:0.00:0.00:0.00	A
242	MT275	MT275	clinical	SureSelectXT_Target_Enrichment	SureSelect_Human_All_Exon_V6	Novaseq6000_S2	106.52	12.820474794	1	0.996	0.991	0.983	chrM_ucsc.hg19	16571	965504	9655.04	58.2647	51.2652	3101804739	60456963	55	A:55:55.31:35.87:0.00:24:31:0.46:0.00:2.27:24:0.49:100.45:0.50	C:0:0.00:0.00:0.00:0:0:0.00:0.00:0.00:0:0.00:0.00:0.00	G:0:0.00:0.00:0.00:0:0:0.00:0.00:0.00:0:0.00:0.00:0.00	T:0:0.00:0.00:0.00:0:0:0.00:0.00:0.00:0:0.00:0.00:0.00	A
243	MT277	MT277	clinical	SureSelectXT_Target_Enrichment	SureSelect_Human_All_Exon_V6	Novaseq6000_S2	122.20	14.820755756	1	0.996	0.992	0.986	chrM_ucsc.hg19	16571	1264559	12645.6	76.3116	66.9887	3101804739	60456963	71	A:71:55.54:36.49:0.00:31:40:0.43:0.00:3.25:31:0.36:100.49:0.41	C:0:0.00:0.00:0.00:0:0:0.00:0.00:0.00:0:0.00:0.00:0.00	G:0:0.00:0.00:0.00:0:0:0.00:0.00:0.00:0:0.00:0.00:0.00	T:0:0.00:0.00:0.00:0:0:0.00:0.00:0.00:0:0.00:0.00:0.00	A
244	MT278	MT278	clinical	SureSelectXT_Target_Enrichment	SureSelect_Human_All_Exon_V6	Novaseq6000_S2	122.95	14.97882722	0.998	0.994	0.991	0.986	chrM_ucsc.hg19	16571	1569018	15690.2	94.6846	83.1347	3101804739	60456963	107	A:107:56.39:36.64:0.00:60:47:0.51:0.00:1.88:60:0.41:100.52:0.43	C:0:0.00:0.00:0.00:0:0:0.00:0.00:0.00:0:0.00:0.00:0.00	G:0:0.00:0.00:0.00:0:0:0.00:0.00:0.00:0:0.00:0.00:0.00	T:0:0.00:0.00:0.00:0:0:0.00:0.00:0.00:0:0.00:0.00:0.00	A
245	MT279	MT279	clinical	SureSelectXT_Target_Enrichment	SureSelect_Human_All_Exon_V6	Novaseq6000_S2	122.82	14.590886018	0.998	0.994	0.99	0.985	chrM_ucsc.hg19	16571	972555	9725.55	58.6902	51.0142	3101804739	60456963	50	A:50:56.16:36.28:0.00:24:26:0.51:0.00:5.66:24:0.36:100.54:0.46	C:0:0.00:0.00:0.00:0:0:0.00:0.00:0.00:0:0.00:0.00:0.00	G:0:0.00:0.00:0.00:0:0:0.00:0.00:0.00:0:0.00:0.00:0.00	T:0:0.00:0.00:0.00:0:0:0.00:0.00:0.00:0:0.00:0.00:0.00	A
246	MT280	MT280	clinical	SureSelectXT_Target_Enrichment	SureSelect_Human_All_Exon_V6	Novaseq6000_S2	111.31	13.163991954	0.998	0.994	0.99	0.983	chrM_ucsc.hg19	16571	1027828	10278.3	62.0257	54.4756	3101804739	60456963	51	A:51:54.39:35.04:0.00:37:14:0.46:0.00:2.59:37:0.49:100.35:0.43	C:0:0.00:0.00:0.00:0:0:0.00:0.00:0.00:0:0.00:0.00:0.00	G:0:0.00:0.00:0.00:0:0:0.00:0.00:0.00:0:0.00:0.00:0.00	T:0:0.00:0.00:0.00:0:0:0.00:0.00:0.00:0:0.00:0.00:0.00	A
247	MT281	MT281	clinical	SureSelectXT_Target_Enrichment	SureSelect_Human_All_Exon_V6	Novaseq6000_S2	104.72	12.301363882	0.998	0.993	0.988	0.980	chrM_ucsc.hg19	16571	1225232	12252.3	73.9383	64.8619	3101804739	60456963	75	A:75:56.43:35.19:0.48:39:36:0.49:0.00:5.35:39:0.33:100.67:0.38	C:0:0.00:0.00:0.00:0:0:0.00:0.00:0.00:0:0.00:0.00:0.00	G:0:0.00:0.00:0.00:0:0:0.00:0.00:0.00:0:0.00:0.00:0.00	T:0:0.00:0.00:0.00:0:0:0.00:0.00:0.00:0:0.00:0.00:0.00	A
248	MT282	MT282	clinical	SureSelectXT_Target_Enrichment	SureSelect_Human_All_Exon_V6	Novaseq6000_S2	115.74	13.299439014	0.997	0.994	0.99	0.984	chrM_ucsc.hg19	16571	1077719	10777.2	65.0365	56.7937	3101804739	60456963	58	A:58:55.40:35.72:0.00:29:29:0.47:0.00:2.09:29:0.43:100.57:0.48	C:0:0.00:0.00:0.00:0:0:0.00:0.00:0.00:0:0.00:0.00:0.00	G:0:0.00:0.00:0.00:0:0:0.00:0.00:0.00:0:0.00:0.00:0.00	T:0:0.00:0.00:0.00:0:0:0.00:0.00:0.00:0:0.00:0.00:0.00	A
249	MT283	MT283	clinical	SureSelectXT_Target_Enrichment	SureSelect_Human_All_Exon_V6	Novaseq6000_S2	106.31	12.235251908	1	0.995	0.99	0.981	chrM_ucsc.hg19	16571	1317443	13174.4	79.5029	69.4126	3101804739	60456963	72	A:72:55.29:36.14:0.00:38:34:0.50:0.00:1.22:38:0.44:100.39:0.45	C:0:0.00:0.00:0.00:0:0:0.00:0.00:0.00:0:0.00:0.00:0.00	G:0:0.00:0.00:0.00:0:0:0.00:0.00:0.00:0:0.00:0.00:0.00	T:0:0.00:0.00:0.00:0:0:0.00:0.00:0.00:0:0.00:0.00:0.00	A
250	MT284	MT284	clinical	SureSelectXT_Target_Enrichment	SureSelect_Human_All_Exon_V6	Novaseq6000_S2	125.90	14.637351876	0.997	0.994	0.991	0.986	chrM_ucsc.hg19	16571	1677823	16778.2	101.251	88.8841	3101804739	60456963	83	A:83:55.73:35.92:0.00:52:31:0.50:0.00:2.40:52:0.41:100.55:0.42	C:0:0.00:0.00:0.00:0:0:0.00:0.00:0.00:0:0.00:0.00:0.00	G:0:0.00:0.00:0.00:0:0:0.00:0.00:0.00:0:0.00:0.00:0.00	T:0:0.00:0.00:0.00:0:0:0.00:0.00:0.00:0:0.00:0.00:0.00	A
251	MT287	MT287	clinical	SureSelectXT_Target_Enrichment	SureSelect_Human_All_Exon_V6	Novaseq6000_S2	141.35	16.304318092	1	0.996	0.992	0.987	chrM_ucsc.hg19	16571	1031101	10311	62.2232	54.5102	3101804739	60456963	58	A:58:55.36:36.79:0.00:37:21:0.53:0.00:3.21:37:0.38:100.45:0.38	C:0:0.00:0.00:0.00:0:0:0.00:0.00:0.00:0:0.00:0.00:0.00	G:0:0.00:0.00:0.00:0:0:0.00:0.00:0.00:0:0.00:0.00:0.00	T:0:0.00:0.00:0.00:0:0:0.00:0.00:0.00:0:0.00:0.00:0.00	A
252	MT288	MT288	clinical	SureSelectXT_Target_Enrichment	SureSelect_Human_All_Exon_V6	Novaseq6000_S2	126.51	15.47221929	0.998	0.994	0.991	0.986	chrM_ucsc.hg19	16571	1343351	13433.5	81.0664	71.6986	3101804739	60456963	63	A:63:56.75:36.40:0.00:36:27:0.58:0.00:0.00:36:0.45:100.51:0.46	C:0:0.00:0.00:0.00:0:0:0.00:0.00:0.00:0:0.00:0.00:0.00	G:0:0.00:0.00:0.00:0:0:0.00:0.00:0.00:0:0.00:0.00:0.00	T:0:0.00:0.00:0.00:0:0:0.00:0.00:0.00:0:0.00:0.00:0.00	A
253	MT289	MT289	clinical	SureSelectXT_Target_Enrichment	SureSelect_Human_All_Exon_V6	Novaseq6000_S2	113.66	13.52807736	0.998	0.994	0.99	0.984	chrM_ucsc.hg19	16571	1058211	10582.1	63.8592	56.1683	3101804739	60456963	59	A:58:56.47:35.93:0.00:35:23:0.50:0.00:0.00:35:0.33:100.26:0.35	C:0:0.00:0.00:0.00:0:0:0.00:0.00:0.00:0:0.00:0.00:0.00	G:0:0.00:0.00:0.00:0:0:0.00:0.00:0.00:0:0.00:0.00:0.00	T:1:48.00:11.00:0.00:0:1:0.44:0.03:33.00:0:0.00:101.00:0.22	A
254	MT290	MT290	clinical	SureSelectXT_Target_Enrichment	SureSelect_Human_All_Exon_V6	Novaseq6000_S2	111.02	13.228917986	1	0.996	0.991	0.982	chrM_ucsc.hg19	16571	1427247	14272.5	86.1292	75.7815	3101804739	60456963	66	A:66:56.06:36.24:0.00:40:26:0.47:0.00:3.42:40:0.40:100.35:0.45	C:0:0.00:0.00:0.00:0:0:0.00:0.00:0.00:0:0.00:0.00:0.00	G:0:0.00:0.00:0.00:0:0:0.00:0.00:0.00:0:0.00:0.00:0.00	T:0:0.00:0.00:0.00:0:0:0.00:0.00:0.00:0:0.00:0.00:0.00	A
255	MT291	MT291	clinical	SureSelectXT_Target_Enrichment	SureSelect_Human_All_Exon_V6	Novaseq6000_S2	128.56	14.485485852	0.997	0.994	0.99	0.985	chrM_ucsc.hg19	16571	1350574	13505.7	81.5023	70.5277	3101804739	60456963	52	A:52:55.65:36.77:0.00:25:27:0.48:0.00:1.27:25:0.38:100.54:0.42	C:0:0.00:0.00:0.00:0:0:0.00:0.00:0.00:0:0.00:0.00:0.00	G:0:0.00:0.00:0.00:0:0:0.00:0.00:0.00:0:0.00:0.00:0.00	T:0:0.00:0.00:0.00:0:0:0.00:0.00:0.00:0:0.00:0.00:0.00	A
256	MT292	MT292	clinical	SureSelectXT_Target_Enrichment	SureSelect_Human_All_Exon_V6	Novaseq6000_S2	146.58	17.177173424	0.998	0.995	0.992	0.988	chrM_ucsc.hg19	16571	1406464	14064.6	84.875	74.4191	3101804739	60456963	70	A:70:57.41:36.31:0.00:33:37:0.49:0.00:2.53:33:0.31:100.43:0.45	C:0:0.00:0.00:0.00:0:0:0.00:0.00:0.00:0:0.00:0.00:0.00	G:0:0.00:0.00:0.00:0:0:0.00:0.00:0.00:0:0.00:0.00:0.00	T:0:0.00:0.00:0.00:0:0:0.00:0.00:0.00:0:0.00:0.00:0.00	A
257	MT293	MT293	clinical	SureSelectXT_Target_Enrichment	SureSelect_Human_All_Exon_V6	Novaseq6000_S2	115.09	13.56845615	1	0.996	0.991	0.984	chrM_ucsc.hg19	16571	1304853	13048.5	78.7431	68.5702	3101804739	60456963	81	A:81:57.20:35.49:0.00:42:39:0.49:0.00:2.54:42:0.35:100.63:0.42	C:0:0.00:0.00:0.00:0:0:0.00:0.00:0.00:0:0.00:0.00:0.00	G:0:0.00:0.00:0.00:0:0:0.00:0.00:0.00:0:0.00:0.00:0.00	T:0:0.00:0.00:0.00:0:0:0.00:0.00:0.00:0:0.00:0.00:0.00	A
258	MT295	MT295	clinical	SureSelectXT_Target_Enrichment	SureSelect_Human_All_Exon_V6	Novaseq6000_S2	164.40	19.75262151	1	0.998	0.996	0.994	chrM_ucsc.hg19	16571	2545852	25458.5	153.633	133.98	3101804739	60456963	105	A:105:54.82:36.41:0.43:54:51:0.52:0.00:3.24:54:0.45:100.52:0.48	C:0:0.00:0.00:0.00:0:0:0.00:0.00:0.00:0:0.00:0.00:0.00	G:0:0.00:0.00:0.00:0:0:0.00:0.00:0.00:0:0.00:0.00:0.00	T:0:0.00:0.00:0.00:0:0:0.00:0.00:0.00:0:0.00:0.00:0.00	A
259	MT296	MT296	clinical	SureSelectXT_Target_Enrichment	SureSelect_Human_All_Exon_V6	Novaseq6000_S2	105.99	12.59436165	0.998	0.994	0.99	0.983	chrM_ucsc.hg19	16571	1842349	18423.5	111.179	97.5714	3101804739	60456963	98	A:98:55.62:36.24:0.00:55:43:0.53:0.00:1.84:55:0.38:100.57:0.38	C:0:0.00:0.00:0.00:0:0:0.00:0.00:0.00:0:0.00:0.00:0.00	G:0:0.00:0.00:0.00:0:0:0.00:0.00:0.00:0:0.00:0.00:0.00	T:0:0.00:0.00:0.00:0:0:0.00:0.00:0.00:0:0.00:0.00:0.00	A
260	MT297	MT297	clinical	SureSelectXT_Target_Enrichment	SureSelect_Human_All_Exon_V6	Novaseq6000_S2	138.81	16.60853696	0.997	0.995	0.992	0.989	chrM_ucsc.hg19	16571	1270029	12700.3	76.6416	66.9709	3101804739	60456963	67	A:67:55.40:36.07:0.00:28:39:0.54:0.00:2.24:28:0.48:100.60:0.46	C:0:0.00:0.00:0.00:0:0:0.00:0.00:0.00:0:0.00:0.00:0.00	G:0:0.00:0.00:0.00:0:0:0.00:0.00:0.00:0:0.00:0.00:0.00	T:0:0.00:0.00:0.00:0:0:0.00:0.00:0.00:0:0.00:0.00:0.00	A
261	MT298	MT298	clinical	SureSelectXT_Target_Enrichment	SureSelect_Human_All_Exon_V6	Novaseq6000_S2	116.69	14.166284846	1	0.996	0.993	0.987	chrM_ucsc.hg19	16571	1047471	10474.7	63.2111	56.1792	3101804739	60456963	55	A:55:56.60:36.56:0.00:36:19:0.50:0.00:0.60:36:0.38:100.47:0.43	C:0:0.00:0.00:0.00:0:0:0.00:0.00:0.00:0:0.00:0.00:0.00	G:0:0.00:0.00:0.00:0:0:0.00:0.00:0.00:0:0.00:0.00:0.00	T:0:0.00:0.00:0.00:0:0:0.00:0.00:0.00:0:0.00:0.00:0.00	A
262	MT299	MT299	clinical	SureSelectXT_Target_Enrichment	SureSelect_Human_All_Exon_V6	Novaseq6000_S2	110.16	13.29848214	0.997	0.993	0.989	0.982	chrM_ucsc.hg19	16571	1297699	12977	78.3115	69.1552	3101804739	60456963	69	A:69:54.99:35.93:0.00:33:36:0.48:0.00:2.99:33:0.45:100.49:0.44	C:0:0.00:0.00:0.00:0:0:0.00:0.00:0.00:0:0.00:0.00:0.00	G:0:0.00:0.00:0.00:0:0:0.00:0.00:0.00:0:0.00:0.00:0.00	T:0:0.00:0.00:0.00:0:0:0.00:0.00:0.00:0:0.00:0.00:0.00	A
263	MT300	MT300	clinical	SureSelectXT_Target_Enrichment	SureSelect_Human_All_Exon_V6	Novaseq6000_S2	139.27	16.52088108	1	0.997	0.995	0.991	chrM_ucsc.hg19	16571	926668	9266.68	55.9211	48.6672	3101804739	60456963	63	A:63:57.22:35.79:0.00:32:31:0.48:0.00:1.29:32:0.37:100.67:0.45	C:0:0.00:0.00:0.00:0:0:0.00:0.00:0.00:0:0.00:0.00:0.00	G:0:0.00:0.00:0.00:0:0:0.00:0.00:0.00:0:0.00:0.00:0.00	T:0:0.00:0.00:0.00:0:0:0.00:0.00:0.00:0:0.00:0.00:0.00	A
264	MT301	MT301	clinical	SureSelectXT_Target_Enrichment	SureSelect_Human_All_Exon_V6	Novaseq6000_S2	123.51	14.294371026	0.998	0.994	0.991	0.985	chrM_ucsc.hg19	16571	1212408	12124.1	73.1645	63.9533	3101804739	60456963	64	A:64:55.00:36.03:0.00:37:27:0.42:0.00:2.28:37:0.41:100.47:0.39	C:0:0.00:0.00:0.00:0:0:0.00:0.00:0.00:0:0.00:0.00:0.00	G:0:0.00:0.00:0.00:0:0:0.00:0.00:0.00:0:0.00:0.00:0.00	T:0:0.00:0.00:0.00:0:0:0.00:0.00:0.00:0:0.00:0.00:0.00	A
265	MT302	MT302	clinical	SureSelectXT_Target_Enrichment	SureSelect_Human_All_Exon_V6	Novaseq6000_S2	154.06	18.533945612	0.998	0.995	0.994	0.991	chrM_ucsc.hg19	16571	1511669	15116.7	91.2238	79.3407	3101804739	60456963	80	A:78:54.90:35.59:0.00:46:32:0.46:0.00:4.27:46:0.34:100.53:0.33	C:0:0.00:0.00:0.00:0:0:0.00:0.00:0.00:0:0.00:0.00:0.00	G:0:0.00:0.00:0.00:0:0:0.00:0.00:0.00:0:0.00:0.00:0.00	T:2:50.00:24.00:0.00:1:1:0.56:0.06:73.50:1:0.39:100.50:0.27	A
266	MT303	MT303	clinical	SureSelectXT_Target_Enrichment	SureSelect_Human_All_Exon_V6	Novaseq6000_S2	138.57	16.497879946	0.998	0.995	0.992	0.989	chrM_ucsc.hg19	16571	1363972	13639.7	82.3108	72.8356	3101804739	60456963	94	A:94:55.50:36.87:0.00:54:40:0.47:0.00:2.65:54:0.47:100.55:0.45	C:0:0.00:0.00:0.00:0:0:0.00:0.00:0.00:0:0.00:0.00:0.00	G:0:0.00:0.00:0.00:0:0:0.00:0.00:0.00:0:0.00:0.00:0.00	T:0:0.00:0.00:0.00:0:0:0.00:0.00:0.00:0:0.00:0.00:0.00	A
267	MT304	MT304	clinical	SureSelectXT_Target_Enrichment	SureSelect_Human_All_Exon_V6	Novaseq6000_S2	124.11	14.250283718	1	0.995	0.99	0.984	chrM_ucsc.hg19	16571	1161591	11615.9	70.0978	61.0583	3101804739	60456963	77	A:77:55.71:36.19:0.00:38:39:0.51:0.00:0.71:38:0.43:100.32:0.44	C:0:0.00:0.00:0.00:0:0:0.00:0.00:0.00:0:0.00:0.00:0.00	G:0:0.00:0.00:0.00:0:0:0.00:0.00:0.00:0:0.00:0.00:0.00	T:0:0.00:0.00:0.00:0:0:0.00:0.00:0.00:0:0.00:0.00:0.00	A
268	MT306	MT306	clinical	SureSelectXT_Target_Enrichment	SureSelect_Human_All_Exon_V6	Novaseq6000_S2	118.10	14.249116158	1	0.996	0.992	0.986	chrM_ucsc.hg19	16571	1390458	13904.6	83.9091	73.2275	3101804739	60456963	89	A:89:55.29:36.17:0.00:44:45:0.48:0.00:3.96:44:0.44:100.61:0.49	C:0:0.00:0.00:0.00:0:0:0.00:0.00:0.00:0:0.00:0.00:0.00	G:0:0.00:0.00:0.00:0:0:0.00:0.00:0.00:0:0.00:0.00:0.00	T:0:0.00:0.00:0.00:0:0:0.00:0.00:0.00:0:0.00:0.00:0.00	A
269	MT307	MT307	clinical	SureSelectXT_Target_Enrichment	SureSelect_Human_All_Exon_V6	Novaseq6000_S2	124.75	14.616193992	0.998	0.994	0.991	0.985	chrM_ucsc.hg19	16571	1897254	18972.5	114.492	97.8898	3101804739	60456963	123	A:123:56.07:35.89:0.21:65:58:0.43:0.00:1.60:65:0.30:100.59:0.36	C:0:0.00:0.00:0.00:0:0:0.00:0.00:0.00:0:0.00:0.00:0.00	G:0:0.00:0.00:0.00:0:0:0.00:0.00:0.00:0:0.00:0.00:0.00	T:0:0.00:0.00:0.00:0:0:0.00:0.00:0.00:0:0.00:0.00:0.00	A
270	MT309	MT309	clinical	SureSelectXT_Target_Enrichment	SureSelect_Human_All_Exon_V6	Novaseq6000_S2	124.94	15.009470822	1	0.997	0.994	0.989	chrM_ucsc.hg19	16571	1061027	10610.3	64.0291	55.3124	3101804739	60456963	58	A:58:54.76:35.48:0.17:29:29:0.45:0.01:6.93:29:0.34:99.78:0.35	C:0:0.00:0.00:0.00:0:0:0.00:0.00:0.00:0:0.00:0.00:0.00	G:0:0.00:0.00:0.00:0:0:0.00:0.00:0.00:0:0.00:0.00:0.00	T:0:0.00:0.00:0.00:0:0:0.00:0.00:0.00:0:0.00:0.00:0.00	A
271	MT310	MT310	clinical	SureSelectXT_Target_Enrichment	SureSelect_Human_All_Exon_V6	Novaseq6000_S2	144.54	17.660783442	1	0.997	0.995	0.991	chrM_ucsc.hg19	16571	705947	7059.47	42.6013	37.4284	3101804739	60456963	34	A:34:55.50:36.65:0.00:18:16:0.53:0.00:0.65:18:0.50:100.38:0.49	C:0:0.00:0.00:0.00:0:0:0.00:0.00:0.00:0:0.00:0.00:0.00	G:0:0.00:0.00:0.00:0:0:0.00:0.00:0.00:0:0.00:0.00:0.00	T:0:0.00:0.00:0.00:0:0:0.00:0.00:0.00:0:0.00:0.00:0.00	A
272	MT312	MT312	clinical	SureSelectXT_Target_Enrichment	SureSelect_Human_All_Exon_V6	Novaseq6000_S2	#N/A	#N/A	#N/A	#N/A	#N/A	#N/A	chrM_ucsc.hg19	16571	365924	3659.24	22.0822	19.2734	3101804739	60456963	23	A:23:55.83:35.87:0.00:13:10:0.39:0.00:0.48:13:0.33:100.39:0.39	C:0:0.00:0.00:0.00:0:0:0.00:0.00:0.00:0:0.00:0.00:0.00	G:0:0.00:0.00:0.00:0:0:0.00:0.00:0.00:0:0.00:0.00:0.00	T:0:0.00:0.00:0.00:0:0:0.00:0.00:0.00:0:0.00:0.00:0.00	A
273	MT313	MT313	clinical	SureSelectXT_Target_Enrichment	SureSelect_Human_All_Exon_V6	Novaseq6000_S2	111.06	12.656043158	1	0.995	0.99	0.980	chrM_ucsc.hg19	16571	1338902	13389	80.7979	70.5066	3101804739	60456963	51	A:51:55.96:36.49:0.00:27:24:0.51:0.00:4.75:27:0.39:100.43:0.43	C:0:0.00:0.00:0.00:0:0:0.00:0.00:0.00:0:0.00:0.00:0.00	G:0:0.00:0.00:0.00:0:0:0.00:0.00:0.00:0:0.00:0.00:0.00	T:0:0.00:0.00:0.00:0:0:0.00:0.00:0.00:0:0.00:0.00:0.00	A
274	MT314	MT314	clinical	SureSelectXT_Target_Enrichment	SureSelect_Human_All_Exon_V6	Novaseq6000_S2	130.91	15.487675522	1	0.997	0.994	0.990	chrM_ucsc.hg19	16571	613829	6138.29	37.0424	31.983	3101804739	60456963	51	A:51:55.49:36.76:0.41:24:27:0.48:0.00:0.65:24:0.28:100.65:0.36	C:0:0.00:0.00:0.00:0:0:0.00:0.00:0.00:0:0.00:0.00:0.00	G:0:0.00:0.00:0.00:0:0:0.00:0.00:0.00:0:0.00:0.00:0.00	T:0:0.00:0.00:0.00:0:0:0.00:0.00:0.00:0:0.00:0.00:0.00	A
275	MT315	MT315	clinical	SureSelectXT_Target_Enrichment	SureSelect_Human_All_Exon_V6	Novaseq6000_S2	178.08	21.783100866	1	0.998	0.997	0.995	chrM_ucsc.hg19	16571	1972228	19722.3	119.017	101.874	3101804739	60456963	108	A:108:56.73:36.54:0.00:52:56:0.47:0.00:4.50:52:0.32:100.74:0.41	C:0:0.00:0.00:0.00:0:0:0.00:0.00:0.00:0:0.00:0.00:0.00	G:0:0.00:0.00:0.00:0:0:0.00:0.00:0.00:0:0.00:0.00:0.00	T:0:0.00:0.00:0.00:0:0:0.00:0.00:0.00:0:0.00:0.00:0.00	A
276	MT316	MT316	clinical	SureSelectXT_Target_Enrichment	SureSelect_Human_All_Exon_V6	Novaseq6000_S2	136.79	16.137339438	1	0.998	0.995	0.990	chrM_ucsc.hg19	16571	762124	7621.24	45.9914	39.3625	3101804739	60456963	38	A:38:58.08:36.68:0.00:19:19:0.54:0.00:0.87:19:0.31:100.58:0.42	C:0:0.00:0.00:0.00:0:0:0.00:0.00:0.00:0:0.00:0.00:0.00	G:0:0.00:0.00:0.00:0:0:0.00:0.00:0.00:0:0.00:0.00:0.00	T:0:0.00:0.00:0.00:0:0:0.00:0.00:0.00:0:0.00:0.00:0.00	A
277	MT317	MT317	clinical	SureSelectXT_Target_Enrichment	SureSelect_Human_All_Exon_V6	Novaseq6000_S2	121.89	13.943670544	1	0.997	0.993	0.987	chrM_ucsc.hg19	16571	1198947	11989.5	72.3521	61.7349	3101804739	60456963	68	A:68:55.65:36.26:0.00:39:29:0.45:0.00:1.99:39:0.39:100.44:0.39	C:0:0.00:0.00:0.00:0:0:0.00:0.00:0.00:0:0.00:0.00:0.00	G:0:0.00:0.00:0.00:0:0:0.00:0.00:0.00:0:0.00:0.00:0.00	T:0:0.00:0.00:0.00:0:0:0.00:0.00:0.00:0:0.00:0.00:0.00	A
278	MT318	MT318	clinical	SureSelectXT_Target_Enrichment	SureSelect_Human_All_Exon_V6	Novaseq6000_S2	119.03	13.72238116	0.999	0.995	0.991	0.985	chrM_ucsc.hg19	16571	991797	9917.97	59.8514	51.0778	3101804739	60456963	59	A:59:55.90:36.80:0.00:32:27:0.48:0.00:4.68:32:0.39:100.46:0.40	C:0:0.00:0.00:0.00:0:0:0.00:0.00:0.00:0:0.00:0.00:0.00	G:0:0.00:0.00:0.00:0:0:0.00:0.00:0.00:0:0.00:0.00:0.00	T:0:0.00:0.00:0.00:0:0:0.00:0.00:0.00:0:0.00:0.00:0.00	A
279	MT319	MT319	clinical	SureSelectXT_Target_Enrichment	SureSelect_Human_All_Exon_V6	Novaseq6000_S2	119.93	14.227755668	1	0.997	0.993	0.987	chrM_ucsc.hg19	16571	960946	9609.46	57.9896	49.7877	3101804739	60456963	60	A:60:57.42:36.00:0.00:35:25:0.51:0.00:2.25:35:0.36:100.52:0.41	C:0:0.00:0.00:0.00:0:0:0.00:0.00:0.00:0:0.00:0.00:0.00	G:0:0.00:0.00:0.00:0:0:0.00:0.00:0.00:0:0.00:0.00:0.00	T:0:0.00:0.00:0.00:0:0:0.00:0.00:0.00:0:0.00:0.00:0.00	A
280	MT320	MT320	clinical	SureSelectXT_Target_Enrichment	SureSelect_Human_All_Exon_V6	Novaseq6000_S2	128.76	14.61795927	1	0.997	0.993	0.987	chrM_ucsc.hg19	16571	1291345	12913.5	77.928	65.7631	3101804739	60456963	61	A:61:55.41:36.61:0.00:31:30:0.50:0.00:2.23:31:0.45:100.69:0.44	C:0:0.00:0.00:0.00:0:0:0.00:0.00:0.00:0:0.00:0.00:0.00	G:0:0.00:0.00:0.00:0:0:0.00:0.00:0.00:0:0.00:0.00:0.00	T:0:0.00:0.00:0.00:0:0:0.00:0.00:0.00:0:0.00:0.00:0.00	A
281	MT321	MT321	clinical	SureSelectXT_Target_Enrichment	SureSelect_Human_All_Exon_V6	Novaseq6000_S2	119.89	13.612202886	0.998	0.994	0.991	0.985	chrM_ucsc.hg19	16571	1799527	17995.3	108.595	92.5839	3101804739	60456963	79	A:79:55.59:36.85:0.00:36:43:0.41:0.00:1.44:36:0.42:100.53:0.46	C:0:0.00:0.00:0.00:0:0:0.00:0.00:0.00:0:0.00:0.00:0.00	G:0:0.00:0.00:0.00:0:0:0.00:0.00:0.00:0:0.00:0.00:0.00	T:0:0.00:0.00:0.00:0:0:0.00:0.00:0.00:0:0.00:0.00:0.00	A
282	MT322	MT322	clinical	SureSelectXT_Target_Enrichment	SureSelect_Human_All_Exon_V6	Novaseq6000_S2	111.39	12.571736438	0.998	0.994	0.989	0.981	chrM_ucsc.hg19	16571	395494	3954.94	23.8666	20.1789	3101804739	60456963	14	A:14:57.86:37.00:0.00:7:7:0.52:0.00:3.14:7:0.31:100.57:0.46	C:0:0.00:0.00:0.00:0:0:0.00:0.00:0.00:0:0.00:0.00:0.00	G:0:0.00:0.00:0.00:0:0:0.00:0.00:0.00:0:0.00:0.00:0.00	T:0:0.00:0.00:0.00:0:0:0.00:0.00:0.00:0:0.00:0.00:0.00	A
283	MT323	MT323	clinical	SureSelectXT_Target_Enrichment	SureSelect_Human_All_Exon_V6	Novaseq6000_S2	156.14	18.254772522	1	0.997	0.994	0.990	chrM_ucsc.hg19	16571	1738021	17380.2	104.883	89.8662	3101804739	60456963	94	A:94:56.49:36.74:0.00:42:52:0.52:0.00:0.47:42:0.41:100.50:0.47	C:0:0.00:0.00:0.00:0:0:0.00:0.00:0.00:0:0.00:0.00:0.00	G:0:0.00:0.00:0.00:0:0:0.00:0.00:0.00:0:0.00:0.00:0.00	T:0:0.00:0.00:0.00:0:0:0.00:0.00:0.00:0:0.00:0.00:0.00	A
284	MT324	MT324	clinical	SureSelectXT_Target_Enrichment	SureSelect_Human_All_Exon_V6	Novaseq6000_S2	156.13	19.003551778	0.998	0.996	0.994	0.992	chrM_ucsc.hg19	16571	1589350	15893.5	95.9115	82.3366	3101804739	60456963	83	A:83:55.49:36.57:0.00:54:29:0.45:0.00:1.99:54:0.43:100.49:0.47	C:0:0.00:0.00:0.00:0:0:0.00:0.00:0.00:0:0.00:0.00:0.00	G:0:0.00:0.00:0.00:0:0:0.00:0.00:0.00:0:0.00:0.00:0.00	T:0:0.00:0.00:0.00:0:0:0.00:0.00:0.00:0:0.00:0.00:0.00	A
285	MT325	MT325	clinical	SureSelectXT_Target_Enrichment	SureSelect_Human_All_Exon_V6	Novaseq6000_S2	158.33	17.553644662	0.998	0.995	0.993	0.989	chrM_ucsc.hg19	16571	855194	8551.94	51.6078	44.1553	3101804739	60456963	39	A:39:55.28:36.69:0.00:25:14:0.44:0.00:2.36:25:0.42:100.26:0.44	C:0:0.00:0.00:0.00:0:0:0.00:0.00:0.00:0:0.00:0.00:0.00	G:0:0.00:0.00:0.00:0:0:0.00:0.00:0.00:0:0.00:0.00:0.00	T:0:0.00:0.00:0.00:0:0:0.00:0.00:0.00:0:0.00:0.00:0.00	A
286	MT326	MT326	clinical	SureSelectXT_Target_Enrichment	SureSelect_Human_All_Exon_V6	Novaseq6000_S2	107.81	13.875169314	1	0.996	0.991	0.983	chrM_ucsc.hg19	16571	1135492	11354.9	68.5228	59.1299	3101804739	60456963	44	A:44:56.30:36.73:0.00:26:18:0.44:0.00:2.59:26:0.41:100.57:0.48	C:0:0.00:0.00:0.00:0:0:0.00:0.00:0.00:0:0.00:0.00:0.00	G:0:0.00:0.00:0.00:0:0:0.00:0.00:0.00:0:0.00:0.00:0.00	T:0:0.00:0.00:0.00:0:0:0.00:0.00:0.00:0:0.00:0.00:0.00	A
287	MT327	MT327	clinical	SureSelectXT_Target_Enrichment	SureSelect_Human_All_Exon_V6	Novaseq6000_S2	128.34	15.1439703	1	0.998	0.994	0.989	chrM_ucsc.hg19	16571	473487	4734.87	28.5732	24.4897	3101804739	60456963	39	A:39:56.28:36.69:0.00:24:15:0.50:0.01:8.74:24:0.40:100.33:0.38	C:0:0.00:0.00:0.00:0:0:0.00:0.00:0.00:0:0.00:0.00:0.00	G:0:0.00:0.00:0.00:0:0:0.00:0.00:0.00:0:0.00:0.00:0.00	T:0:0.00:0.00:0.00:0:0:0.00:0.00:0.00:0:0.00:0.00:0.00	A
288	MT328	MT328	clinical	SureSelectXT_Target_Enrichment	SureSelect_Human_All_Exon_V6	Novaseq6000_S2	106.67	12.018607514	0.997	0.992	0.986	0.976	chrM_ucsc.hg19	16571	1061155	10611.5	64.0369	55.4114	3101804739	60456963	59	A:59:56.03:36.80:0.00:33:26:0.60:0.00:3.49:33:0.39:100.44:0.41	C:0:0.00:0.00:0.00:0:0:0.00:0.00:0.00:0:0.00:0.00:0.00	G:0:0.00:0.00:0.00:0:0:0.00:0.00:0.00:0:0.00:0.00:0.00	T:0:0.00:0.00:0.00:0:0:0.00:0.00:0.00:0:0.00:0.00:0.00	A
289	MT329	MT329	clinical	SureSelectXT_Target_Enrichment	SureSelect_Human_All_Exon_V6	Novaseq6000_S2	142.08	17.561863638	0.998	0.996	0.993	0.990	chrM_ucsc.hg19	16571	1261956	12619.6	76.1545	66.3155	3101804739	60456963	77	A:77:54.81:36.01:0.00:39:38:0.44:0.00:2.00:39:0.38:100.45:0.35	C:0:0.00:0.00:0.00:0:0:0.00:0.00:0.00:0:0.00:0.00:0.00	G:0:0.00:0.00:0.00:0:0:0.00:0.00:0.00:0:0.00:0.00:0.00	T:0:0.00:0.00:0.00:0:0:0.00:0.00:0.00:0:0.00:0.00:0.00	A
290	MT330	MT330	clinical	SureSelectXT_Target_Enrichment	SureSelect_Human_All_Exon_V6	Novaseq6000_S2	132.92	15.408911278	1	0.997	0.995	0.990	chrM_ucsc.hg19	16571	869668	8696.68	52.4814	45.1532	3101804739	60456963	38	A:38:55.00:36.00:0.34:21:17:0.46:0.00:2.03:21:0.35:100.45:0.43	C:0:0.00:0.00:0.00:0:0:0.00:0.00:0.00:0:0.00:0.00:0.00	G:0:0.00:0.00:0.00:0:0:0.00:0.00:0.00:0:0.00:0.00:0.00	T:0:0.00:0.00:0.00:0:0:0.00:0.00:0.00:0:0.00:0.00:0.00	A
291	MT331	MT331	clinical	SureSelectXT_Target_Enrichment	SureSelect_Human_All_Exon_V6	Novaseq6000_S2	131.01	15.876850944	0.998	0.994	0.991	0.987	chrM_ucsc.hg19	16571	661301	6613.01	39.9071	34.5942	3101804739	60456963	35	A:35:56.83:36.66:0.00:19:16:0.56:0.00:0.94:19:0.50:100.51:0.50	C:0:0.00:0.00:0.00:0:0:0.00:0.00:0.00:0:0.00:0.00:0.00	G:0:0.00:0.00:0.00:0:0:0.00:0.00:0.00:0:0.00:0.00:0.00	T:0:0.00:0.00:0.00:0:0:0.00:0.00:0.00:0:0.00:0.00:0.00	A
292	MT332	MT332	clinical	SureSelectXT_Target_Enrichment	SureSelect_Human_All_Exon_V6	Novaseq6000_S2	145.48	16.650295006	0.998	0.995	0.993	0.990	chrM_ucsc.hg19	16571	1043082	10430.8	62.9462	53.5577	3101804739	60456963	66	A:66:55.38:36.82:0.00:36:30:0.45:0.00:2.00:36:0.41:100.53:0.41	C:0:0.00:0.00:0.00:0:0:0.00:0.00:0.00:0:0.00:0.00:0.00	G:0:0.00:0.00:0.00:0:0:0.00:0.00:0.00:0:0.00:0.00:0.00	T:0:0.00:0.00:0.00:0:0:0.00:0.00:0.00:0:0.00:0.00:0.00	A
293	MT334	MT334	clinical	SureSelectXT_Target_Enrichment	SureSelect_Human_All_Exon_V6	Novaseq6000_S2	125.91	14.990969844	1	0.997	0.994	0.989	chrM_ucsc.hg19	16571	1209988	12099.9	73.0184	63.8837	3101804739	60456963	62	A:62:55.31:36.39:0.00:35:27:0.48:0.00:5.24:35:0.41:100.61:0.42	C:0:0.00:0.00:0.00:0:0:0.00:0.00:0.00:0:0.00:0.00:0.00	G:0:0.00:0.00:0.00:0:0:0.00:0.00:0.00:0:0.00:0.00:0.00	T:0:0.00:0.00:0.00:0:0:0.00:0.00:0.00:0:0.00:0.00:0.00	A
294	MT335	MT335	clinical	SureSelectXT_Target_Enrichment	SureSelect_Human_All_Exon_V6	Novaseq6000_S2	155.30	18.48778336	0.998	0.996	0.994	0.991	chrM_ucsc.hg19	16571	1403565	14035.6	84.7001	72.5419	3101804739	60456963	72	A:72:56.49:36.83:0.00:30:42:0.41:0.00:0.65:30:0.31:100.60:0.47	C:0:0.00:0.00:0.00:0:0:0.00:0.00:0.00:0:0.00:0.00:0.00	G:0:0.00:0.00:0.00:0:0:0.00:0.00:0.00:0:0.00:0.00:0.00	T:0:0.00:0.00:0.00:0:0:0.00:0.00:0.00:0:0.00:0.00:0.00	A
295	MT336	MT336	clinical	SureSelectXT_Target_Enrichment	SureSelect_Human_All_Exon_V6	Novaseq6000_S2	153.15	18.900210194	1	0.998	0.996	0.993	chrM_ucsc.hg19	16571	1676895	16769	101.195	86.6857	3101804739	60456963	76	A:76:56.28:36.84:0.00:38:38:0.52:0.00:1.54:38:0.39:100.51:0.40	C:0:0.00:0.00:0.00:0:0:0.00:0.00:0.00:0:0.00:0.00:0.00	G:0:0.00:0.00:0.00:0:0:0.00:0.00:0.00:0:0.00:0.00:0.00	T:0:0.00:0.00:0.00:0:0:0.00:0.00:0.00:0:0.00:0.00:0.00	A
296	MT337	MT337	clinical	SureSelectXT_Target_Enrichment	SureSelect_Human_All_Exon_V6	Novaseq6000_S2	121.80	14.042023536	0.998	0.995	0.991	0.986	chrM_ucsc.hg19	16571	894125	8941.25	53.9572	46.072	3101804739	60456963	34	A:34:57.06:34.76:0.00:18:16:0.51:0.00:1.41:18:0.31:100.47:0.39	C:0:0.00:0.00:0.00:0:0:0.00:0.00:0.00:0:0.00:0.00:0.00	G:0:0.00:0.00:0.00:0:0:0.00:0.00:0.00:0:0.00:0.00:0.00	T:0:0.00:0.00:0.00:0:0:0.00:0.00:0.00:0:0.00:0.00:0.00	A
297	MT338	MT338	clinical	SureSelectXT_Target_Enrichment	SureSelect_Human_All_Exon_V6	Novaseq6000_S2	118.53	14.747606304	1	0.997	0.994	0.988	chrM_ucsc.hg19	16571	995004	9950.04	60.0449	51.8558	3101804739	60456963	68	A:68:55.63:36.82:0.00:33:35:0.47:0.00:2.51:33:0.38:100.41:0.40	C:0:0.00:0.00:0.00:0:0:0.00:0.00:0.00:0:0.00:0.00:0.00	G:0:0.00:0.00:0.00:0:0:0.00:0.00:0.00:0:0.00:0.00:0.00	T:0:0.00:0.00:0.00:0:0:0.00:0.00:0.00:0:0.00:0.00:0.00	A
298	MT339	MT339	clinical	SureSelectXT_Target_Enrichment	SureSelect_Human_All_Exon_V6	Novaseq6000_S2	120.99	16.323904214	1	0.997	0.994	0.989	chrM_ucsc.hg19	16571	98129	981.29	5.92173	4.98763	3101804739	60456963	6	A:6:54.33:37.00:0.00:4:2:0.50:0.00:0.00:4:0.24:100.67:0.35	C:0:0.00:0.00:0.00:0:0:0.00:0.00:0.00:0:0.00:0.00:0.00	G:0:0.00:0.00:0.00:0:0:0.00:0.00:0.00:0:0.00:0.00:0.00	T:0:0.00:0.00:0.00:0:0:0.00:0.00:0.00:0:0.00:0.00:0.00	A
299	MT340	MT340	clinical	SureSelectXT_Target_Enrichment	SureSelect_Human_All_Exon_V6	Novaseq6000_S2	122.41	14.570425236	1	0.997	0.994	0.988	chrM_ucsc.hg19	16571	1212188	12121.9	73.1512	63.0905	3101804739	60456963	61	A:61:56.28:36.41:0.00:31:30:0.44:0.00:1.36:31:0.42:100.31:0.48	C:0:0.00:0.00:0.00:0:0:0.00:0.00:0.00:0:0.00:0.00:0.00	G:0:0.00:0.00:0.00:0:0:0.00:0.00:0.00:0:0.00:0.00:0.00	T:0:0.00:0.00:0.00:0:0:0.00:0.00:0.00:0:0.00:0.00:0.00	A
300	MT341	MT341	clinical	SureSelectXT_Target_Enrichment	SureSelect_Human_All_Exon_V6	Novaseq6000_S2	114.16	13.03213504	1	0.996	0.991	0.983	chrM_ucsc.hg19	16571	906602	9066.02	54.7101	47.9593	3101804739	60456963	48	A:48:55.77:37.00:0.00:36:12:0.52:0.00:0.00:36:0.42:100.46:0.40	C:0:0.00:0.00:0.00:0:0:0.00:0.00:0.00:0:0.00:0.00:0.00	G:0:0.00:0.00:0.00:0:0:0.00:0.00:0.00:0:0.00:0.00:0.00	T:0:0.00:0.00:0.00:0:0:0.00:0.00:0.00:0:0.00:0.00:0.00	A
301	MT342	MT342	clinical	SureSelectXT_Target_Enrichment	SureSelect_Human_All_Exon_V6	Novaseq6000_S2	148.93	18.071469238	1	0.998	0.996	0.993	chrM_ucsc.hg19	16571	1050533	10505.3	63.3959	54.7638	3101804739	60456963	66	A:66:56.08:37.00:0.00:42:24:0.47:0.00:2.58:42:0.39:100.64:0.40	C:0:0.00:0.00:0.00:0:0:0.00:0.00:0.00:0:0.00:0.00:0.00	G:0:0.00:0.00:0.00:0:0:0.00:0.00:0.00:0:0.00:0.00:0.00	T:0:0.00:0.00:0.00:0:0:0.00:0.00:0.00:0:0.00:0.00:0.00	A
302	MT343	MT343	clinical	SureSelectXT_Target_Enrichment	SureSelect_Human_All_Exon_V6	Novaseq6000_S2	204.15	25.828061784	1	0.999	0.998	0.996	chrM_ucsc.hg19	16571	1895726	18957.3	114.4	97.2912	3101804739	60456963	78	A:78:56.05:36.03:0.00:50:28:0.47:0.00:1.79:50:0.42:100.58:0.39	C:0:0.00:0.00:0.00:0:0:0.00:0.00:0.00:0:0.00:0.00:0.00	G:0:0.00:0.00:0.00:0:0:0.00:0.00:0.00:0:0.00:0.00:0.00	T:0:0.00:0.00:0.00:0:0:0.00:0.00:0.00:0:0.00:0.00:0.00	A
303	MT344	MT344	clinical	SureSelectXT_Target_Enrichment	SureSelect_Human_All_Exon_V6	Novaseq6000_S2	133.92	15.769685298	1	0.997	0.994	0.990	chrM_ucsc.hg19	16571	563656	5636.56	34.0146	29.4361	3101804739	60456963	33	A:33:55.18:36.27:0.00:16:17:0.49:0.00:0.33:16:0.44:100.52:0.50	C:0:0.00:0.00:0.00:0:0:0.00:0.00:0.00:0:0.00:0.00:0.00	G:0:0.00:0.00:0.00:0:0:0.00:0.00:0.00:0:0.00:0.00:0.00	T:0:0.00:0.00:0.00:0:0:0.00:0.00:0.00:0:0.00:0.00:0.00	A
304	MT345	MT345	clinical	SureSelectXT_Target_Enrichment	SureSelect_Human_All_Exon_V6	Novaseq6000_S2	133.76	14.911620204	0.998	0.995	0.992	0.987	chrM_ucsc.hg19	16571	1049309	10493.1	63.322	53.9144	3101804739	60456963	55	A:55:56.82:36.56:0.00:30:25:0.53:0.00:0.20:30:0.36:100.60:0.44	C:0:0.00:0.00:0.00:0:0:0.00:0.00:0.00:0:0.00:0.00:0.00	G:0:0.00:0.00:0.00:0:0:0.00:0.00:0.00:0:0.00:0.00:0.00	T:0:0.00:0.00:0.00:0:0:0.00:0.00:0.00:0:0.00:0.00:0.00	A
305	MT346	MT346	clinical	SureSelectXT_Target_Enrichment	SureSelect_Human_All_Exon_V6	Novaseq6000_S2	118.20	13.214702842	0.998	0.994	0.99	0.983	chrM_ucsc.hg19	16571	776047	7760.47	46.8316	40.1041	3101804739	60456963	35	A:35:56.43:37.00:0.00:19:16:0.48:0.00:3.46:19:0.47:100.51:0.51	C:0:0.00:0.00:0.00:0:0:0.00:0.00:0.00:0:0.00:0.00:0.00	G:0:0.00:0.00:0.00:0:0:0.00:0.00:0.00:0:0.00:0.00:0.00	T:0:0.00:0.00:0.00:0:0:0.00:0.00:0.00:0:0.00:0.00:0.00	A
306	MT347	MT347	clinical	SureSelectXT_Target_Enrichment	SureSelect_Human_All_Exon_V6	Novaseq6000_S2	121.61	13.77085207	0.998	0.994	0.99	0.984	chrM_ucsc.hg19	16571	766625	7666.25	46.2631	39.3491	3101804739	60456963	50	A:50:56.18:36.76:0.00:26:24:0.51:0.00:1.18:26:0.35:100.64:0.42	C:0:0.00:0.00:0.00:0:0:0.00:0.00:0.00:0:0.00:0.00:0.00	G:0:0.00:0.00:0.00:0:0:0.00:0.00:0.00:0:0.00:0.00:0.00	T:0:0.00:0.00:0.00:0:0:0.00:0.00:0.00:0:0.00:0.00:0.00	A
307	MT348	MT348	clinical	SureSelectXT_Target_Enrichment	SureSelect_Human_All_Exon_V6	Novaseq6000_S2	130.23	15.579251414	1	0.997	0.994	0.989	chrM_ucsc.hg19	16571	708050	7080.5	42.7282	36.9695	3101804739	60456963	43	A:43:53.49:36.72:0.44:26:17:0.51:0.00:1.79:26:0.51:100.53:0.49	C:0:0.00:0.00:0.00:0:0:0.00:0.00:0.00:0:0.00:0.00:0.00	G:0:0.00:0.00:0.00:0:0:0.00:0.00:0.00:0:0.00:0.00:0.00	T:0:0.00:0.00:0.00:0:0:0.00:0.00:0.00:0:0.00:0.00:0.00	A
308	MT350	MT350	clinical	SureSelectXT_Target_Enrichment	SureSelect_Human_All_Exon_V6	Novaseq6000_S2	117.74	13.012768492	1	0.995	0.99	0.982	chrM_ucsc.hg19	16571	807559	8075.59	48.7333	41.586	3101804739	60456963	54	A:54:56.26:36.30:0.00:32:22:0.47:0.00:2.44:32:0.39:100.37:0.38	C:0:0.00:0.00:0.00:0:0:0.00:0.00:0.00:0:0.00:0.00:0.00	G:0:0.00:0.00:0.00:0:0:0.00:0.00:0.00:0:0.00:0.00:0.00	T:0:0.00:0.00:0.00:0:0:0.00:0.00:0.00:0:0.00:0.00:0.00	A
309	MT351	MT351	clinical	SureSelectXT_Target_Enrichment	SureSelect_Human_All_Exon_V6	Novaseq6000_S2	115.82	12.20897999	0.997	0.991	0.984	0.973	chrM_ucsc.hg19	16571	652169	6521.69	39.3561	33.3782	3101804739	60456963	44	A:44:56.32:36.45:0.00:24:20:0.50:0.00:2.52:24:0.39:100.61:0.40	C:0:0.00:0.00:0.00:0:0:0.00:0.00:0.00:0:0.00:0.00:0.00	G:0:0.00:0.00:0.00:0:0:0.00:0.00:0.00:0:0.00:0.00:0.00	T:0:0.00:0.00:0.00:0:0:0.00:0.00:0.00:0:0.00:0.00:0.00	A
310	MT352	MT352	clinical	SureSelectXT_Target_Enrichment	SureSelect_Human_All_Exon_V6	Novaseq6000_S2	115.42	12.969455652	1	0.997	0.992	0.985	chrM_ucsc.hg19	16571	939873	9398.73	56.7179	48.352	3101804739	60456963	26	A:26:55.08:37.00:0.00:11:15:0.45:0.00:1.85:11:0.26:100.73:0.36	C:0:0.00:0.00:0.00:0:0:0.00:0.00:0.00:0:0.00:0.00:0.00	G:0:0.00:0.00:0.00:0:0:0.00:0.00:0.00:0:0.00:0.00:0.00	T:0:0.00:0.00:0.00:0:0:0.00:0.00:0.00:0:0.00:0.00:0.00	A
311	MT353	MT353	clinical	SureSelectXT_Target_Enrichment	SureSelect_Human_All_Exon_V6	Novaseq6000_S2	123.68	14.032471158	0.998	0.994	0.99	0.983	chrM_ucsc.hg19	16571	658875	6588.75	39.7607	34.2788	3101804739	60456963	30	A:30:54.93:37.00:0.00:22:8:0.40:0.00:1.47:22:0.43:100.37:0.46	C:0:0.00:0.00:0.00:0:0:0.00:0.00:0.00:0:0.00:0.00:0.00	G:0:0.00:0.00:0.00:0:0:0.00:0.00:0.00:0:0.00:0.00:0.00	T:0:0.00:0.00:0.00:0:0:0.00:0.00:0.00:0:0.00:0.00:0.00	A
312	MT354	MT354	clinical	SureSelectXT_Target_Enrichment	SureSelect_Human_All_Exon_V6	Novaseq6000_S2	111.77	11.848548562	0.997	0.990	0.982	0.970	chrM_ucsc.hg19	16571	747079	7470.79	45.0835	37.9311	3101804739	60456963	26	A:26:55.85:37.00:0.00:17:9:0.45:0.00:2.65:17:0.38:100.54:0.43	C:0:0.00:0.00:0.00:0:0:0.00:0.00:0.00:0:0.00:0.00:0.00	G:0:0.00:0.00:0.00:0:0:0.00:0.00:0.00:0:0.00:0.00:0.00	T:0:0.00:0.00:0.00:0:0:0.00:0.00:0.00:0:0.00:0.00:0.00	A
313	MT355	MT355	clinical	SureSelectXT_Target_Enrichment	SureSelect_Human_All_Exon_V6	Novaseq6000_S2	124.39	4.40323539	1	0.995	0.991	0.985	chrM_ucsc.hg19	16571	312973	3129.73	18.8868	16.286	3101804739	60456963	25	A:25:55.08:37.00:0.00:15:10:0.51:0.00:0.88:15:0.61:100.20:0.50	C:0:0.00:0.00:0.00:0:0:0.00:0.00:0.00:0:0.00:0.00:0.00	G:0:0.00:0.00:0.00:0:0:0.00:0.00:0.00:0:0.00:0.00:0.00	T:0:0.00:0.00:0.00:0:0:0.00:0.00:0.00:0:0.00:0.00:0.00	A
314	MT356	MT356	clinical	SureSelectXT_Target_Enrichment	SureSelect_Human_All_Exon_V6	Novaseq6000_S2	111.55	12.382237814	0.998	0.994	0.989	0.981	chrM_ucsc.hg19	16571	571007	5710.07	34.4582	29.1308	3101804739	60456963	36	A:36:54.72:36.28:0.72:19:17:0.41:0.00:3.97:19:0.26:100.61:0.25	C:0:0.00:0.00:0.00:0:0:0.00:0.00:0.00:0:0.00:0.00:0.00	G:0:0.00:0.00:0.00:0:0:0.00:0.00:0.00:0:0.00:0.00:0.00	T:0:0.00:0.00:0.00:0:0:0.00:0.00:0.00:0:0.00:0.00:0.00	A
315	MT357	MT357	clinical	SureSelectXT_Target_Enrichment	SureSelect_Human_All_Exon_V6	Novaseq6000_S2	127.62	14.206465272	1	0.995	0.991	0.983	chrM_ucsc.hg19	16571	697092	6970.92	42.067	35.8564	3101804739	60456963	43	A:43:56.84:36.72:0.00:22:21:0.50:0.00:1.53:22:0.33:100.58:0.40	C:0:0.00:0.00:0.00:0:0:0.00:0.00:0.00:0:0.00:0.00:0.00	G:0:0.00:0.00:0.00:0:0:0.00:0.00:0.00:0:0.00:0.00:0.00	T:0:0.00:0.00:0.00:0:0:0.00:0.00:0.00:0:0.00:0.00:0.00	A
316	MT358	MT358	clinical	SureSelectXT_Target_Enrichment	SureSelect_Human_All_Exon_V6	Novaseq6000_S2	123.04	13.806524058	1	0.996	0.991	0.984	chrM_ucsc.hg19	16571	865469	8654.69	52.2279	44.8543	3101804739	60456963	43	A:43:56.14:36.44:0.00:30:13:0.50:0.00:4.58:30:0.41:100.47:0.46	C:0:0.00:0.00:0.00:0:0:0.00:0.00:0.00:0:0.00:0.00:0.00	G:0:0.00:0.00:0.00:0:0:0.00:0.00:0.00:0:0.00:0.00:0.00	T:0:0.00:0.00:0.00:0:0:0.00:0.00:0.00:0:0.00:0.00:0.00	A
317	MT364	MT364	clinical	SureSelectXT_Target_Enrichment	SureSelect_Human_All_Exon_V6	Novaseq6000_S2	134.17	16.337027144	0.998	0.995	0.992	0.988	chrM_ucsc.hg19	16571	1333208	13332.1	80.4543	67.5858	3101804739	60456963	43	A:43:53.28:36.40:0.58:22:21:0.41:0.00:0.00:22:0.52:100.35:0.53	C:0:0.00:0.00:0.00:0:0:0.00:0.00:0.00:0:0.00:0.00:0.00	G:0:0.00:0.00:0.00:0:0:0.00:0.00:0.00:0:0.00:0.00:0.00	T:0:0.00:0.00:0.00:0:0:0.00:0.00:0.00:0:0.00:0.00:0.00	A
318	MT365	MT365	clinical	SureSelectXT_Target_Enrichment	SureSelect_Human_All_Exon_V6	Novaseq6000_S2	182.92	23.04062399	1	0.998	0.997	0.995	chrM_ucsc.hg19	16571	1494719	14947.2	90.2009	75.2674	3101804739	60456963	80	A:80:56.47:36.70:0.46:51:29:0.51:0.00:2.90:51:0.36:100.56:0.41	C:0:0.00:0.00:0.00:0:0:0.00:0.00:0.00:0:0.00:0.00:0.00	G:0:0.00:0.00:0.00:0:0:0.00:0.00:0.00:0:0.00:0.00:0.00	T:0:0.00:0.00:0.00:0:0:0.00:0.00:0.00:0:0.00:0.00:0.00	A
319	MT366	MT366	clinical	SureSelectXT_Target_Enrichment	SureSelect_Human_All_Exon_V6	Novaseq6000_S2	153.08	18.660090774	1	0.998	0.996	0.992	chrM_ucsc.hg19	16571	1539026	15390.3	92.8747	77.7277	3101804739	60456963	59	A:59:56.63:35.75:0.17:33:26:0.47:0.00:3.64:33:0.34:100.71:0.46	C:0:0.00:0.00:0.00:0:0:0.00:0.00:0.00:0:0.00:0.00:0.00	G:0:0.00:0.00:0.00:0:0:0.00:0.00:0.00:0:0.00:0.00:0.00	T:0:0.00:0.00:0.00:0:0:0.00:0.00:0.00:0:0.00:0.00:0.00	A
320	MT367	MT367	clinical	SureSelectXT_Target_Enrichment	SureSelect_Human_All_Exon_V6	Novaseq6000_S2	157.10	23.183453948	0.998	0.996	0.994	0.991	chrM_ucsc.hg19	16571	1177581	11775.8	71.0628	58.8229	3101804739	60456963	47	A:47:56.70:36.74:0.00:23:24:0.47:0.00:1.72:23:0.28:100.64:0.41	C:0:0.00:0.00:0.00:0:0:0.00:0.00:0.00:0:0.00:0.00:0.00	G:0:0.00:0.00:0.00:0:0:0.00:0.00:0.00:0:0.00:0.00:0.00	T:0:0.00:0.00:0.00:0:0:0.00:0.00:0.00:0:0.00:0.00:0.00	A
321	MT368	MT368	clinical	SureSelectXT_Target_Enrichment	SureSelect_Human_All_Exon_V6	Novaseq6000_S2	135.07	16.591285756	0.998	0.995	0.993	0.989	chrM_ucsc.hg19	16571	2019168	20191.7	121.849	102.094	3101804739	60456963	79	A:79:55.57:36.37:0.00:39:40:0.42:0.00:2.09:39:0.46:100.37:0.48	C:0:0.00:0.00:0.00:0:0:0.00:0.00:0.00:0:0.00:0.00:0.00	G:0:0.00:0.00:0.00:0:0:0.00:0.00:0.00:0:0.00:0.00:0.00	T:0:0.00:0.00:0.00:0:0:0.00:0.00:0.00:0:0.00:0.00:0.00	A
322	MT369	MT369	clinical	SureSelectXT_Target_Enrichment	SureSelect_Human_All_Exon_V6	Novaseq6000_S2	156.51	19.647383348	1	0.998	0.996	0.993	chrM_ucsc.hg19	16571	1454594	14545.9	87.7795	73.4785	3101804739	60456963	74	A:74:56.93:35.86:0.00:33:41:0.56:0.00:0.99:33:0.36:100.73:0.43	C:0:0.00:0.00:0.00:0:0:0.00:0.00:0.00:0:0.00:0.00:0.00	G:0:0.00:0.00:0.00:0:0:0.00:0.00:0.00:0:0.00:0.00:0.00	T:0:0.00:0.00:0.00:0:0:0.00:0.00:0.00:0:0.00:0.00:0.00	A
323	MT370	MT370	clinical	SureSelectXT_Target_Enrichment	SureSelect_Human_All_Exon_V6	Novaseq6000_S2	#N/A	#N/A	#N/A	#N/A	#N/A	#N/A	chrM_ucsc.hg19	16571	781617	7816.17	47.1678	38.431	3101804739	60456963	13	A:13:56.54:36.08:0.00:7:6:0.49:0.00:1.92:7:0.29:100.62:0.32	C:0:0.00:0.00:0.00:0:0:0.00:0.00:0.00:0:0.00:0.00:0.00	G:0:0.00:0.00:0.00:0:0:0.00:0.00:0.00:0:0.00:0.00:0.00	T:0:0.00:0.00:0.00:0:0:0.00:0.00:0.00:0:0.00:0.00:0.00	A
324	MT371	MT371	clinical	SureSelectXT_Target_Enrichment	SureSelect_Human_All_Exon_V6	Novaseq6000_S2	121.25	15.788783792	0.998	0.995	0.991	0.985	chrM_ucsc.hg19	16571	1434124	14341.2	86.5442	72.5333	3101804739	60456963	69	A:69:56.03:36.07:0.00:41:28:0.47:0.00:1.17:41:0.44:100.55:0.42	C:0:0.00:0.00:0.00:0:0:0.00:0.00:0.00:0:0.00:0.00:0.00	G:0:0.00:0.00:0.00:0:0:0.00:0.00:0.00:0:0.00:0.00:0.00	T:0:0.00:0.00:0.00:0:0:0.00:0.00:0.00:0:0.00:0.00:0.00	A
325	MT372	MT372	clinical	SureSelectXT_Target_Enrichment	SureSelect_Human_All_Exon_V6	Novaseq6000_S2	118.10	15.72314874	0.998	0.994	0.991	0.985	chrM_ucsc.hg19	16571	1866049	18660.5	112.609	95.2748	3101804739	60456963	59	A:59:55.44:35.31:0.00:32:27:0.45:0.00:5.08:32:0.38:100.51:0.40	C:0:0.00:0.00:0.00:0:0:0.00:0.00:0.00:0:0.00:0.00:0.00	G:0:0.00:0.00:0.00:0:0:0.00:0.00:0.00:0:0.00:0.00:0.00	T:0:0.00:0.00:0.00:0:0:0.00:0.00:0.00:0:0.00:0.00:0.00	A
326	MT373	MT373	clinical	SureSelectXT_Target_Enrichment	SureSelect_Human_All_Exon_V6	Novaseq6000_S2	126.36	16.184518356	1	0.997	0.994	0.989	chrM_ucsc.hg19	16571	1188828	11888.3	71.7415	60.0952	3101804739	60456963	55	A:55:56.56:36.31:0.00:33:22:0.43:0.00:0.80:33:0.27:100.51:0.33	C:0:0.00:0.00:0.00:0:0:0.00:0.00:0.00:0:0.00:0.00:0.00	G:0:0.00:0.00:0.00:0:0:0.00:0.00:0.00:0:0.00:0.00:0.00	T:0:0.00:0.00:0.00:0:0:0.00:0.00:0.00:0:0.00:0.00:0.00	A
327	MT375	MT375	clinical	SureSelectXT_Target_Enrichment	SureSelect_Human_All_Exon_V6	Novaseq6000_S2	99.08	12.322122614	1	0.995	0.988	0.976	chrM_ucsc.hg19	16571	1175635	11756.4	70.9453	58.8184	3101804739	60456963	41	A:41:56.15:36.71:0.00:17:24:0.45:0.00:0.00:17:0.39:100.37:0.47	C:0:0.00:0.00:0.00:0:0:0.00:0.00:0.00:0:0.00:0.00:0.00	G:0:0.00:0.00:0.00:0:0:0.00:0.00:0.00:0:0.00:0.00:0.00	T:0:0.00:0.00:0.00:0:0:0.00:0.00:0.00:0:0.00:0.00:0.00	A
328	MT376	MT376	clinical	SureSelectXT_Target_Enrichment	SureSelect_Human_All_Exon_V6	Novaseq6000_S2	101.59	13.303424878	0.998	0.994	0.989	0.979	chrM_ucsc.hg19	16571	1149703	11497	69.3804	58.1949	3101804739	60456963	53	A:53:56.32:36.77:0.00:29:24:0.41:0.00:2.23:29:0.32:100.34:0.39	C:0:0.00:0.00:0.00:0:0:0.00:0.00:0.00:0:0.00:0.00:0.00	G:0:0.00:0.00:0.00:0:0:0.00:0.00:0.00:0:0.00:0.00:0.00	T:0:0.00:0.00:0.00:0:0:0.00:0.00:0.00:0:0.00:0.00:0.00	A
329	MT377	MT377	clinical	SureSelectXT_Target_Enrichment	SureSelect_Human_All_Exon_V6	Novaseq6000_S2	#N/A	#N/A	#N/A	#N/A	#N/A	#N/A	chrM_ucsc.hg19	16571	1154998	11550	69.6999	58.5203	3101804739	60456963	44	A:44:56.98:37.00:0.00:28:16:0.48:0.00:0.25:28:0.41:100.55:0.48	C:0:0.00:0.00:0.00:0:0:0.00:0.00:0.00:0:0.00:0.00:0.00	G:0:0.00:0.00:0.00:0:0:0.00:0.00:0.00:0:0.00:0.00:0.00	T:0:0.00:0.00:0.00:0:0:0.00:0.00:0.00:0:0.00:0.00:0.00	A
330	MT378	MT378	clinical	SureSelectXT_Target_Enrichment	SureSelect_Human_All_Exon_V6	Novaseq6000_S2	112.17	14.151708324	0.998	0.994	0.99	0.982	chrM_ucsc.hg19	16571	1480712	14807.1	89.3556	74.9297	3101804739	60456963	64	A:64:55.61:37.00:0.00:40:24:0.42:0.00:1.61:40:0.46:100.52:0.44	C:0:0.00:0.00:0.00:0:0:0.00:0.00:0.00:0:0.00:0.00:0.00	G:0:0.00:0.00:0.00:0:0:0.00:0.00:0.00:0:0.00:0.00:0.00	T:0:0.00:0.00:0.00:0:0:0.00:0.00:0.00:0:0.00:0.00:0.00	A
331	MT379	MT379	clinical	SureSelectXT_Target_Enrichment	SureSelect_Human_All_Exon_V6	Novaseq6000_S2	119.54	15.802313146	1	0.997	0.993	0.987	chrM_ucsc.hg19	16571	2106140	21061.4	127.098	107.468	3101804739	60456963	92	A:92:54.36:36.87:0.22:47:45:0.43:0.00:0.39:47:0.40:100.60:0.43	C:0:0.00:0.00:0.00:0:0:0.00:0.00:0.00:0:0.00:0.00:0.00	G:0:0.00:0.00:0.00:0:0:0.00:0.00:0.00:0:0.00:0.00:0.00	T:0:0.00:0.00:0.00:0:0:0.00:0.00:0.00:0:0.00:0.00:0.00	A
332	MT380	MT380	clinical	SureSelectXT_Target_Enrichment	SureSelect_Human_All_Exon_V6	Novaseq6000_S2	118.88	16.685601172	1	0.997	0.992	0.985	chrM_ucsc.hg19	16571	1272508	12725.1	76.7912	63.2989	3101804739	60456963	55	A:55:57.84:36.09:0.00:33:22:0.48:0.00:3.55:33:0.29:100.65:0.39	C:0:0.00:0.00:0.00:0:0:0.00:0.00:0.00:0:0.00:0.00:0.00	G:0:0.00:0.00:0.00:0:0:0.00:0.00:0.00:0:0.00:0.00:0.00	T:0:0.00:0.00:0.00:0:0:0.00:0.00:0.00:0:0.00:0.00:0.00	A
333	MT381	MT381	clinical	SureSelectXT_Target_Enrichment	SureSelect_Human_All_Exon_V6	Novaseq6000_S2	116.48	14.95897163	0.998	0.994	0.99	0.983	chrM_ucsc.hg19	16571	1405912	14059.1	84.8417	70.1909	3101804739	60456963	34	A:34:56.18:36.24:0.00:13:21:0.46:0.00:3.79:13:0.48:100.56:0.53	C:0:0.00:0.00:0.00:0:0:0.00:0.00:0.00:0:0.00:0.00:0.00	G:0:0.00:0.00:0.00:0:0:0.00:0.00:0.00:0:0.00:0.00:0.00	T:0:0.00:0.00:0.00:0:0:0.00:0.00:0.00:0:0.00:0.00:0.00	A
334	MT382	MT382	clinical	SureSelectXT_Target_Enrichment	SureSelect_Human_All_Exon_V6	Novaseq6000_S2	105.96	13.518871614	0.998	0.994	0.988	0.980	chrM_ucsc.hg19	16571	1614503	16145	97.4295	82.2276	3101804739	60456963	84	A:84:57.20:36.40:0.00:51:33:0.55:0.00:2.06:51:0.40:100.85:0.43	C:0:0.00:0.00:0.00:0:0:0.00:0.00:0.00:0:0.00:0.00:0.00	G:0:0.00:0.00:0.00:0:0:0.00:0.00:0.00:0:0.00:0.00:0.00	T:0:0.00:0.00:0.00:0:0:0.00:0.00:0.00:0:0.00:0.00:0.00	A
335	MT383	MT383	clinical	SureSelectXT_Target_Enrichment	SureSelect_Human_All_Exon_V6	Novaseq6000_S2	131.20	16.507852686	1	0.997	0.994	0.989	chrM_ucsc.hg19	16571	1272346	12723.5	76.7815	62.8541	3101804739	60456963	61	A:61:54.97:36.21:0.79:35:26:0.46:0.00:1.26:35:0.35:100.62:0.38	C:0:0.00:0.00:0.00:0:0:0.00:0.00:0.00:0:0.00:0.00:0.00	G:0:0.00:0.00:0.00:0:0:0.00:0.00:0.00:0:0.00:0.00:0.00	T:0:0.00:0.00:0.00:0:0:0.00:0.00:0.00:0:0.00:0.00:0.00	A
336	MT384	MT384	clinical	SureSelectXT_Target_Enrichment	SureSelect_Human_All_Exon_V6	Novaseq6000_S2	112.65	14.046101512	1	0.996	0.991	0.982	chrM_ucsc.hg19	16571	855924	8559.24	51.6519	43.2815	3101804739	60456963	24	A:24:55.96:37.00:0.00:13:11:0.46:0.00:2.46:13:0.54:100.46:0.51	C:0:0.00:0.00:0.00:0:0:0.00:0.00:0.00:0:0.00:0.00:0.00	G:0:0.00:0.00:0.00:0:0:0.00:0.00:0.00:0:0.00:0.00:0.00	T:0:0.00:0.00:0.00:0:0:0.00:0.00:0.00:0:0.00:0.00:0.00	A
337	MT385	MT385	clinical	SureSelectXT_Target_Enrichment	SureSelect_Human_All_Exon_V6	Novaseq6000_S2	122.37	15.014925226	0.997	0.994	0.99	0.984	chrM_ucsc.hg19	16571	1326965	13269.6	80.0776	66.5844	3101804739	60456963	29	A:29:57.24:37.00:0.00:19:10:0.55:0.00:2.55:19:0.43:100.69:0.44	C:0:0.00:0.00:0.00:0:0:0.00:0.00:0.00:0:0.00:0.00:0.00	G:0:0.00:0.00:0.00:0:0:0.00:0.00:0.00:0:0.00:0.00:0.00	T:0:0.00:0.00:0.00:0:0:0.00:0.00:0.00:0:0.00:0.00:0.00	A
338	MT386	MT386	clinical	SureSelectXT_Target_Enrichment	SureSelect_Human_All_Exon_V6	Novaseq6000_S2	112.20	14.146654082	0.998	0.994	0.99	0.982	chrM_ucsc.hg19	16571	1720444	17204.4	103.823	85.662	3101804739	60456963	68	A:68:55.85:36.47:0.15:38:30:0.44:0.00:0.49:38:0.35:100.60:0.41	C:0:0.00:0.00:0.00:0:0:0.00:0.00:0.00:0:0.00:0.00:0.00	G:0:0.00:0.00:0.00:0:0:0.00:0.00:0.00:0:0.00:0.00:0.00	T:0:0.00:0.00:0.00:0:0:0.00:0.00:0.00:0:0.00:0.00:0.00	A
339	MT387	MT387	clinical	SureSelectXT_Target_Enrichment	SureSelect_Human_All_Exon_V6	Novaseq6000_S2	110.47	14.256903864	0.998	0.994	0.989	0.981	chrM_ucsc.hg19	16571	1486954	14869.5	89.7323	74.6798	3101804739	60456963	36	A:36:56.72:36.67:0.00:19:17:0.49:0.00:3.56:19:0.35:100.61:0.44	C:0:0.00:0.00:0.00:0:0:0.00:0.00:0.00:0:0.00:0.00:0.00	G:0:0.00:0.00:0.00:0:0:0.00:0.00:0.00:0:0.00:0.00:0.00	T:0:0.00:0.00:0.00:0:0:0.00:0.00:0.00:0:0.00:0.00:0.00	A
340	MT388	MT388	clinical	SureSelectXT_Target_Enrichment	SureSelect_Human_All_Exon_V6	Novaseq6000_S2	153.77	19.638742394	0.998	0.994	0.992	0.987	chrM_ucsc.hg19	16571	1544179	15441.8	93.1856	77.3602	3101804739	60456963	38	A:38:55.47:37.00:0.00:21:17:0.47:0.00:2.42:21:0.52:100.71:0.49	C:0:0.00:0.00:0.00:0:0:0.00:0.00:0.00:0:0.00:0.00:0.00	G:0:0.00:0.00:0.00:0:0:0.00:0.00:0.00:0:0.00:0.00:0.00	T:0:0.00:0.00:0.00:0:0:0.00:0.00:0.00:0:0.00:0.00:0.00	A
341	MT390	MT390	clinical	SureSelectXT_Target_Enrichment	SureSelect_Human_All_Exon_V6	Novaseq6000_S2	97.62	12.476940464	1	0.995	0.988	0.976	chrM_ucsc.hg19	16571	776504	7765.04	46.8592	38.7906	3101804739	60456963	30	A:30:57.23:37.00:0.00:19:11:0.46:0.00:2.70:19:0.40:100.50:0.47	C:0:0.00:0.00:0.00:0:0:0.00:0.00:0.00:0:0.00:0.00:0.00	G:0:0.00:0.00:0.00:0:0:0.00:0.00:0.00:0:0.00:0.00:0.00	T:0:0.00:0.00:0.00:0:0:0.00:0.00:0.00:0:0.00:0.00:0.00	A
342	MT391	MT391	clinical	SureSelectXT_Target_Enrichment	SureSelect_Human_All_Exon_V6	Novaseq6000_S2	106.98	14.479462616	0.998	0.994	0.989	0.981	chrM_ucsc.hg19	16571	1804070	18040.7	108.869	90.2868	3101804739	60456963	54	A:1:45.00:37.00:0.00:1:0:0.00:0.00:0.00:1:0.98:100.00:0.98	C:0:0.00:0.00:0.00:0:0:0.00:0.00:0.00:0:0.00:0.00:0.00	G:53:54.66:36.55:0.00:28:25:0.53:0.01:37.87:28:0.54:100.64:0.51	T:0:0.00:0.00:0.00:0:0:0.00:0.00:0.00:0:0.00:0.00:0.00	G
343	MT392	MT392	clinical	SureSelectXT_Target_Enrichment	SureSelect_Human_All_Exon_V6	Novaseq6000_S2	120.36	15.82497593	0.998	0.995	0.991	0.986	chrM_ucsc.hg19	16571	2034112	20341.1	122.751	104.077	3101804739	60456963	62	A:62:57.06:37.00:0.00:37:25:0.52:0.00:2.90:37:0.46:100.56:0.53	C:0:0.00:0.00:0.00:0:0:0.00:0.00:0.00:0:0.00:0.00:0.00	G:0:0.00:0.00:0.00:0:0:0.00:0.00:0.00:0:0.00:0.00:0.00	T:0:0.00:0.00:0.00:0:0:0.00:0.00:0.00:0:0.00:0.00:0.00	A
344	MT393	MT393	clinical	SureSelectXT_Target_Enrichment	SureSelect_Human_All_Exon_V6	Novaseq6000_S2	107.40	14.141578024	1	0.996	0.991	0.983	chrM_ucsc.hg19	16571	757268	7572.68	45.6984	37.5125	3101804739	60456963	17	A:17:54.24:37.00:0.00:10:7:0.38:0.00:1.47:10:0.53:100.53:0.49	C:0:0.00:0.00:0.00:0:0:0.00:0.00:0.00:0:0.00:0.00:0.00	G:0:0.00:0.00:0.00:0:0:0.00:0.00:0.00:0:0.00:0.00:0.00	T:0:0.00:0.00:0.00:0:0:0.00:0.00:0.00:0:0.00:0.00:0.00	A
345	MT394	MT394	clinical	SureSelectXT_Target_Enrichment	SureSelect_Human_All_Exon_V6	Novaseq6000_S2	129.27	16.934382756	1	0.997	0.993	0.988	chrM_ucsc.hg19	16571	1370047	13700.5	82.6774	68.8441	3101804739	60456963	39	A:39:56.46:36.38:0.00:25:14:0.41:0.00:1.13:25:0.42:100.64:0.48	C:0:0.00:0.00:0.00:0:0:0.00:0.00:0.00:0:0.00:0.00:0.00	G:0:0.00:0.00:0.00:0:0:0.00:0.00:0.00:0:0.00:0.00:0.00	T:0:0.00:0.00:0.00:0:0:0.00:0.00:0.00:0:0.00:0.00:0.00	A
346	MT395	MT395	clinical	SureSelectXT_Target_Enrichment	SureSelect_Human_All_Exon_V6	Novaseq6000_S2	194.31	26.457158666	1	0.998	0.997	0.994	chrM_ucsc.hg19	16571	2473083	24730.8	149.242	125.302	3101804739	60456963	98	A:98:55.04:36.61:0.09:68:30:0.51:0.00:1.69:68:0.46:100.42:0.44	C:0:0.00:0.00:0.00:0:0:0.00:0.00:0.00:0:0.00:0.00:0.00	G:0:0.00:0.00:0.00:0:0:0.00:0.00:0.00:0:0.00:0.00:0.00	T:0:0.00:0.00:0.00:0:0:0.00:0.00:0.00:0:0.00:0.00:0.00	A
347	MT396	MT396	clinical	SureSelectXT_Target_Enrichment	SureSelect_Human_All_Exon_V6	Novaseq6000_S2	120.20	14.779229	1	0.996	0.992	0.985	chrM_ucsc.hg19	16571	1105700	11057	66.725	55.462	3101804739	60456963	50	A:50:55.88:36.52:0.00:19:31:0.48:0.01:12.22:19:0.50:100.56:0.51	C:0:0.00:0.00:0.00:0:0:0.00:0.00:0.00:0:0.00:0.00:0.00	G:0:0.00:0.00:0.00:0:0:0.00:0.00:0.00:0:0.00:0.00:0.00	T:0:0.00:0.00:0.00:0:0:0.00:0.00:0.00:0:0.00:0.00:0.00	A
348	MT397	MT397	clinical	SureSelectXT_Target_Enrichment	SureSelect_Human_All_Exon_V6	Novaseq6000_S2	102.88	13.61842792	1	0.996	0.99	0.981	chrM_ucsc.hg19	16571	1259999	12600	76.0364	63.0118	3101804739	60456963	56	A:56:54.86:36.11:0.00:27:29:0.43:0.00:1.57:27:0.44:100.54:0.51	C:0:0.00:0.00:0.00:0:0:0.00:0.00:0.00:0:0.00:0.00:0.00	G:0:0.00:0.00:0.00:0:0:0.00:0.00:0.00:0:0.00:0.00:0.00	T:0:0.00:0.00:0.00:0:0:0.00:0.00:0.00:0:0.00:0.00:0.00	A
349	MT402	MT402	clinical	SureSelectXT_Target_Enrichment	SureSelect_Human_All_Exon_V6	Novaseq6000_S2	132.95	15.265882148	0.998	0.995	0.992	0.987	chrM_ucsc.hg19	16571	969420	9694.2	58.501	50.4814	3101804739	60456963	49	A:49:56.88:36.76:0.00:26:23:0.48:0.00:0.45:26:0.29:100.45:0.41	C:0:0.00:0.00:0.00:0:0:0.00:0.00:0.00:0:0.00:0.00:0.00	G:0:0.00:0.00:0.00:0:0:0.00:0.00:0.00:0:0.00:0.00:0.00	T:0:0.00:0.00:0.00:0:0:0.00:0.00:0.00:0:0.00:0.00:0.00	A
350	MT403	MT403	clinical	SureSelectXT_Target_Enrichment	SureSelect_Human_All_Exon_V6	Novaseq6000_S2	142.49	17.551564062	0.998	0.996	0.993	0.990	chrM_ucsc.hg19	16571	1072160	10721.6	64.701	54.5753	3101804739	60456963	72	A:72:56.42:36.31:0.00:43:29:0.49:0.00:3.46:43:0.43:100.46:0.46	C:0:0.00:0.00:0.00:0:0:0.00:0.00:0.00:0:0.00:0.00:0.00	G:0:0.00:0.00:0.00:0:0:0.00:0.00:0.00:0:0.00:0.00:0.00	T:0:0.00:0.00:0.00:0:0:0.00:0.00:0.00:0:0.00:0.00:0.00	A
351	MT404	MT404	clinical	SureSelectXT_Target_Enrichment	SureSelect_Human_All_Exon_V6	Novaseq6000_S2	#N/A	#N/A	#N/A	#N/A	#N/A	#N/A	chrM_ucsc.hg19	16571	812162	8121.62	49.011	42.5334	3101804739	60456963	28	A:28:55.93:37.00:0.00:15:13:0.51:0.00:3.36:15:0.43:100.54:0.45	C:0:0.00:0.00:0.00:0:0:0.00:0.00:0.00:0:0.00:0.00:0.00	G:0:0.00:0.00:0.00:0:0:0.00:0.00:0.00:0:0.00:0.00:0.00	T:0:0.00:0.00:0.00:0:0:0.00:0.00:0.00:0:0.00:0.00:0.00	A
352	MT405	MT405	clinical	SureSelectXT_Target_Enrichment	SureSelect_Human_All_Exon_V6	Novaseq6000_S2	119.57	13.63352136	1	0.996	0.991	0.984	chrM_ucsc.hg19	16571	733033	7330.33	44.2359	37.7791	3101804739	60456963	54	A:54:57.11:37.00:0.00:26:28:0.59:0.00:3.81:26:0.35:100.52:0.41	C:0:0.00:0.00:0.00:0:0:0.00:0.00:0.00:0:0.00:0.00:0.00	G:0:0.00:0.00:0.00:0:0:0.00:0.00:0.00:0:0.00:0.00:0.00	T:0:0.00:0.00:0.00:0:0:0.00:0.00:0.00:0:0.00:0.00:0.00	A
353	MT406	MT406	clinical	SureSelectXT_Target_Enrichment	SureSelect_Human_All_Exon_V6	Novaseq6000_S2	126.75	14.285844808	1	0.997	0.993	0.986	chrM_ucsc.hg19	16571	1088011	10880.1	65.6575	56.0498	3101804739	60456963	56	A:56:57.29:36.79:0.00:26:30:0.50:0.00:2.36:26:0.31:100.59:0.47	C:0:0.00:0.00:0.00:0:0:0.00:0.00:0.00:0:0.00:0.00:0.00	G:0:0.00:0.00:0.00:0:0:0.00:0.00:0.00:0:0.00:0.00:0.00	T:0:0.00:0.00:0.00:0:0:0.00:0.00:0.00:0:0.00:0.00:0.00	A
354	MT407	MT407	clinical	SureSelectXT_Target_Enrichment	SureSelect_Human_All_Exon_V6	Novaseq6000_S2	101.95	12.047454326	1	0.994	0.986	0.972	chrM_ucsc.hg19	16571	709526	7095.26	42.8173	36.5588	3101804739	60456963	40	A:40:56.80:37.00:0.00:26:14:0.52:0.00:3.22:26:0.44:99.65:0.46	C:0:0.00:0.00:0.00:0:0:0.00:0.00:0.00:0:0.00:0.00:0.00	G:0:0.00:0.00:0.00:0:0:0.00:0.00:0.00:0:0.00:0.00:0.00	T:0:0.00:0.00:0.00:0:0:0.00:0.00:0.00:0:0.00:0.00:0.00	A
355	MT408	MT408	clinical	SureSelectXT_Target_Enrichment	SureSelect_Human_All_Exon_V6	Novaseq6000_S2	189.78	26.225825842	1	0.998	0.997	0.995	chrM_ucsc.hg19	16571	705202	7052.02	42.5564	36.6488	3101804739	60456963	29	A:29:56.72:37.00:0.00:14:15:0.57:0.00:2.55:14:0.34:100.48:0.41	C:0:0.00:0.00:0.00:0:0:0.00:0.00:0.00:0:0.00:0.00:0.00	G:0:0.00:0.00:0.00:0:0:0.00:0.00:0.00:0:0.00:0.00:0.00	T:0:0.00:0.00:0.00:0:0:0.00:0.00:0.00:0:0.00:0.00:0.00	A
356	MT409	MT409	clinical	SureSelectXT_Target_Enrichment	SureSelect_Human_All_Exon_V6	Novaseq6000_S2	138.40	16.342251672	0.998	0.995	0.993	0.989	chrM_ucsc.hg19	16571	1501243	15012.4	90.5946	77.0081	3101804739	60456963	75	A:75:55.09:36.36:0.00:39:36:0.54:0.00:4.11:39:0.44:100.52:0.41	C:0:0.00:0.00:0.00:0:0:0.00:0.00:0.00:0:0.00:0.00:0.00	G:0:0.00:0.00:0.00:0:0:0.00:0.00:0.00:0:0.00:0.00:0.00	T:0:0.00:0.00:0.00:0:0:0.00:0.00:0.00:0:0.00:0.00:0.00	A
357	MT410	MT410	clinical	SureSelectXT_Target_Enrichment	SureSelect_Human_All_Exon_V6	Novaseq6000_S2	158.15	18.742126004	0.998	0.995	0.993	0.990	chrM_ucsc.hg19	16571	1973258	19732.6	119.079	101.289	3101804739	60456963	122	A:122:55.49:36.18:0.00:69:53:0.49:0.00:3.16:69:0.41:100.59:0.38	C:0:0.00:0.00:0.00:0:0:0.00:0.00:0.00:0:0.00:0.00:0.00	G:0:0.00:0.00:0.00:0:0:0.00:0.00:0.00:0:0.00:0.00:0.00	T:0:0.00:0.00:0.00:0:0:0.00:0.00:0.00:0:0.00:0.00:0.00	A
358	MT411	MT411	clinical	SureSelectXT_Target_Enrichment	SureSelect_Human_All_Exon_V6	Novaseq6000_S2	96.52	11.159351024	1	0.994	0.986	0.973	chrM_ucsc.hg19	16571	1081903	10819	65.289	54.7996	3101804739	60456963	53	A:53:56.19:36.77:0.00:24:29:0.50:0.00:2.34:24:0.41:100.60:0.46	C:0:0.00:0.00:0.00:0:0:0.00:0.00:0.00:0:0.00:0.00:0.00	G:0:0.00:0.00:0.00:0:0:0.00:0.00:0.00:0:0.00:0.00:0.00	T:0:0.00:0.00:0.00:0:0:0.00:0.00:0.00:0:0.00:0.00:0.00	A
359	MT412	MT412	clinical	SureSelectXT_Target_Enrichment	SureSelect_Human_All_Exon_V6	Novaseq6000_S2	137.95	16.428745648	1	0.997	0.994	0.990	chrM_ucsc.hg19	16571	1176423	11764.2	70.9929	60.6413	3101804739	60456963	60	A:60:55.67:37.00:0.00:33:27:0.47:0.00:0.37:33:0.42:100.48:0.44	C:0:0.00:0.00:0.00:0:0:0.00:0.00:0.00:0:0.00:0.00:0.00	G:0:0.00:0.00:0.00:0:0:0.00:0.00:0.00:0:0.00:0.00:0.00	T:0:0.00:0.00:0.00:0:0:0.00:0.00:0.00:0:0.00:0.00:0.00	A
360	MT413	MT413	clinical	SureSelectXT_Target_Enrichment	SureSelect_Human_All_Exon_V6	Novaseq6000_S2	121.86	14.30937195	1	0.997	0.993	0.987	chrM_ucsc.hg19	16571	900877	9008.77	54.3647	46.7661	3101804739	60456963	39	A:39:55.62:36.33:0.00:23:16:0.46:0.00:0.56:23:0.51:100.44:0.49	C:0:0.00:0.00:0.00:0:0:0.00:0.00:0.00:0:0.00:0.00:0.00	G:0:0.00:0.00:0.00:0:0:0.00:0.00:0.00:0:0.00:0.00:0.00	T:0:0.00:0.00:0.00:0:0:0.00:0.00:0.00:0:0.00:0.00:0.00	A
361	MT414	MT414	clinical	SureSelectXT_Target_Enrichment	SureSelect_Human_All_Exon_V6	Novaseq6000_S2	123.56	14.433141188	0.998	0.994	0.991	0.986	chrM_ucsc.hg19	16571	858000	8580	51.7772	43.4107	3101804739	60456963	35	A:35:55.71:36.31:0.00:16:19:0.55:0.00:3.77:16:0.42:100.51:0.42	C:0:0.00:0.00:0.00:0:0:0.00:0.00:0.00:0:0.00:0.00:0.00	G:0:0.00:0.00:0.00:0:0:0.00:0.00:0.00:0:0.00:0.00:0.00	T:0:0.00:0.00:0.00:0:0:0.00:0.00:0.00:0:0.00:0.00:0.00	A
362	MT415	MT415	clinical	SureSelectXT_Target_Enrichment	SureSelect_Human_All_Exon_V6	Novaseq6000_S2	128.88	14.960434716	1	0.997	0.994	0.988	chrM_ucsc.hg19	16571	1018886	10188.9	61.4861	51.6447	3101804739	60456963	43	A:43:57.21:35.88:0.00:22:21:0.55:0.00:2.05:22:0.39:100.63:0.45	C:0:0.00:0.00:0.00:0:0:0.00:0.00:0.00:0:0.00:0.00:0.00	G:0:0.00:0.00:0.00:0:0:0.00:0.00:0.00:0:0.00:0.00:0.00	T:0:0.00:0.00:0.00:0:0:0.00:0.00:0.00:0:0.00:0.00:0.00	A
363	MT416	MT416	clinical	SureSelectXT_Target_Enrichment	SureSelect_Human_All_Exon_V6	Novaseq6000_S2	92.46	11.254908942	1	0.994	0.987	0.973	chrM_ucsc.hg19	16571	848733	8487.33	51.218	44.1531	3101804739	60456963	44	A:44:55.50:36.73:0.00:30:14:0.42:0.00:2.09:30:0.32:100.57:0.32	C:0:0.00:0.00:0.00:0:0:0.00:0.00:0.00:0:0.00:0.00:0.00	G:0:0.00:0.00:0.00:0:0:0.00:0.00:0.00:0:0.00:0.00:0.00	T:0:0.00:0.00:0.00:0:0:0.00:0.00:0.00:0:0.00:0.00:0.00	A
364	MT417	MT417	clinical	SureSelectXT_Target_Enrichment	SureSelect_Human_All_Exon_V6	Novaseq6000_S2	131.07	15.236464686	1	0.997	0.994	0.989	chrM_ucsc.hg19	16571	1149844	11498.4	69.389	58.6726	3101804739	60456963	50	A:50:56.98:37.00:0.00:27:23:0.61:0.00:2.42:27:0.57:100.40:0.56	C:0:0.00:0.00:0.00:0:0:0.00:0.00:0.00:0:0.00:0.00:0.00	G:0:0.00:0.00:0.00:0:0:0.00:0.00:0.00:0:0.00:0.00:0.00	T:0:0.00:0.00:0.00:0:0:0.00:0.00:0.00:0:0.00:0.00:0.00	A
365	MT418	MT418	clinical	SureSelectXT_Target_Enrichment	SureSelect_Human_All_Exon_V6	Novaseq6000_S2	132.95	14.958548642	0.998	0.995	0.992	0.987	chrM_ucsc.hg19	16571	1308943	13089.4	78.99	65.8957	3101804739	60456963	70	A:70:56.74:36.63:0.00:40:30:0.42:0.00:0.16:40:0.40:100.51:0.49	C:0:0.00:0.00:0.00:0:0:0.00:0.00:0.00:0:0.00:0.00:0.00	G:0:0.00:0.00:0.00:0:0:0.00:0.00:0.00:0:0.00:0.00:0.00	T:0:0.00:0.00:0.00:0:0:0.00:0.00:0.00:0:0.00:0.00:0.00	A
366	MT419	MT419	clinical	SureSelectXT_Target_Enrichment	SureSelect_Human_All_Exon_V6	Novaseq6000_S2	116.81	13.14017373	0.998	0.994	0.99	0.983	chrM_ucsc.hg19	16571	1188093	11880.9	71.6971	61.0088	3101804739	60456963	67	A:67:55.40:36.64:0.00:32:35:0.48:0.00:1.70:32:0.46:100.39:0.52	C:0:0.00:0.00:0.00:0:0:0.00:0.00:0.00:0:0.00:0.00:0.00	G:0:0.00:0.00:0.00:0:0:0.00:0.00:0.00:0:0.00:0.00:0.00	T:0:0.00:0.00:0.00:0:0:0.00:0.00:0.00:0:0.00:0.00:0.00	A
367	MT420	MT420	clinical	SureSelectXT_Target_Enrichment	SureSelect_Human_All_Exon_V6	Novaseq6000_S2	82.33	9.477497408	1	0.993	0.983	0.965	chrM_ucsc.hg19	16571	570546	5705.46	34.4304	29.164	3101804739	60456963	36	A:36:56.28:37.00:0.00:20:16:0.45:0.00:3.14:20:0.45:100.75:0.52	C:0:0.00:0.00:0.00:0:0:0.00:0.00:0.00:0:0.00:0.00:0.00	G:0:0.00:0.00:0.00:0:0:0.00:0.00:0.00:0:0.00:0.00:0.00	T:0:0.00:0.00:0.00:0:0:0.00:0.00:0.00:0:0.00:0.00:0.00	A
368	MT421	MT421	clinical	SureSelectXT_Target_Enrichment	SureSelect_Human_All_Exon_V6	Novaseq6000_S2	132.02	15.13812442	0.998	0.995	0.992	0.988	chrM_ucsc.hg19	16571	1187855	11878.5	71.6827	60.1616	3101804739	60456963	55	A:55:56.75:36.13:0.00:25:30:0.51:0.00:1.40:25:0.34:100.45:0.41	C:0:0.00:0.00:0.00:0:0:0.00:0.00:0.00:0:0.00:0.00:0.00	G:0:0.00:0.00:0.00:0:0:0.00:0.00:0.00:0:0.00:0.00:0.00	T:0:0.00:0.00:0.00:0:0:0.00:0.00:0.00:0:0.00:0.00:0.00	A
369	MT422	MT422	clinical	SureSelectXT_Target_Enrichment	SureSelect_Human_All_Exon_V6	Novaseq6000_S2	115.61	14.766588648	0.998	0.994	0.99	0.983	chrM_ucsc.hg19	16571	726705	7267.05	43.854	38.0764	3101804739	60456963	23	A:23:55.70:36.48:0.00:17:6:0.53:0.00:8.74:17:0.46:100.48:0.45	C:0:0.00:0.00:0.00:0:0:0.00:0.00:0.00:0:0.00:0.00:0.00	G:0:0.00:0.00:0.00:0:0:0.00:0.00:0.00:0:0.00:0.00:0.00	T:0:0.00:0.00:0.00:0:0:0.00:0.00:0.00:0:0.00:0.00:0.00	A
370	MT423	MT423	clinical	SureSelectXT_Target_Enrichment	SureSelect_Human_All_Exon_V6	Novaseq6000_S2	87.01	10.042890156	0.997	0.991	0.982	0.966	chrM_ucsc.hg19	16571	749002	7490.02	45.1996	38.0358	3101804739	60456963	40	A:40:53.60:36.40:0.73:23:17:0.47:0.00:3.03:23:0.36:100.60:0.41	C:0:0.00:0.00:0.00:0:0:0.00:0.00:0.00:0:0.00:0.00:0.00	G:0:0.00:0.00:0.00:0:0:0.00:0.00:0.00:0:0.00:0.00:0.00	T:0:0.00:0.00:0.00:0:0:0.00:0.00:0.00:0:0.00:0.00:0.00	A
371	MT424	MT424	clinical	SureSelectXT_Target_Enrichment	SureSelect_Human_All_Exon_V6	Novaseq6000_S2	104.31	12.408517812	1	0.996	0.991	0.981	chrM_ucsc.hg19	16571	624232	6242.32	37.6701	32.19	3101804739	60456963	29	A:29:56.83:37.00:0.00:18:11:0.43:0.00:1.28:18:0.37:100.55:0.40	C:0:0.00:0.00:0.00:0:0:0.00:0.00:0.00:0:0.00:0.00:0.00	G:0:0.00:0.00:0.00:0:0:0.00:0.00:0.00:0:0.00:0.00:0.00	T:0:0.00:0.00:0.00:0:0:0.00:0.00:0.00:0:0.00:0.00:0.00	A
372	MT425	MT425	clinical	SureSelectXT_Target_Enrichment	SureSelect_Human_All_Exon_V6	Novaseq6000_S2	111.07	13.016300058	0.998	0.994	0.99	0.982	chrM_ucsc.hg19	16571	911855	9118.55	55.0272	46.7672	3101804739	60456963	50	A:50:56.78:36.52:0.00:26:24:0.48:0.00:1.98:26:0.43:100.80:0.52	C:0:0.00:0.00:0.00:0:0:0.00:0.00:0.00:0:0.00:0.00:0.00	G:0:0.00:0.00:0.00:0:0:0.00:0.00:0.00:0:0.00:0.00:0.00	T:0:0.00:0.00:0.00:0:0:0.00:0.00:0.00:0:0.00:0.00:0.00	A
373	MT427	MT427	clinical	SureSelectXT_Target_Enrichment	SureSelect_Human_All_Exon_V6	Novaseq6000_S2	139.46	17.197386756	1	0.998	0.995	0.991	chrM_ucsc.hg19	16571	1269271	12692.7	76.5959	65.4682	3101804739	60456963	59	A:59:56.76:36.80:0.00:34:25:0.49:0.00:1.93:34:0.36:100.56:0.42	C:0:0.00:0.00:0.00:0:0:0.00:0.00:0.00:0:0.00:0.00:0.00	G:0:0.00:0.00:0.00:0:0:0.00:0.00:0.00:0:0.00:0.00:0.00	T:0:0.00:0.00:0.00:0:0:0.00:0.00:0.00:0:0.00:0.00:0.00	A
374	MT428	MT428	clinical	SureSelectXT_Target_Enrichment	SureSelect_Human_All_Exon_V6	Novaseq6000_S2	125.00	14.720059362	0.997	0.994	0.991	0.986	chrM_ucsc.hg19	16571	989287	9892.87	59.6999	50.6287	3101804739	60456963	47	A:47:58.13:36.49:0.00:26:21:0.55:0.00:0.94:26:0.28:100.64:0.37	C:0:0.00:0.00:0.00:0:0:0.00:0.00:0.00:0:0.00:0.00:0.00	G:0:0.00:0.00:0.00:0:0:0.00:0.00:0.00:0:0.00:0.00:0.00	T:0:0.00:0.00:0.00:0:0:0.00:0.00:0.00:0:0.00:0.00:0.00	A
375	MT429	MT429	clinical	SureSelectXT_Target_Enrichment	SureSelect_Human_All_Exon_V6	Novaseq6000_S2	100.53	13.307428518	0.998	0.994	0.989	0.982	chrM_ucsc.hg19	16571	317885	3178.85	19.1832	16.7426	3101804739	60456963	17	A:17:55.71:37.00:0.00:11:6:0.59:0.00:7.59:11:0.44:100.47:0.43	C:0:0.00:0.00:0.00:0:0:0.00:0.00:0.00:0:0.00:0.00:0.00	G:0:0.00:0.00:0.00:0:0:0.00:0.00:0.00:0:0.00:0.00:0.00	T:0:0.00:0.00:0.00:0:0:0.00:0.00:0.00:0:0.00:0.00:0.00	A
376	MT430	MT430	clinical	SureSelectXT_Target_Enrichment	SureSelect_Human_All_Exon_V6	Novaseq6000_S2	125.84	14.49246778	0.998	0.995	0.992	0.986	chrM_ucsc.hg19	16571	718550	7185.5	43.3619	36.8922	3101804739	60456963	43	A:43:55.21:35.79:0.00:24:19:0.56:0.00:4.74:24:0.48:100.53:0.49	C:0:0.00:0.00:0.00:0:0:0.00:0.00:0.00:0:0.00:0.00:0.00	G:0:0.00:0.00:0.00:0:0:0.00:0.00:0.00:0:0.00:0.00:0.00	T:0:0.00:0.00:0.00:0:0:0.00:0.00:0.00:0:0.00:0.00:0.00	A
377	MT432	MT432	clinical	SureSelectXT_Target_Enrichment	SureSelect_Human_All_Exon_V6	Novaseq6000_S2	127.96	14.921288126	1	0.997	0.994	0.988	chrM_ucsc.hg19	16571	1208840	12088.4	72.9491	62.6897	3101804739	60456963	70	A:70:56.50:36.66:0.00:40:30:0.48:0.00:2.14:40:0.43:100.41:0.50	C:0:0.00:0.00:0.00:0:0:0.00:0.00:0.00:0:0.00:0.00:0.00	G:0:0.00:0.00:0.00:0:0:0.00:0.00:0.00:0:0.00:0.00:0.00	T:0:0.00:0.00:0.00:0:0:0.00:0.00:0.00:0:0.00:0.00:0.00	A
378	MT433	MT433	clinical	SureSelectXT_Target_Enrichment	SureSelect_Human_All_Exon_V6	Novaseq6000_S2	130.59	15.112127626	0.998	0.995	0.992	0.987	chrM_ucsc.hg19	16571	880164	8801.64	53.1147	45.5058	3101804739	60456963	36	A:36:56.50:36.00:0.00:19:17:0.53:0.00:4.58:19:0.32:100.75:0.37	C:0:0.00:0.00:0.00:0:0:0.00:0.00:0.00:0:0.00:0.00:0.00	G:0:0.00:0.00:0.00:0:0:0.00:0.00:0.00:0:0.00:0.00:0.00	T:0:0.00:0.00:0.00:0:0:0.00:0.00:0.00:0:0.00:0.00:0.00	A
379	MT434	MT434	clinical	SureSelectXT_Target_Enrichment	SureSelect_Human_All_Exon_V6	Novaseq6000_S2	129.73	14.768284438	0.998	0.995	0.992	0.987	chrM_ucsc.hg19	16571	1128541	11285.4	68.1034	57.3129	3101804739	60456963	53	A:53:56.11:37.00:0.00:31:22:0.49:0.00:1.32:31:0.31:100.58:0.33	C:0:0.00:0.00:0.00:0:0:0.00:0.00:0.00:0:0.00:0.00:0.00	G:0:0.00:0.00:0.00:0:0:0.00:0.00:0.00:0:0.00:0.00:0.00	T:0:0.00:0.00:0.00:0:0:0.00:0.00:0.00:0:0.00:0.00:0.00	A
380	MT436	MT436	clinical	SureSelectXT_Target_Enrichment	SureSelect_Human_All_Exon_V6	Novaseq6000_S2	123.96	14.46550179	1	0.997	0.994	0.988	chrM_ucsc.hg19	16571	1241507	12415.1	74.9205	64.3235	3101804739	60456963	68	A:68:55.16:37.00:0.00:37:31:0.49:0.00:2.47:37:0.39:100.41:0.39	C:0:0.00:0.00:0.00:0:0:0.00:0.00:0.00:0:0.00:0.00:0.00	G:0:0.00:0.00:0.00:0:0:0.00:0.00:0.00:0:0.00:0.00:0.00	T:0:0.00:0.00:0.00:0:0:0.00:0.00:0.00:0:0.00:0.00:0.00	A
381	MT437	MT437	clinical	SureSelectXT_Target_Enrichment	SureSelect_Human_All_Exon_V6	Novaseq6000_S2	132.11	15.135078462	0.998	0.995	0.992	0.988	chrM_ucsc.hg19	16571	755779	7557.79	45.6085	38.2468	3101804739	60456963	34	A:34:55.29:36.29:0.00:17:17:0.54:0.00:0.65:17:0.44:100.59:0.47	C:0:0.00:0.00:0.00:0:0:0.00:0.00:0.00:0:0.00:0.00:0.00	G:0:0.00:0.00:0.00:0:0:0.00:0.00:0.00:0:0.00:0.00:0.00	T:0:0.00:0.00:0.00:0:0:0.00:0.00:0.00:0:0.00:0.00:0.00	A
382	MT438	MT438	clinical	SureSelectXT_Target_Enrichment	SureSelect_Human_All_Exon_V6	Novaseq6000_S2	132.73	14.8337488	1	0.996	0.992	0.986	chrM_ucsc.hg19	16571	712813	7128.13	43.0157	36.0964	3101804739	60456963	37	A:37:55.65:36.68:0.00:21:16:0.45:0.00:2.27:21:0.44:100.73:0.47	C:0:0.00:0.00:0.00:0:0:0.00:0.00:0.00:0:0.00:0.00:0.00	G:0:0.00:0.00:0.00:0:0:0.00:0.00:0.00:0:0.00:0.00:0.00	T:0:0.00:0.00:0.00:0:0:0.00:0.00:0.00:0:0.00:0.00:0.00	A
383	MT439	MT439	clinical	SureSelectXT_Target_Enrichment	SureSelect_Human_All_Exon_V6	Novaseq6000_S2	127.82	14.895354356	0.998	0.995	0.991	0.986	chrM_ucsc.hg19	16571	1162083	11620.8	70.1275	59.8108	3101804739	60456963	70	A:70:54.87:35.97:0.00:44:26:0.43:0.00:1.10:44:0.46:100.49:0.46	C:0:0.00:0.00:0.00:0:0:0.00:0.00:0.00:0:0.00:0.00:0.00	G:0:0.00:0.00:0.00:0:0:0.00:0.00:0.00:0:0.00:0.00:0.00	T:0:0.00:0.00:0.00:0:0:0.00:0.00:0.00:0:0.00:0.00:0.00	A
384	MT441	MT441	clinical	SureSelectXT_Target_Enrichment	SureSelect_Human_All_Exon_V6	Novaseq6000_S2	134.25	15.428565272	1	0.997	0.994	0.989	chrM_ucsc.hg19	16571	1092941	10929.4	65.955	56.1189	3101804739	60456963	58	A:58:55.91:36.17:0.45:32:26:0.58:0.00:5.95:32:0.37:100.53:0.40	C:0:0.00:0.00:0.00:0:0:0.00:0.00:0.00:0:0.00:0.00:0.00	G:0:0.00:0.00:0.00:0:0:0.00:0.00:0.00:0:0.00:0.00:0.00	T:0:0.00:0.00:0.00:0:0:0.00:0.00:0.00:0:0.00:0.00:0.00	A
385	MT442	MT442	clinical	SureSelectXT_Target_Enrichment	SureSelect_Human_All_Exon_V6	Novaseq6000_S2	140.11	15.73515057	0.998	0.995	0.992	0.988	chrM_ucsc.hg19	16571	1135144	11351.4	68.5018	57.3217	3101804739	60456963	54	A:54:56.30:35.89:0.46:35:19:0.49:0.00:1.22:35:0.32:100.50:0.34	C:0:0.00:0.00:0.00:0:0:0.00:0.00:0.00:0:0.00:0.00:0.00	G:0:0.00:0.00:0.00:0:0:0.00:0.00:0.00:0:0.00:0.00:0.00	T:0:0.00:0.00:0.00:0:0:0.00:0.00:0.00:0:0.00:0.00:0.00	A
386	MT443	MT443	clinical	SureSelectXT_Target_Enrichment	SureSelect_Human_All_Exon_V6	Novaseq6000_S2	92.20	10.619912448	0.998	0.992	0.984	0.969	chrM_ucsc.hg19	16571	328971	3289.71	19.8522	16.7959	3101804739	60456963	17	A:17:55.76:34.88:0.00:8:9:0.53:0.00:4.76:8:0.25:100.71:0.31	C:0:0.00:0.00:0.00:0:0:0.00:0.00:0.00:0:0.00:0.00:0.00	G:0:0.00:0.00:0.00:0:0:0.00:0.00:0.00:0:0.00:0.00:0.00	T:0:0.00:0.00:0.00:0:0:0.00:0.00:0.00:0:0.00:0.00:0.00	A
387	MT444	MT444	clinical	SureSelectXT_Target_Enrichment	SureSelect_Human_All_Exon_V6	Novaseq6000_S2	157.91	17.58667045	0.998	0.994	0.991	0.986	chrM_ucsc.hg19	16571	1626960	16269.6	98.1812	82.2167	3101804739	60456963	129	A:129:56.10:36.41:0.00:72:57:0.52:0.00:3.36:72:0.36:100.58:0.41	C:0:0.00:0.00:0.00:0:0:0.00:0.00:0.00:0:0.00:0.00:0.00	G:0:0.00:0.00:0.00:0:0:0.00:0.00:0.00:0:0.00:0.00:0.00	T:0:0.00:0.00:0.00:0:0:0.00:0.00:0.00:0:0.00:0.00:0.00	A
388	MT445	MT445	clinical	SureSelectXT_Target_Enrichment	SureSelect_Human_All_Exon_V6	Novaseq6000_S2	120.54	13.3949331	0.998	0.994	0.99	0.984	chrM_ucsc.hg19	16571	953199	9531.99	57.5221	48.7301	3101804739	60456963	50	A:50:55.30:36.52:0.00:26:24:0.49:0.00:1.84:26:0.44:100.42:0.45	C:0:0.00:0.00:0.00:0:0:0.00:0.00:0.00:0:0.00:0.00:0.00	G:0:0.00:0.00:0.00:0:0:0.00:0.00:0.00:0:0.00:0.00:0.00	T:0:0.00:0.00:0.00:0:0:0.00:0.00:0.00:0:0.00:0.00:0.00	A
389	MT446	MT446	clinical	SureSelectXT_Target_Enrichment	SureSelect_Human_All_Exon_V6	Novaseq6000_S2	104.47	12.077111764	0.998	0.993	0.988	0.979	chrM_ucsc.hg19	16571	650834	6508.34	39.2755	33.4938	3101804739	60456963	38	A:38:56.18:35.32:0.00:21:17:0.51:0.00:2.82:21:0.31:100.58:0.33	C:0:0.00:0.00:0.00:0:0:0.00:0.00:0.00:0:0.00:0.00:0.00	G:0:0.00:0.00:0.00:0:0:0.00:0.00:0.00:0:0.00:0.00:0.00	T:0:0.00:0.00:0.00:0:0:0.00:0.00:0.00:0:0.00:0.00:0.00	A
390	MT447	MT447	clinical	SureSelectXT_Target_Enrichment	SureSelect_Human_All_Exon_V6	Novaseq6000_S2	96.99	11.397621942	1	0.995	0.988	0.976	chrM_ucsc.hg19	16571	647781	6477.81	39.0912	33.0699	3101804739	60456963	26	A:26:54.88:36.08:0.00:12:14:0.47:0.01:11.46:12:0.30:100.42:0.41	C:0:0.00:0.00:0.00:0:0:0.00:0.00:0.00:0:0.00:0.00:0.00	G:0:0.00:0.00:0.00:0:0:0.00:0.00:0.00:0:0.00:0.00:0.00	T:0:0.00:0.00:0.00:0:0:0.00:0.00:0.00:0:0.00:0.00:0.00	A
391	MT448	MT448	clinical	SureSelectXT_Target_Enrichment	SureSelect_Human_All_Exon_V6	Novaseq6000_S2	104.08	12.798067742	0.998	0.994	0.989	0.980	chrM_ucsc.hg19	16571	762298	7622.98	46.0019	40.0635	3101804739	60456963	33	A:32:56.00:37.00:0.81:21:11:0.50:0.00:0.69:21:0.43:100.62:0.50	C:0:0.00:0.00:0.00:0:0:0.00:0.00:0.00:0:0.00:0.00:0.00	G:0:0.00:0.00:0.00:0:0:0.00:0.00:0.00:0:0.00:0.00:0.00	T:1:27.00:11.00:0.00:0:1:0.22:0.06:69.00:0:0.00:101.00:0.11	A
392	MT449	MT449	clinical	SureSelectXT_Target_Enrichment	SureSelect_Human_All_Exon_V6	Novaseq6000_S2	92.96	11.097397018	1	0.995	0.987	0.974	chrM_ucsc.hg19	16571	698819	6988.19	42.1712	36.7956	3101804739	60456963	31	A:31:57.32:36.61:0.00:21:10:0.55:0.00:0.35:21:0.47:100.32:0.49	C:0:0.00:0.00:0.00:0:0:0.00:0.00:0.00:0:0.00:0.00:0.00	G:0:0.00:0.00:0.00:0:0:0.00:0.00:0.00:0:0.00:0.00:0.00	T:0:0.00:0.00:0.00:0:0:0.00:0.00:0.00:0:0.00:0.00:0.00	A
393	MT450	MT450	clinical	SureSelectXT_Target_Enrichment	SureSelect_Human_All_Exon_V6	Novaseq6000_S2	94.64	11.190342874	0.998	0.992	0.985	0.973	chrM_ucsc.hg19	16571	638313	6383.13	38.5199	32.946	3101804739	60456963	30	A:30:57.27:36.13:0.00:14:16:0.55:0.00:2.30:14:0.30:100.70:0.43	C:0:0.00:0.00:0.00:0:0:0.00:0.00:0.00:0:0.00:0.00:0.00	G:0:0.00:0.00:0.00:0:0:0.00:0.00:0.00:0:0.00:0.00:0.00	T:0:0.00:0.00:0.00:0:0:0.00:0.00:0.00:0:0.00:0.00:0.00	A
394	MT451	MT451	clinical	SureSelectXT_Target_Enrichment	SureSelect_Human_All_Exon_V6	Novaseq6000_S2	96.59	11.230627936	0.998	0.993	0.986	0.975	chrM_ucsc.hg19	16571	750187	7501.87	45.2711	38.5085	3101804739	60456963	48	A:48:55.60:36.21:0.00:30:18:0.46:0.00:2.29:30:0.37:100.46:0.41	C:0:0.00:0.00:0.00:0:0:0.00:0.00:0.00:0:0.00:0.00:0.00	G:0:0.00:0.00:0.00:0:0:0.00:0.00:0.00:0:0.00:0.00:0.00	T:0:0.00:0.00:0.00:0:0:0.00:0.00:0.00:0:0.00:0.00:0.00	A
395	MT452	MT452	clinical	SureSelectXT_Target_Enrichment	SureSelect_Human_All_Exon_V6	Novaseq6000_S2	97.27	11.49245569	1	0.995	0.989	0.978	chrM_ucsc.hg19	16571	783047	7830.47	47.2541	40.9456	3101804739	60456963	42	A:42:56.29:35.81:0.00:25:17:0.52:0.00:2.88:25:0.46:100.43:0.46	C:0:0.00:0.00:0.00:0:0:0.00:0.00:0.00:0:0.00:0.00:0.00	G:0:0.00:0.00:0.00:0:0:0.00:0.00:0.00:0:0.00:0.00:0.00	T:0:0.00:0.00:0.00:0:0:0.00:0.00:0.00:0:0.00:0.00:0.00	A
396	MT453	MT453	clinical	SureSelectXT_Target_Enrichment	SureSelect_Human_All_Exon_V6	Novaseq6000_S2	95.16	11.81754944	1	0.995	0.988	0.975	chrM_ucsc.hg19	16571	691119	6911.19	41.7065	35.7193	3101804739	60456963	28	A:28:57.75:36.57:0.00:18:10:0.44:0.00:1.57:18:0.26:100.18:0.36	C:0:0.00:0.00:0.00:0:0:0.00:0.00:0.00:0:0.00:0.00:0.00	G:0:0.00:0.00:0.00:0:0:0.00:0.00:0.00:0:0.00:0.00:0.00	T:0:0.00:0.00:0.00:0:0:0.00:0.00:0.00:0:0.00:0.00:0.00	A
397	MT454	MT454	clinical	SureSelectXT_Target_Enrichment	SureSelect_Human_All_Exon_V6	Novaseq6000_S2	104.50	11.872624336	0.997	0.992	0.986	0.975	chrM_ucsc.hg19	16571	733499	7334.99	44.264	37.971	3101804739	60456963	46	A:46:57.43:36.17:0.00:18:28:0.45:0.00:3.98:18:0.27:100.74:0.44	C:0:0.00:0.00:0.00:0:0:0.00:0.00:0.00:0:0.00:0.00:0.00	G:0:0.00:0.00:0.00:0:0:0.00:0.00:0.00:0:0.00:0.00:0.00	T:0:0.00:0.00:0.00:0:0:0.00:0.00:0.00:0:0.00:0.00:0.00	A
398	MT455	MT455	clinical	SureSelectXT_Target_Enrichment	SureSelect_Human_All_Exon_V6	Novaseq6000_S2	86.55	10.794247538	1	0.994	0.985	0.970	chrM_ucsc.hg19	16571	1098400	10984	66.2845	57.1651	3101804739	60456963	42	A:42:56.07:36.10:0.00:21:21:0.41:0.00:0.79:21:0.36:100.55:0.46	C:0:0.00:0.00:0.00:0:0:0.00:0.00:0.00:0:0.00:0.00:0.00	G:0:0.00:0.00:0.00:0:0:0.00:0.00:0.00:0:0.00:0.00:0.00	T:0:0.00:0.00:0.00:0:0:0.00:0.00:0.00:0:0.00:0.00:0.00	A
399	MT456	MT456	clinical	SureSelectXT_Target_Enrichment	SureSelect_Human_All_Exon_V6	Novaseq6000_S2	183.38	22.59214864	1	0.998	0.996	0.993	chrM_ucsc.hg19	16571	2039736	20397.4	123.091	105.153	3101804739	60456963	99	A:99:55.45:35.85:0.34:52:47:0.52:0.00:3.61:52:0.41:100.51:0.44	C:0:0.00:0.00:0.00:0:0:0.00:0.00:0.00:0:0.00:0.00:0.00	G:0:0.00:0.00:0.00:0:0:0.00:0.00:0.00:0:0.00:0.00:0.00	T:0:0.00:0.00:0.00:0:0:0.00:0.00:0.00:0:0.00:0.00:0.00	A
400	MT457	MT457	clinical	SureSelectXT_Target_Enrichment	SureSelect_Human_All_Exon_V6	Novaseq6000_S2	153.65	18.788521566	1	0.998	0.996	0.993	chrM_ucsc.hg19	16571	1199330	11993.3	72.3753	61.4211	3101804739	60456963	65	A:65:56.91:36.60:0.00:36:29:0.54:0.00:3.74:36:0.32:100.60:0.42	C:0:0.00:0.00:0.00:0:0:0.00:0.00:0.00:0:0.00:0.00:0.00	G:0:0.00:0.00:0.00:0:0:0.00:0.00:0.00:0:0.00:0.00:0.00	T:0:0.00:0.00:0.00:0:0:0.00:0.00:0.00:0:0.00:0.00:0.00	A
401	MT458	MT458	clinical	SureSelectXT_Target_Enrichment	SureSelect_Human_All_Exon_V6	Novaseq6000_S2	130.54	15.734700312	1	0.997	0.993	0.987	chrM_ucsc.hg19	16571	449008	4490.08	27.096	22.4824	3101804739	60456963	14	A:14:56.14:36.14:0.00:5:9:0.43:0.00:2.64:5:0.20:100.79:0.33	C:0:0.00:0.00:0.00:0:0:0.00:0.00:0.00:0:0.00:0.00:0.00	G:0:0.00:0.00:0.00:0:0:0.00:0.00:0.00:0:0.00:0.00:0.00	T:0:0.00:0.00:0.00:0:0:0.00:0.00:0.00:0:0.00:0.00:0.00	A
402	MT460	MT460	clinical	SureSelectXT_Target_Enrichment	SureSelect_Human_All_Exon_V6	Novaseq6000_S2	87.50	10.00535492	1	0.992	0.982	0.967	chrM_ucsc.hg19	16571	643111	6431.11	38.8094	32.7351	3101804739	60456963	47	A:47:55.77:35.89:0.00:28:19:0.42:0.00:3.43:28:0.38:100.53:0.39	C:0:0.00:0.00:0.00:0:0:0.00:0.00:0.00:0:0.00:0.00:0.00	G:0:0.00:0.00:0.00:0:0:0.00:0.00:0.00:0:0.00:0.00:0.00	T:0:0.00:0.00:0.00:0:0:0.00:0.00:0.00:0:0.00:0.00:0.00	A
403	MT461	MT461	clinical	SureSelectXT_Target_Enrichment	SureSelect_Human_All_Exon_V6	Novaseq6000_S2	108.16	12.612397624	0.998	0.993	0.989	0.981	chrM_ucsc.hg19	16571	936316	9363.16	56.5033	48.1037	3101804739	60456963	52	A:52:54.92:37.00:0.48:31:21:0.47:0.00:4.38:31:0.38:100.62:0.44	C:0:0.00:0.00:0.00:0:0:0.00:0.00:0.00:0:0.00:0.00:0.00	G:0:0.00:0.00:0.00:0:0:0.00:0.00:0.00:0:0.00:0.00:0.00	T:0:0.00:0.00:0.00:0:0:0.00:0.00:0.00:0:0.00:0.00:0.00	A
404	MT462	MT462	clinical	SureSelectXT_Target_Enrichment	SureSelect_Human_All_Exon_V6	Novaseq6000_S2	#N/A	#N/A	#N/A	#N/A	#N/A	#N/A	chrM_ucsc.hg19	16571	884731	8847.31	53.3903	44.9902	3101804739	60456963	58	A:58:56.41:36.79:0.00:32:26:0.50:0.00:1.76:32:0.35:100.67:0.38	C:0:0.00:0.00:0.00:0:0:0.00:0.00:0.00:0:0.00:0.00:0.00	G:0:0.00:0.00:0.00:0:0:0.00:0.00:0.00:0:0.00:0.00:0.00	T:0:0.00:0.00:0.00:0:0:0.00:0.00:0.00:0:0.00:0.00:0.00	A
405	MT463	MT463	clinical	SureSelectXT_Target_Enrichment	SureSelect_Human_All_Exon_V6	Novaseq6000_S2	145.22	17.293102234	1	0.998	0.995	0.992	chrM_ucsc.hg19	16571	1119137	11191.4	67.5358	57.801	3101804739	60456963	52	A:52:56.42:36.04:0.00:28:24:0.46:0.00:0.63:28:0.31:100.56:0.39	C:0:0.00:0.00:0.00:0:0:0.00:0.00:0.00:0:0.00:0.00:0.00	G:0:0.00:0.00:0.00:0:0:0.00:0.00:0.00:0:0.00:0.00:0.00	T:0:0.00:0.00:0.00:0:0:0.00:0.00:0.00:0:0.00:0.00:0.00	A
406	MT464	MT464	clinical	SureSelectXT_Target_Enrichment	SureSelect_Human_All_Exon_V6	Novaseq6000_S2	128.18	14.618698388	0.998	0.995	0.991	0.986	chrM_ucsc.hg19	16571	1013282	10132.8	61.1479	51.8535	3101804739	60456963	64	A:64:56.36:36.81:0.00:38:26:0.43:0.00:1.77:38:0.36:100.42:0.42	C:0:0.00:0.00:0.00:0:0:0.00:0.00:0.00:0:0.00:0.00:0.00	G:0:0.00:0.00:0.00:0:0:0.00:0.00:0.00:0:0.00:0.00:0.00	T:0:0.00:0.00:0.00:0:0:0.00:0.00:0.00:0:0.00:0.00:0.00	A
407	MT466	MT466	clinical	SureSelectXT_Target_Enrichment	SureSelect_Human_All_Exon_V6	Novaseq6000_S2	121.68	14.517292368	0.998	0.994	0.991	0.985	chrM_ucsc.hg19	16571	515449	5154.49	31.1055	25.9075	3101804739	60456963	20	A:20:56.50:37.00:0.00:12:8:0.47:0.00:0.00:12:0.44:100.45:0.53	C:0:0.00:0.00:0.00:0:0:0.00:0.00:0.00:0:0.00:0.00:0.00	G:0:0.00:0.00:0.00:0:0:0.00:0.00:0.00:0:0.00:0.00:0.00	T:0:0.00:0.00:0.00:0:0:0.00:0.00:0.00:0:0.00:0.00:0.00	A
408	MT467	MT467	clinical	SureSelectXT_Target_Enrichment	SureSelect_Human_All_Exon_V6	Novaseq6000_S2	166.07	19.939266884	1	0.998	0.996	0.992	chrM_ucsc.hg19	16571	1459805	14598	88.094	74.741	3101804739	60456963	80	A:80:56.09:36.85:0.00:47:33:0.46:0.00:0.93:47:0.41:100.60:0.43	C:0:0.00:0.00:0.00:0:0:0.00:0.00:0.00:0:0.00:0.00:0.00	G:0:0.00:0.00:0.00:0:0:0.00:0.00:0.00:0:0.00:0.00:0.00	T:0:0.00:0.00:0.00:0:0:0.00:0.00:0.00:0:0.00:0.00:0.00	A
409	MT468	MT468	clinical	SureSelectXT_Target_Enrichment	SureSelect_Human_All_Exon_V6	Novaseq6000_S2	143.69	16.646963824	1	0.997	0.994	0.990	chrM_ucsc.hg19	16571	957422	9574.22	57.7769	48.3435	3101804739	60456963	44	A:44:55.25:36.45:0.00:18:26:0.51:0.00:2.16:18:0.45:100.55:0.47	C:0:0.00:0.00:0.00:0:0:0.00:0.00:0.00:0:0.00:0.00:0.00	G:0:0.00:0.00:0.00:0:0:0.00:0.00:0.00:0:0.00:0.00:0.00	T:0:0.00:0.00:0.00:0:0:0.00:0.00:0.00:0:0.00:0.00:0.00	A
410	MT469	MT469	clinical	SureSelectXT_Target_Enrichment	SureSelect_Human_All_Exon_V6	Novaseq6000_S2	139.99	16.400302836	1	0.997	0.994	0.990	chrM_ucsc.hg19	16571	987676	9876.76	59.6027	50.1257	3101804739	60456963	45	A:45:54.60:36.73:0.00:24:21:0.49:0.00:0.98:24:0.54:100.27:0.48	C:0:0.00:0.00:0.00:0:0:0.00:0.00:0.00:0:0.00:0.00:0.00	G:0:0.00:0.00:0.00:0:0:0.00:0.00:0.00:0:0.00:0.00:0.00	T:0:0.00:0.00:0.00:0:0:0.00:0.00:0.00:0:0.00:0.00:0.00	A
411	MT470	MT470	clinical	SureSelectXT_Target_Enrichment	SureSelect_Human_All_Exon_V6	Novaseq6000_S2	140.96	16.19575198	1	0.997	0.994	0.990	chrM_ucsc.hg19	16571	980783	9807.83	59.1867	49.4882	3101804739	60456963	52	A:52:53.02:36.00:0.58:31:21:0.43:0.00:1.56:31:0.45:100.48:0.46	C:0:0.00:0.00:0.00:0:0:0.00:0.00:0.00:0:0.00:0.00:0.00	G:0:0.00:0.00:0.00:0:0:0.00:0.00:0.00:0:0.00:0.00:0.00	T:0:0.00:0.00:0.00:0:0:0.00:0.00:0.00:0:0.00:0.00:0.00	A
412	MT471	MT471	clinical	SureSelectXT_Target_Enrichment	SureSelect_Human_All_Exon_V6	Novaseq6000_S2	115.94	13.115220872	0.998	0.994	0.989	0.982	chrM_ucsc.hg19	16571	862321	8623.21	52.038	43.5401	3101804739	60456963	50	A:50:54.92:35.56:0.00:26:24:0.44:0.00:1.70:26:0.28:100.40:0.35	C:0:0.00:0.00:0.00:0:0:0.00:0.00:0.00:0:0.00:0.00:0.00	G:0:0.00:0.00:0.00:0:0:0.00:0.00:0.00:0:0.00:0.00:0.00	T:0:0.00:0.00:0.00:0:0:0.00:0.00:0.00:0:0.00:0.00:0.00	A
413	MT473	MT473	clinical	SureSelectXT_Target_Enrichment	SureSelect_Human_All_Exon_V6	Novaseq6000_S2	146.49	17.87153489	1	0.998	0.996	0.991	chrM_ucsc.hg19	16571	421494	4214.94	25.4357	20.1086	3101804739	60456963	17	A:17:34.00:37.00:0.00:10:7:0.52:0.01:32.53:10:0.33:100.24:0.39	C:0:0.00:0.00:0.00:0:0:0.00:0.00:0.00:0:0.00:0.00:0.00	G:0:0.00:0.00:0.00:0:0:0.00:0.00:0.00:0:0.00:0.00:0.00	T:0:0.00:0.00:0.00:0:0:0.00:0.00:0.00:0:0.00:0.00:0.00	A
414	MT474	MT474	clinical	SureSelectXT_Target_Enrichment	SureSelect_Human_All_Exon_V6	Novaseq6000_S2	136.88	16.976223622	0.998	0.995	0.993	0.990	chrM_ucsc.hg19	16571	1465819	14658.2	88.4569	75.3725	3101804739	60456963	60	A:60:56.25:36.37:0.00:30:30:0.56:0.00:1.33:30:0.43:100.53:0.44	C:0:0.00:0.00:0.00:0:0:0.00:0.00:0.00:0:0.00:0.00:0.00	G:0:0.00:0.00:0.00:0:0:0.00:0.00:0.00:0:0.00:0.00:0.00	T:0:0.00:0.00:0.00:0:0:0.00:0.00:0.00:0:0.00:0.00:0.00	A
415	MT475	MT475	clinical	SureSelectXT_Target_Enrichment	SureSelect_Human_All_Exon_V6	Novaseq6000_S2	141.73	17.201777226	0.998	0.996	0.993	0.990	chrM_ucsc.hg19	16571	971022	9710.22	58.5976	49.0068	3101804739	60456963	58	A:58:55.88:37.00:0.00:35:23:0.49:0.00:2.84:35:0.41:100.55:0.41	C:0:0.00:0.00:0.00:0:0:0.00:0.00:0.00:0:0.00:0.00:0.00	G:0:0.00:0.00:0.00:0:0:0.00:0.00:0.00:0:0.00:0.00:0.00	T:0:0.00:0.00:0.00:0:0:0.00:0.00:0.00:0:0.00:0.00:0.00	A
416	MT477	MT477	clinical	SureSelectXT_Target_Enrichment	SureSelect_Human_All_Exon_V6	Novaseq6000_S2	114.07	14.450106562	1	0.997	0.994	0.989	chrM_ucsc.hg19	16571	1153336	11533.4	69.5996	59.6929	3101804739	60456963	59	A:59:55.98:35.95:0.41:38:21:0.49:0.01:30.73:38:0.39:100.58:0.43	C:0:0.00:0.00:0.00:0:0:0.00:0.00:0.00:0:0.00:0.00:0.00	G:0:0.00:0.00:0.00:0:0:0.00:0.00:0.00:0:0.00:0.00:0.00	T:0:0.00:0.00:0.00:0:0:0.00:0.00:0.00:0:0.00:0.00:0.00	A
417	MT478	MT478	clinical	SureSelectXT_Target_Enrichment	SureSelect_Human_All_Exon_V6	Novaseq6000_S2	144.76	17.474579236	0.998	0.996	0.993	0.990	chrM_ucsc.hg19	16571	1378896	13789	83.2114	70.5661	3101804739	60456963	66	A:66:56.88:36.64:0.00:32:34:0.51:0.00:6.42:32:0.47:99.80:0.55	C:0:0.00:0.00:0.00:0:0:0.00:0.00:0.00:0:0.00:0.00:0.00	G:0:0.00:0.00:0.00:0:0:0.00:0.00:0.00:0:0.00:0.00:0.00	T:0:0.00:0.00:0.00:0:0:0.00:0.00:0.00:0:0.00:0.00:0.00	A
418	MT479	MT479	clinical	SureSelectXT_Target_Enrichment	SureSelect_Human_All_Exon_V6	Novaseq6000_S2	135.90	16.78916839	0.998	0.995	0.993	0.990	chrM_ucsc.hg19	16571	1280268	12802.7	77.2596	65.826	3101804739	60456963	62	A:61:56.13:36.38:0.00:33:28:0.52:0.00:0.18:33:0.49:100.64:0.49	C:0:0.00:0.00:0.00:0:0:0.00:0.00:0.00:0:0.00:0.00:0.00	G:0:0.00:0.00:0.00:0:0:0.00:0.00:0.00:0:0.00:0.00:0.00	T:1:60.00:25.00:0.00:1:0:0.75:0.02:62.00:1:0.60:101.00:0.60	A
419	MT480	MT480	clinical	SureSelectXT_Target_Enrichment	SureSelect_Human_All_Exon_V6	Novaseq6000_S2	152.40	19.095974858	1	0.998	0.996	0.994	chrM_ucsc.hg19	16571	2168672	21686.7	130.872	113.24	3101804739	60456963	114	A:114:55.06:36.67:0.09:64:50:0.50:0.00:3.25:64:0.46:100.51:0.42	C:0:0.00:0.00:0.00:0:0:0.00:0.00:0.00:0:0.00:0.00:0.00	G:0:0.00:0.00:0.00:0:0:0.00:0.00:0.00:0:0.00:0.00:0.00	T:0:0.00:0.00:0.00:0:0:0.00:0.00:0.00:0:0.00:0.00:0.00	A
420	MT481	MT481	clinical	SureSelectXT_Target_Enrichment	SureSelect_Human_All_Exon_V6	Novaseq6000_S2	138.01	17.354506598	0.998	0.995	0.993	0.990	chrM_ucsc.hg19	16571	1716695	17167	103.596	89.1489	3101804739	60456963	82	A:82:56.28:36.85:0.62:35:47:0.51:0.00:2.37:35:0.38:100.67:0.45	C:0:0.00:0.00:0.00:0:0:0.00:0.00:0.00:0:0.00:0.00:0.00	G:0:0.00:0.00:0.00:0:0:0.00:0.00:0.00:0:0.00:0.00:0.00	T:0:0.00:0.00:0.00:0:0:0.00:0.00:0.00:0:0.00:0.00:0.00	A
421	MT482	MT482	clinical	SureSelectXT_Target_Enrichment	SureSelect_Human_All_Exon_V6	Novaseq6000_S2	142.25	17.004184866	0.998	0.995	0.993	0.989	chrM_ucsc.hg19	16571	1589056	15890.6	95.8938	83.0431	3101804739	60456963	85	A:85:55.53:36.27:0.00:46:39:0.46:0.00:2.60:46:0.40:100.48:0.41	C:0:0.00:0.00:0.00:0:0:0.00:0.00:0.00:0:0.00:0.00:0.00	G:0:0.00:0.00:0.00:0:0:0.00:0.00:0.00:0:0.00:0.00:0.00	T:0:0.00:0.00:0.00:0:0:0.00:0.00:0.00:0:0.00:0.00:0.00	A
422	MT483	MT483	clinical	SureSelectXT_Target_Enrichment	SureSelect_Human_All_Exon_V6	Novaseq6000_S2	151.30	17.517594732	0.998	0.995	0.993	0.990	chrM_ucsc.hg19	16571	1138265	11382.6	68.6902	57.8995	3101804739	60456963	41	A:41:56.05:36.07:0.00:29:12:0.44:0.00:3.39:29:0.50:100.37:0.48	C:0:0.00:0.00:0.00:0:0:0.00:0.00:0.00:0:0.00:0.00:0.00	G:0:0.00:0.00:0.00:0:0:0.00:0.00:0.00:0:0.00:0.00:0.00	T:0:0.00:0.00:0.00:0:0:0.00:0.00:0.00:0:0.00:0.00:0.00	A
423	MT484	MT484	clinical	SureSelectXT_Target_Enrichment	SureSelect_Human_All_Exon_V6	Novaseq6000_S2	117.48	14.08767089	0.998	0.995	0.992	0.986	chrM_ucsc.hg19	16571	1310512	13105.1	79.0847	67.1929	3101804739	60456963	60	A:60:55.93:37.00:0.00:30:30:0.51:0.00:0.60:30:0.53:100.67:0.52	C:0:0.00:0.00:0.00:0:0:0.00:0.00:0.00:0:0.00:0.00:0.00	G:0:0.00:0.00:0.00:0:0:0.00:0.00:0.00:0:0.00:0.00:0.00	T:0:0.00:0.00:0.00:0:0:0.00:0.00:0.00:0:0.00:0.00:0.00	A
424	MT485	MT485	clinical	SureSelectXT_Target_Enrichment	SureSelect_Human_All_Exon_V6	Novaseq6000_S2	123.69	14.304739686	1	0.997	0.993	0.987	chrM_ucsc.hg19	16571	1164774	11647.7	70.2899	59.9393	3101804739	60456963	58	A:58:55.40:36.34:0.00:25:33:0.41:0.00:2.53:25:0.37:100.50:0.47	C:0:0.00:0.00:0.00:0:0:0.00:0.00:0.00:0:0.00:0.00:0.00	G:0:0.00:0.00:0.00:0:0:0.00:0.00:0.00:0:0.00:0.00:0.00	T:0:0.00:0.00:0.00:0:0:0.00:0.00:0.00:0:0.00:0.00:0.00	A
425	MT486	MT486	clinical	SureSelectXT_Target_Enrichment	SureSelect_Human_All_Exon_V6	Novaseq6000_S2	127.67	14.961054654	0.998	0.995	0.992	0.987	chrM_ucsc.hg19	16571	1147202	11472	69.2295	57.7843	3101804739	60456963	56	A:56:55.09:36.57:0.00:29:27:0.45:0.00:3.14:29:0.44:100.45:0.41	C:0:0.00:0.00:0.00:0:0:0.00:0.00:0.00:0:0.00:0.00:0.00	G:0:0.00:0.00:0.00:0:0:0.00:0.00:0.00:0:0.00:0.00:0.00	T:0:0.00:0.00:0.00:0:0:0.00:0.00:0.00:0:0.00:0.00:0.00	A
426	MT487	MT487	clinical	SureSelectXT_Target_Enrichment	SureSelect_Human_All_Exon_V6	Novaseq6000_S2	140.28	16.72563737	1	0.997	0.995	0.990	chrM_ucsc.hg19	16571	1204901	12049	72.7114	61.8674	3101804739	60456963	54	A:54:55.17:36.78:0.00:30:24:0.51:0.00:6.30:30:0.47:99.52:0.41	C:0:0.00:0.00:0.00:0:0:0.00:0.00:0.00:0:0.00:0.00:0.00	G:0:0.00:0.00:0.00:0:0:0.00:0.00:0.00:0:0.00:0.00:0.00	T:0:0.00:0.00:0.00:0:0:0.00:0.00:0.00:0:0.00:0.00:0.00	A
427	MT488	MT488	clinical	SureSelectXT_Target_Enrichment	SureSelect_Human_All_Exon_V6	Novaseq6000_S2	129.27	14.45770964	0.998	0.995	0.991	0.986	chrM_ucsc.hg19	16571	767074	7670.74	46.2902	38.4681	3101804739	60456963	38	A:38:53.87:37.00:0.66:18:20:0.44:0.00:0.58:18:0.54:100.21:0.51	C:0:0.00:0.00:0.00:0:0:0.00:0.00:0.00:0:0.00:0.00:0.00	G:0:0.00:0.00:0.00:0:0:0.00:0.00:0.00:0:0.00:0.00:0.00	T:0:0.00:0.00:0.00:0:0:0.00:0.00:0.00:0:0.00:0.00:0.00	A
428	MT489	MT489	clinical	SureSelectXT_Target_Enrichment	SureSelect_Human_All_Exon_V6	Novaseq6000_S2	139.19	16.47757127	1	0.997	0.995	0.990	chrM_ucsc.hg19	16571	1152819	11528.2	69.5684	59.0966	3101804739	60456963	50	A:50:55.62:37.00:0.00:27:23:0.53:0.00:0.66:27:0.40:100.46:0.41	C:0:0.00:0.00:0.00:0:0:0.00:0.00:0.00:0:0.00:0.00:0.00	G:0:0.00:0.00:0.00:0:0:0.00:0.00:0.00:0:0.00:0.00:0.00	T:0:0.00:0.00:0.00:0:0:0.00:0.00:0.00:0:0.00:0.00:0.00	A
429	MT491	MT491	clinical	SureSelectXT_Target_Enrichment	SureSelect_Human_All_Exon_V6	Novaseq6000_S2	137.45	16.927862196	1	0.998	0.995	0.991	chrM_ucsc.hg19	16571	1160278	11602.8	70.0186	59.283	3101804739	60456963	64	A:64:56.41:36.59:0.00:39:25:0.51:0.00:3.22:39:0.40:100.41:0.46	C:0:0.00:0.00:0.00:0:0:0.00:0.00:0.00:0:0.00:0.00:0.00	G:0:0.00:0.00:0.00:0:0:0.00:0.00:0.00:0:0.00:0.00:0.00	T:0:0.00:0.00:0.00:0:0:0.00:0.00:0.00:0:0.00:0.00:0.00	A
430	MT492	MT492	clinical	SureSelectXT_Target_Enrichment	SureSelect_Human_All_Exon_V6	Novaseq6000_S2	124.24	14.758261804	0.998	0.995	0.992	0.987	chrM_ucsc.hg19	16571	833752	8337.52	50.3139	42.267	3101804739	60456963	45	A:45:57.47:35.93:0.00:21:24:0.53:0.00:1.04:21:0.31:100.62:0.41	C:0:0.00:0.00:0.00:0:0:0.00:0.00:0.00:0:0.00:0.00:0.00	G:0:0.00:0.00:0.00:0:0:0.00:0.00:0.00:0:0.00:0.00:0.00	T:0:0.00:0.00:0.00:0:0:0.00:0.00:0.00:0:0.00:0.00:0.00	A
431	MT494	MT494	clinical	SureSelectXT_Target_Enrichment	SureSelect_Human_All_Exon_V6	Novaseq6000_S2	122.20	14.036357234	1	0.997	0.993	0.987	chrM_ucsc.hg19	16571	759738	7597.38	45.8474	38.5761	3101804739	60456963	46	A:46:56.52:36.43:0.00:25:21:0.50:0.00:0.24:25:0.37:100.67:0.41	C:0:0.00:0.00:0.00:0:0:0.00:0.00:0.00:0:0.00:0.00:0.00	G:0:0.00:0.00:0.00:0:0:0.00:0.00:0.00:0:0.00:0.00:0.00	T:0:0.00:0.00:0.00:0:0:0.00:0.00:0.00:0:0.00:0.00:0.00	A
432	MT495	MT495	clinical	SureSelectXT_Target_Enrichment	SureSelect_Human_All_Exon_V6	Novaseq6000_S2	127.89	14.513194798	0.998	0.994	0.991	0.986	chrM_ucsc.hg19	16571	922025	9220.25	55.6409	47.0861	3101804739	60456963	46	A:46:55.46:37.00:0.00:25:21:0.46:0.00:0.24:25:0.44:100.65:0.44	C:0:0.00:0.00:0.00:0:0:0.00:0.00:0.00:0:0.00:0.00:0.00	G:0:0.00:0.00:0.00:0:0:0.00:0.00:0.00:0:0.00:0.00:0.00	T:0:0.00:0.00:0.00:0:0:0.00:0.00:0.00:0:0.00:0.00:0.00	A
433	MT496	MT496	clinical	SureSelectXT_Target_Enrichment	SureSelect_Human_All_Exon_V6	Novaseq6000_S2	142.26	17.139504464	1	0.998	0.995	0.991	chrM_ucsc.hg19	16571	1324266	13242.7	79.9147	68.4579	3101804739	60456963	51	A:51:56.27:36.76:0.00:31:20:0.50:0.00:1.88:31:0.33:100.31:0.37	C:0:0.00:0.00:0.00:0:0:0.00:0.00:0.00:0:0.00:0.00:0.00	G:0:0.00:0.00:0.00:0:0:0.00:0.00:0.00:0:0.00:0.00:0.00	T:0:0.00:0.00:0.00:0:0:0.00:0.00:0.00:0:0.00:0.00:0.00	A
434	MT497	MT497	clinical	SureSelectXT_Target_Enrichment	SureSelect_Human_All_Exon_V6	Novaseq6000_S2	136.82	16.20357342	1	0.997	0.995	0.991	chrM_ucsc.hg19	16571	691994	6919.94	41.7593	34.8606	3101804739	60456963	35	A:35:56.29:35.97:0.00:20:15:0.52:0.00:1.37:20:0.38:100.37:0.42	C:0:0.00:0.00:0.00:0:0:0.00:0.00:0.00:0:0.00:0.00:0.00	G:0:0.00:0.00:0.00:0:0:0.00:0.00:0.00:0:0.00:0.00:0.00	T:0:0.00:0.00:0.00:0:0:0.00:0.00:0.00:0:0.00:0.00:0.00	A
435	MT498	MT498	clinical	SureSelectXT_Target_Enrichment	SureSelect_Human_All_Exon_V6	Novaseq6000_S2	131.62	16.159627512	1	0.998	0.995	0.991	chrM_ucsc.hg19	16571	1400290	14002.9	84.5024	73.8288	3101804739	60456963	64	A:63:55.27:36.62:0.00:40:23:0.46:0.00:0.52:40:0.40:100.59:0.38	C:0:0.00:0.00:0.00:0:0:0.00:0.00:0.00:0:0.00:0.00:0.00	G:0:0.00:0.00:0.00:0:0:0.00:0.00:0.00:0:0.00:0.00:0.00	T:1:49.00:11.00:0.00:0:1:0.38:0.02:22.00:0:0.00:99.00:0.19	A
436	MT499	MT499	clinical	SureSelectXT_Target_Enrichment	SureSelect_Human_All_Exon_V6	Novaseq6000_S2	137.34	15.454992375	1	0.997	0.995	0.990	chrM_ucsc.hg19	16571	989496	9894.96	59.7125	51.0573	3101804739	60456963	38	A:38:55.26:37.00:0.00:21:17:0.41:0.00:1.45:21:0.42:100.74:0.39	C:0:0.00:0.00:0.00:0:0:0.00:0.00:0.00:0:0.00:0.00:0.00	G:0:0.00:0.00:0.00:0:0:0.00:0.00:0.00:0:0.00:0.00:0.00	T:0:0.00:0.00:0.00:0:0:0.00:0.00:0.00:0:0.00:0.00:0.00	A
437	MT501	MT501	clinical	SureSelectXT_Target_Enrichment	SureSelect_Human_All_Exon_V6	Novaseq6000_S2	121.29	14.175031042	1	0.996	0.992	0.986	chrM_ucsc.hg19	16571	1138362	11383.6	68.696	58.5119	3101804739	60456963	47	A:47:56.77:37.00:0.00:28:19:0.50:0.00:2.26:28:0.39:100.23:0.43	C:0:0.00:0.00:0.00:0:0:0.00:0.00:0.00:0:0.00:0.00:0.00	G:0:0.00:0.00:0.00:0:0:0.00:0.00:0.00:0:0.00:0.00:0.00	T:0:0.00:0.00:0.00:0:0:0.00:0.00:0.00:0:0.00:0.00:0.00	A
438	MT502	MT502	clinical	SureSelectXT_Target_Enrichment	SureSelect_Human_All_Exon_V6	Novaseq6000_S2	107.00	12.522826986	0.998	0.994	0.99	0.982	chrM_ucsc.hg19	16571	1101029	11010.3	66.4432	56.1795	3101804739	60456963	56	A:56:56.32:36.32:0.00:33:23:0.43:0.00:1.77:33:0.43:100.39:0.46	C:0:0.00:0.00:0.00:0:0:0.00:0.00:0.00:0:0.00:0.00:0.00	G:0:0.00:0.00:0.00:0:0:0.00:0.00:0.00:0:0.00:0.00:0.00	T:0:0.00:0.00:0.00:0:0:0.00:0.00:0.00:0:0.00:0.00:0.00	A
439	MT507	MT507	clinical	SureSelectXT_Target_Enrichment	SureSelect_Human_All_Exon_V6	Novaseq6000_S2	152.09	17.838277408	0.998	0.996	0.994	0.991	chrM_ucsc.hg19	16571	1401799	14018	84.5935	72.9089	3101804739	60456963	76	A:76:55.80:35.84:0.00:41:35:0.50:0.00:5.26:41:0.36:100.58:0.40	C:0:0.00:0.00:0.00:0:0:0.00:0.00:0.00:0:0.00:0.00:0.00	G:0:0.00:0.00:0.00:0:0:0.00:0.00:0.00:0:0.00:0.00:0.00	T:0:0.00:0.00:0.00:0:0:0.00:0.00:0.00:0:0.00:0.00:0.00	A
440	MT509	MT509	clinical	SureSelectXT_Target_Enrichment	SureSelect_Human_All_Exon_V6	Novaseq6000_S2	77.38	8.5279855	1	0.992	0.98	0.961	chrM_ucsc.hg19	16571	875125	8751.25	52.8106	44.9794	3101804739	60456963	51	A:51:55.35:36.25:0.00:31:20:0.46:0.00:1.86:31:0.45:100.43:0.43	C:0:0.00:0.00:0.00:0:0:0.00:0.00:0.00:0:0.00:0.00:0.00	G:0:0.00:0.00:0.00:0:0:0.00:0.00:0.00:0:0.00:0.00:0.00	T:0:0.00:0.00:0.00:0:0:0.00:0.00:0.00:0:0.00:0.00:0.00	A
441	MT510	MT510	clinical	SureSelectXT_Target_Enrichment	SureSelect_Human_All_Exon_V6	Novaseq6000_S2	85.53	9.453895324	0.997	0.991	0.982	0.966	chrM_ucsc.hg19	16571	1004095	10041	60.5935	51.0876	3101804739	60456963	37	A:37:56.11:37.00:0.00:20:17:0.49:0.00:1.49:20:0.48:100.68:0.50	C:0:0.00:0.00:0.00:0:0:0.00:0.00:0.00:0:0.00:0.00:0.00	G:0:0.00:0.00:0.00:0:0:0.00:0.00:0.00:0:0.00:0.00:0.00	T:0:0.00:0.00:0.00:0:0:0.00:0.00:0.00:0:0.00:0.00:0.00	A
442	MT511	MT511	clinical	SureSelectXT_Target_Enrichment	SureSelect_Human_All_Exon_V6	Novaseq6000_S2	116.81	13.927045338	0.998	0.995	0.992	0.986	chrM_ucsc.hg19	16571	830015	8300.15	50.0884	43.6531	3101804739	60456963	41	A:41:54.10:36.71:0.24:23:18:0.44:0.00:1.44:23:0.27:100.44:0.34	C:0:0.00:0.00:0.00:0:0:0.00:0.00:0.00:0:0.00:0.00:0.00	G:0:0.00:0.00:0.00:0:0:0.00:0.00:0.00:0:0.00:0.00:0.00	T:0:0.00:0.00:0.00:0:0:0.00:0.00:0.00:0:0.00:0.00:0.00	A
443	MT512	MT512	clinical	SureSelectXT_Target_Enrichment	SureSelect_Human_All_Exon_V6	Novaseq6000_S2	107.81	12.71508897	1	0.996	0.992	0.985	chrM_ucsc.hg19	16571	847215	8472.15	51.1264	43.9964	3101804739	60456963	42	A:42:56.12:35.52:0.55:23:19:0.54:0.00:4.60:23:0.38:100.38:0.45	C:0:0.00:0.00:0.00:0:0:0.00:0.00:0.00:0:0.00:0.00:0.00	G:0:0.00:0.00:0.00:0:0:0.00:0.00:0.00:0:0.00:0.00:0.00	T:0:0.00:0.00:0.00:0:0:0.00:0.00:0.00:0:0.00:0.00:0.00	A
444	MT513	MT513	clinical	SureSelectXT_Target_Enrichment	SureSelect_Human_All_Exon_V6	Novaseq6000_S2	114.76	13.438778008	0.998	0.994	0.991	0.985	chrM_ucsc.hg19	16571	812461	8124.61	49.0291	42.0104	3101804739	60456963	73	A:73:55.66:36.32:0.00:39:34:0.48:0.00:1.11:39:0.37:100.59:0.37	C:0:0.00:0.00:0.00:0:0:0.00:0.00:0.00:0:0.00:0.00:0.00	G:0:0.00:0.00:0.00:0:0:0.00:0.00:0.00:0:0.00:0.00:0.00	T:0:0.00:0.00:0.00:0:0:0.00:0.00:0.00:0:0.00:0.00:0.00	A
445	MT514	MT514	clinical	SureSelectXT_Target_Enrichment	SureSelect_Human_All_Exon_V6	Novaseq6000_S2	136.34	16.09535596	0.998	0.995	0.993	0.989	chrM_ucsc.hg19	16571	1300903	13009	78.5048	67.5393	3101804739	60456963	67	A:67:56.46:36.64:0.00:39:28:0.45:0.00:1.97:39:0.37:100.61:0.41	C:0:0.00:0.00:0.00:0:0:0.00:0.00:0.00:0:0.00:0.00:0.00	G:0:0.00:0.00:0.00:0:0:0.00:0.00:0.00:0:0.00:0.00:0.00	T:0:0.00:0.00:0.00:0:0:0.00:0.00:0.00:0:0.00:0.00:0.00	A
446	MT515	MT515	clinical	SureSelectXT_Target_Enrichment	SureSelect_Human_All_Exon_V6	Novaseq6000_S2	104.29	12.120369054	0.998	0.994	0.989	0.982	chrM_ucsc.hg19	16571	601218	6012.18	36.2814	31.3206	3101804739	60456963	32	A:32:57.22:36.62:0.00:18:14:0.54:0.00:0.69:18:0.31:100.66:0.34	C:0:0.00:0.00:0.00:0:0:0.00:0.00:0.00:0:0.00:0.00:0.00	G:0:0.00:0.00:0.00:0:0:0.00:0.00:0.00:0:0.00:0.00:0.00	T:0:0.00:0.00:0.00:0:0:0.00:0.00:0.00:0:0.00:0.00:0.00	A
447	MT516	MT516	clinical	SureSelectXT_Target_Enrichment	SureSelect_Human_All_Exon_V6	Novaseq6000_S2	124.03	14.538286632	0.999	0.993	0.989	0.983	chrM_ucsc.hg19	16571	738023	7380.23	44.537	38.3687	3101804739	60456963	37	A:37:55.11:36.68:0.00:23:14:0.46:0.00:4.78:23:0.45:100.27:0.45	C:0:0.00:0.00:0.00:0:0:0.00:0.00:0.00:0:0.00:0.00:0.00	G:0:0.00:0.00:0.00:0:0:0.00:0.00:0.00:0:0.00:0.00:0.00	T:0:0.00:0.00:0.00:0:0:0.00:0.00:0.00:0:0.00:0.00:0.00	A
448	MT517	MT517	clinical	SureSelectXT_Target_Enrichment	SureSelect_Human_All_Exon_V6	Novaseq6000_S2	104.80	12.620593572	1	0.996	0.991	0.983	chrM_ucsc.hg19	16571	193336	1933.36	11.6671	10.0649	3101804739	60456963	8	A:8:53.12:37.00:3.12:4:4:0.57:0.00:4.62:4:0.36:100.75:0.40	C:0:0.00:0.00:0.00:0:0:0.00:0.00:0.00:0:0.00:0.00:0.00	G:0:0.00:0.00:0.00:0:0:0.00:0.00:0.00:0:0.00:0.00:0.00	T:0:0.00:0.00:0.00:0:0:0.00:0.00:0.00:0:0.00:0.00:0.00	A
449	MT519	MT519	clinical	SureSelectXT_Target_Enrichment	SureSelect_Human_All_Exon_V6	Novaseq6000_S2	132.55	15.693808442	1	0.998	0.995	0.991	chrM_ucsc.hg19	16571	1541994	15419.9	93.0538	80.3033	3101804739	60456963	84	A:84:56.98:35.83:0.00:49:35:0.51:0.00:2.36:49:0.37:100.52:0.46	C:0:0.00:0.00:0.00:0:0:0.00:0.00:0.00:0:0.00:0.00:0.00	G:0:0.00:0.00:0.00:0:0:0.00:0.00:0.00:0:0.00:0.00:0.00	T:0:0.00:0.00:0.00:0:0:0.00:0.00:0.00:0:0.00:0.00:0.00	A
450	MT520	MT520	clinical	SureSelectXT_Target_Enrichment	SureSelect_Human_All_Exon_V6	Novaseq6000_S2	123.73	14.795244974	0.998	0.995	0.993	0.988	chrM_ucsc.hg19	16571	857756	8577.56	51.7625	44.5395	3101804739	60456963	41	A:41:56.32:36.71:0.00:24:17:0.53:0.00:0.27:24:0.37:100.66:0.39	C:0:0.00:0.00:0.00:0:0:0.00:0.00:0.00:0:0.00:0.00:0.00	G:0:0.00:0.00:0.00:0:0:0.00:0.00:0.00:0:0.00:0.00:0.00	T:0:0.00:0.00:0.00:0:0:0.00:0.00:0.00:0:0.00:0.00:0.00	A
451	MT522	MT522	clinical	SureSelectXT_Target_Enrichment	SureSelect_Human_All_Exon_V6	Novaseq6000_S2	98.05	11.998056438	1	0.996	0.992	0.983	chrM_ucsc.hg19	16571	653168	6531.68	39.4164	34.3103	3101804739	60456963	25	A:25:55.64:37.00:0.00:13:12:0.47:0.00:11.84:13:0.44:100.36:0.41	C:0:0.00:0.00:0.00:0:0:0.00:0.00:0.00:0:0.00:0.00:0.00	G:0:0.00:0.00:0.00:0:0:0.00:0.00:0.00:0:0.00:0.00:0.00	T:0:0.00:0.00:0.00:0:0:0.00:0.00:0.00:0:0.00:0.00:0.00	A
452	MT523	MT523	clinical	SureSelectXT_Target_Enrichment	SureSelect_Human_All_Exon_V6	Novaseq6000_S2	102.78	11.965103774	0.998	0.994	0.99	0.982	chrM_ucsc.hg19	16571	659931	6599.31	39.8244	34.7699	3101804739	60456963	28	A:28:57.04:37.00:0.00:16:12:0.47:0.00:1.57:16:0.35:100.54:0.45	C:0:0.00:0.00:0.00:0:0:0.00:0.00:0.00:0:0.00:0.00:0.00	G:0:0.00:0.00:0.00:0:0:0.00:0.00:0.00:0:0.00:0.00:0.00	T:0:0.00:0.00:0.00:0:0:0.00:0.00:0.00:0:0.00:0.00:0.00	A
453	MT525	MT525	clinical	SureSelectXT_Target_Enrichment	SureSelect_Human_All_Exon_V6	Novaseq6000_S2	115.04	13.37606327	1	0.997	0.993	0.987	chrM_ucsc.hg19	16571	831497	8314.97	50.1779	43.2721	3101804739	60456963	36	A:36:55.42:37.00:0.00:20:16:0.42:0.00:1.64:20:0.43:100.67:0.46	C:0:0.00:0.00:0.00:0:0:0.00:0.00:0.00:0:0.00:0.00:0.00	G:0:0.00:0.00:0.00:0:0:0.00:0.00:0.00:0:0.00:0.00:0.00	T:0:0.00:0.00:0.00:0:0:0.00:0.00:0.00:0:0.00:0.00:0.00	A
454	MT526	MT526	clinical	SureSelectXT_Target_Enrichment	SureSelect_Human_All_Exon_V6	Novaseq6000_S2	118.61	13.61216289	0.998	0.994	0.991	0.986	chrM_ucsc.hg19	16571	754575	7545.75	45.5358	39.1646	3101804739	60456963	37	A:37:57.22:37.00:0.00:20:17:0.51:0.00:0.59:20:0.36:100.49:0.43	C:0:0.00:0.00:0.00:0:0:0.00:0.00:0.00:0:0.00:0.00:0.00	G:0:0.00:0.00:0.00:0:0:0.00:0.00:0.00:0:0.00:0.00:0.00	T:0:0.00:0.00:0.00:0:0:0.00:0.00:0.00:0:0.00:0.00:0.00	A
455	MT528	MT528	clinical	SureSelectXT_Target_Enrichment	SureSelect_Human_All_Exon_V6	Novaseq6000_S2	128.06	14.5049635	1	0.997	0.994	0.989	chrM_ucsc.hg19	16571	961070	9610.7	57.9971	49.9474	3101804739	60456963	53	A:53:57.11:36.32:0.00:24:29:0.52:0.00:2.64:24:0.30:100.47:0.40	C:0:0.00:0.00:0.00:0:0:0.00:0.00:0.00:0:0.00:0.00:0.00	G:0:0.00:0.00:0.00:0:0:0.00:0.00:0.00:0:0.00:0.00:0.00	T:0:0.00:0.00:0.00:0:0:0.00:0.00:0.00:0:0.00:0.00:0.00	A
456	MT529	MT529	clinical	SureSelectXT_Target_Enrichment	SureSelect_Human_All_Exon_V6	Novaseq6000_S2	150.22	18.344218324	0.998	0.996	0.994	0.991	chrM_ucsc.hg19	16571	1382867	13828.7	83.4511	71.6229	3101804739	60456963	79	A:79:56.25:36.39:0.00:55:24:0.45:0.00:1.34:55:0.38:100.56:0.41	C:0:0.00:0.00:0.00:0:0:0.00:0.00:0.00:0:0.00:0.00:0.00	G:0:0.00:0.00:0.00:0:0:0.00:0.00:0.00:0:0.00:0.00:0.00	T:0:0.00:0.00:0.00:0:0:0.00:0.00:0.00:0:0.00:0.00:0.00	A
457	MT531	MT531	clinical	SureSelectXT_Target_Enrichment	SureSelect_Human_All_Exon_V6	Novaseq6000_S2	134.84	15.893593108	1	0.997	0.995	0.990	chrM_ucsc.hg19	16571	1058273	10582.7	63.8629	55.4877	3101804739	60456963	58	A:58:57.41:36.55:0.00:30:28:0.55:0.00:1.02:30:0.42:100.55:0.45	C:0:0.00:0.00:0.00:0:0:0.00:0.00:0.00:0:0.00:0.00:0.00	G:0:0.00:0.00:0.00:0:0:0.00:0.00:0.00:0:0.00:0.00:0.00	T:0:0.00:0.00:0.00:0:0:0.00:0.00:0.00:0:0.00:0.00:0.00	A
458	MT532	MT532	clinical	SureSelectXT_Target_Enrichment	SureSelect_Human_All_Exon_V6	Novaseq6000_S2	116.79	13.160006696	0.998	0.994	0.991	0.985	chrM_ucsc.hg19	16571	672926	6729.26	40.6086	34.9199	3101804739	60456963	39	A:39:56.18:36.69:0.00:21:18:0.47:0.00:4.15:21:0.35:100.77:0.41	C:0:0.00:0.00:0.00:0:0:0.00:0.00:0.00:0:0.00:0.00:0.00	G:0:0.00:0.00:0.00:0:0:0.00:0.00:0.00:0:0.00:0.00:0.00	T:0:0.00:0.00:0.00:0:0:0.00:0.00:0.00:0:0.00:0.00:0.00	A
459	MT533	MT533	clinical	SureSelectXT_Target_Enrichment	SureSelect_Human_All_Exon_V6	Novaseq6000_S2	138.44	16.365481874	1	0.998	0.995	0.991	chrM_ucsc.hg19	16571	862536	8625.36	52.0509	45.1939	3101804739	60456963	38	A:38:55.92:36.68:0.00:21:17:0.53:0.00:3.11:21:0.37:100.47:0.34	C:0:0.00:0.00:0.00:0:0:0.00:0.00:0.00:0:0.00:0.00:0.00	G:0:0.00:0.00:0.00:0:0:0.00:0.00:0.00:0:0.00:0.00:0.00	T:0:0.00:0.00:0.00:0:0:0.00:0.00:0.00:0:0.00:0.00:0.00	A
460	MT534	MT534	clinical	SureSelectXT_Target_Enrichment	SureSelect_Human_All_Exon_V6	Novaseq6000_S2	111.22	13.196084098	1	0.997	0.993	0.986	chrM_ucsc.hg19	16571	1008664	10086.6	60.8692	52.4658	3101804739	60456963	55	A:55:55.25:35.87:0.60:32:23:0.48:0.00:1.07:32:0.36:100.55:0.40	C:0:0.00:0.00:0.00:0:0:0.00:0.00:0.00:0:0.00:0.00:0.00	G:0:0.00:0.00:0.00:0:0:0.00:0.00:0.00:0:0.00:0.00:0.00	T:0:0.00:0.00:0.00:0:0:0.00:0.00:0.00:0:0.00:0.00:0.00	A
461	MT535	MT535	clinical	SureSelectXT_Target_Enrichment	SureSelect_Human_All_Exon_V6	Novaseq6000_S2	151.03	17.891771048	0.998	0.996	0.994	0.991	chrM_ucsc.hg19	16571	1303143	13031.4	78.64	66.6142	3101804739	60456963	77	A:76:56.33:36.37:0.00:45:31:0.48:0.00:2.30:45:0.40:100.63:0.42	C:0:0.00:0.00:0.00:0:0:0.00:0.00:0.00:0:0.00:0.00:0.00	G:1:40.00:11.00:0.00:1:0:0.00:0.03:22.00:1:0.98:100.00:0.98	T:0:0.00:0.00:0.00:0:0:0.00:0.00:0.00:0:0.00:0.00:0.00	A
462	MT536	MT536	clinical	SureSelectXT_Target_Enrichment	SureSelect_Human_All_Exon_V6	Novaseq6000_S2	115.30	13.84086022	1	0.997	0.994	0.988	chrM_ucsc.hg19	16571	912214	9122.14	55.0488	47.6512	3101804739	60456963	44	A:44:55.70:35.91:0.00:24:20:0.50:0.00:2.09:24:0.39:100.41:0.41	C:0:0.00:0.00:0.00:0:0:0.00:0.00:0.00:0:0.00:0.00:0.00	G:0:0.00:0.00:0.00:0:0:0.00:0.00:0.00:0:0.00:0.00:0.00	T:0:0.00:0.00:0.00:0:0:0.00:0.00:0.00:0:0.00:0.00:0.00	A
463	MT537	MT537	clinical	SureSelectXT_Target_Enrichment	SureSelect_Human_All_Exon_V6	Novaseq6000_S2	92.47	10.5660645	0.998	0.993	0.987	0.977	chrM_ucsc.hg19	16571	752884	7528.84	45.4339	38.9557	3101804739	60456963	39	A:39:54.64:37.00:0.64:25:14:0.41:0.00:0.56:25:0.46:100.21:0.48	C:0:0.00:0.00:0.00:0:0:0.00:0.00:0.00:0:0.00:0.00:0.00	G:0:0.00:0.00:0.00:0:0:0.00:0.00:0.00:0:0.00:0.00:0.00	T:0:0.00:0.00:0.00:0:0:0.00:0.00:0.00:0:0.00:0.00:0.00	A
464	MT538	MT538	clinical	SureSelectXT_Target_Enrichment	SureSelect_Human_All_Exon_V6	Novaseq6000_S2	109.33	12.570418388	1	0.997	0.992	0.985	chrM_ucsc.hg19	16571	1034449	10344.5	62.4253	53.7626	3101804739	60456963	80	A:80:55.49:36.38:0.00:49:31:0.53:0.00:2.11:49:0.46:100.57:0.42	C:0:0.00:0.00:0.00:0:0:0.00:0.00:0.00:0:0.00:0.00:0.00	G:0:0.00:0.00:0.00:0:0:0.00:0.00:0.00:0:0.00:0.00:0.00	T:0:0.00:0.00:0.00:0:0:0.00:0.00:0.00:0:0.00:0.00:0.00	A
465	MT539	MT539	clinical	SureSelectXT_Target_Enrichment	SureSelect_Human_All_Exon_V6	Novaseq6000_S2	96.66	10.873319226	1	0.995	0.989	0.979	chrM_ucsc.hg19	16571	660062	6600.62	39.8323	34.2445	3101804739	60456963	30	A:30:56.07:36.20:0.00:10:20:0.51:0.00:3.43:10:0.25:100.23:0.40	C:0:0.00:0.00:0.00:0:0:0.00:0.00:0.00:0:0.00:0.00:0.00	G:0:0.00:0.00:0.00:0:0:0.00:0.00:0.00:0:0.00:0.00:0.00	T:0:0.00:0.00:0.00:0:0:0.00:0.00:0.00:0:0.00:0.00:0.00	A
466	MT541	MT541	clinical	SureSelectXT_Target_Enrichment	SureSelect_Human_All_Exon_V6	Novaseq6000_S2	98.05	11.189065628	1	0.995	0.989	0.979	chrM_ucsc.hg19	16571	798593	7985.93	48.1922	41.9143	3101804739	60456963	58	A:58:56.26:36.59:0.00:32:26:0.54:0.00:1.21:32:0.42:99.41:0.41	C:0:0.00:0.00:0.00:0:0:0.00:0.00:0.00:0:0.00:0.00:0.00	G:0:0.00:0.00:0.00:0:0:0.00:0.00:0.00:0:0.00:0.00:0.00	T:0:0.00:0.00:0.00:0:0:0.00:0.00:0.00:0:0.00:0.00:0.00	A
467	MT542	MT542	clinical	SureSelectXT_Target_Enrichment	SureSelect_Human_All_Exon_V6	Novaseq6000_S2	137.36	15.256837194	0.998	0.993	0.988	0.981	chrM_ucsc.hg19	16571	628900	6289	37.9518	32.1543	3101804739	60456963	46	A:46:54.02:37.00:0.00:26:20:0.50:0.00:2.33:26:0.41:100.52:0.42	C:0:0.00:0.00:0.00:0:0:0.00:0.00:0.00:0:0.00:0.00:0.00	G:0:0.00:0.00:0.00:0:0:0.00:0.00:0.00:0:0.00:0.00:0.00	T:0:0.00:0.00:0.00:0:0:0.00:0.00:0.00:0:0.00:0.00:0.00	A
468	MT544	MT544	clinical	SureSelectXT_Target_Enrichment	SureSelect_Human_All_Exon_V6	Novaseq6000_S2	106.99	12.42644006	1	0.996	0.992	0.984	chrM_ucsc.hg19	16571	642525	6425.25	38.774	33.7273	3101804739	60456963	24	A:24:54.54:37.00:0.42:10:14:0.47:0.00:0.92:10:0.53:100.38:0.55	C:0:0.00:0.00:0.00:0:0:0.00:0.00:0.00:0:0.00:0.00:0.00	G:0:0.00:0.00:0.00:0:0:0.00:0.00:0.00:0:0.00:0.00:0.00	T:0:0.00:0.00:0.00:0:0:0.00:0.00:0.00:0:0.00:0.00:0.00	A
469	MT545	MT545	clinical	SureSelectXT_Target_Enrichment	SureSelect_Human_All_Exon_V6	Novaseq6000_S2	140.59	16.427360938	0.998	0.995	0.993	0.990	chrM_ucsc.hg19	16571	997701	9977.01	60.2077	52.1803	3101804739	60456963	62	A:62:55.00:35.65:0.00:29:33:0.51:0.00:4.37:29:0.39:100.45:0.39	C:0:0.00:0.00:0.00:0:0:0.00:0.00:0.00:0:0.00:0.00:0.00	G:0:0.00:0.00:0.00:0:0:0.00:0.00:0.00:0:0.00:0.00:0.00	T:0:0.00:0.00:0.00:0:0:0.00:0.00:0.00:0:0.00:0.00:0.00	A
470	MT546	MT546	clinical	SureSelectXT_Target_Enrichment	SureSelect_Human_All_Exon_V6	Novaseq6000_S2	110.01	12.986412744	1	0.996	0.992	0.985	chrM_ucsc.hg19	16571	468432	4684.32	28.2682	24.5898	3101804739	60456963	25	A:25:57.40:36.52:1.00:13:12:0.47:0.00:0.44:13:0.24:100.60:0.44	C:0:0.00:0.00:0.00:0:0:0.00:0.00:0.00:0:0.00:0.00:0.00	G:0:0.00:0.00:0.00:0:0:0.00:0.00:0.00:0:0.00:0.00:0.00	T:0:0.00:0.00:0.00:0:0:0.00:0.00:0.00:0:0.00:0.00:0.00	A
471	MT547	MT547	clinical	SureSelectXT_Target_Enrichment	SureSelect_Human_All_Exon_V6	Novaseq6000_S2	123.62	15.149993334	0.998	0.995	0.993	0.988	chrM_ucsc.hg19	16571	817403	8174.03	49.3273	43.167	3101804739	60456963	50	A:50:56.66:36.76:0.00:31:19:0.48:0.00:1.62:31:0.33:100.36:0.39	C:0:0.00:0.00:0.00:0:0:0.00:0.00:0.00:0:0.00:0.00:0.00	G:0:0.00:0.00:0.00:0:0:0.00:0.00:0.00:0:0.00:0.00:0.00	T:0:0.00:0.00:0.00:0:0:0.00:0.00:0.00:0:0.00:0.00:0.00	A
472	MT548	MT548	clinical	SureSelectXT_Target_Enrichment	SureSelect_Human_All_Exon_V6	Novaseq6000_S2	102.98	11.852495642	1	0.996	0.991	0.982	chrM_ucsc.hg19	16571	761711	7617.11	45.9665	39.3934	3101804739	60456963	49	A:49:56.76:36.51:0.00:24:25:0.48:0.00:0.67:24:0.30:100.51:0.36	C:0:0.00:0.00:0.00:0:0:0.00:0.00:0.00:0:0.00:0.00:0.00	G:0:0.00:0.00:0.00:0:0:0.00:0.00:0.00:0:0.00:0.00:0.00	T:0:0.00:0.00:0.00:0:0:0.00:0.00:0.00:0:0.00:0.00:0.00	A
473	MT549	MT549	clinical	SureSelectXT_Target_Enrichment	SureSelect_Human_All_Exon_V6	Novaseq6000_S2	98.68	11.862998632	0.998	0.994	0.989	0.981	chrM_ucsc.hg19	16571	576105	5761.05	34.7658	30.5712	3101804739	60456963	37	A:37:56.92:35.59:0.00:22:15:0.52:0.00:4.35:22:0.38:100.43:0.44	C:0:0.00:0.00:0.00:0:0:0.00:0.00:0.00:0:0.00:0.00:0.00	G:0:0.00:0.00:0.00:0:0:0.00:0.00:0.00:0:0.00:0.00:0.00	T:0:0.00:0.00:0.00:0:0:0.00:0.00:0.00:0:0.00:0.00:0.00	A
474	MT550	MT550	clinical	SureSelectXT_Target_Enrichment	SureSelect_Human_All_Exon_V6	Novaseq6000_S2	79.19	9.031487468	1	0.993	0.984	0.966	chrM_ucsc.hg19	16571	717677	7176.77	43.3092	37.9391	3101804739	60456963	34	A:34:55.24:36.24:0.29:18:16:0.49:0.00:2.71:18:0.41:100.71:0.42	C:0:0.00:0.00:0.00:0:0:0.00:0.00:0.00:0:0.00:0.00:0.00	G:0:0.00:0.00:0.00:0:0:0.00:0.00:0.00:0:0.00:0.00:0.00	T:0:0.00:0.00:0.00:0:0:0.00:0.00:0.00:0:0.00:0.00:0.00	A
475	MT551	MT551	clinical	SureSelectXT_Target_Enrichment	SureSelect_Human_All_Exon_V6	Novaseq6000_S2	104.12	11.484304586	0.998	0.992	0.986	0.976	chrM_ucsc.hg19	16571	643515	6435.15	38.8338	33.1422	3101804739	60456963	40	A:40:55.53:35.10:0.00:19:21:0.46:0.00:3.75:19:0.43:100.62:0.42	C:0:0.00:0.00:0.00:0:0:0.00:0.00:0.00:0:0.00:0.00:0.00	G:0:0.00:0.00:0.00:0:0:0.00:0.00:0.00:0:0.00:0.00:0.00	T:0:0.00:0.00:0.00:0:0:0.00:0.00:0.00:0:0.00:0.00:0.00	A
476	MT552	MT552	clinical	SureSelectXT_Target_Enrichment	SureSelect_Human_All_Exon_V6	Novaseq6000_S2	145.18	17.531380424	1	0.998	0.996	0.992	chrM_ucsc.hg19	16571	1118469	11184.7	67.4956	58.5585	3101804739	60456963	50	A:50:56.30:36.04:0.00:29:21:0.53:0.00:2.72:29:0.40:100.40:0.37	C:0:0.00:0.00:0.00:0:0:0.00:0.00:0.00:0:0.00:0.00:0.00	G:0:0.00:0.00:0.00:0:0:0.00:0.00:0.00:0:0.00:0.00:0.00	T:0:0.00:0.00:0.00:0:0:0.00:0.00:0.00:0:0.00:0.00:0.00	A
477	MT554	MT554	clinical	SureSelectXT_Target_Enrichment	SureSelect_Human_All_Exon_V6	Novaseq6000_S2	125.56	15.184777936	1	0.997	0.995	0.990	chrM_ucsc.hg19	16571	901566	9015.66	54.4063	46.6286	3101804739	60456963	47	A:47:55.96:36.49:0.00:23:24:0.50:0.00:0.00:23:0.45:100.49:0.43	C:0:0.00:0.00:0.00:0:0:0.00:0.00:0.00:0:0.00:0.00:0.00	G:0:0.00:0.00:0.00:0:0:0.00:0.00:0.00:0:0.00:0.00:0.00	T:0:0.00:0.00:0.00:0:0:0.00:0.00:0.00:0:0.00:0.00:0.00	A
478	MT555	MT555	clinical	SureSelectXT_Target_Enrichment	SureSelect_Human_All_Exon_V6	Novaseq6000_S2	166.49	20.403755784	0.998	0.996	0.995	0.993	chrM_ucsc.hg19	16571	1274918	12749.2	76.9367	66.2185	3101804739	60456963	81	A:81:56.19:36.68:0.00:45:36:0.52:0.00:2.53:45:0.47:100.36:0.48	C:0:0.00:0.00:0.00:0:0:0.00:0.00:0.00:0:0.00:0.00:0.00	G:0:0.00:0.00:0.00:0:0:0.00:0.00:0.00:0:0.00:0.00:0.00	T:0:0.00:0.00:0.00:0:0:0.00:0.00:0.00:0:0.00:0.00:0.00	A
479	MT556	MT556	clinical	SureSelectXT_Target_Enrichment	SureSelect_Human_All_Exon_V6	Novaseq6000_S2	129.25	15.539018872	1	0.998	0.995	0.990	chrM_ucsc.hg19	16571	694058	6940.58	41.8839	35.8938	3101804739	60456963	32	A:32:54.84:37.00:0.41:21:11:0.49:0.00:2.16:21:0.37:100.22:0.45	C:0:0.00:0.00:0.00:0:0:0.00:0.00:0.00:0:0.00:0.00:0.00	G:0:0.00:0.00:0.00:0:0:0.00:0.00:0.00:0:0.00:0.00:0.00	T:0:0.00:0.00:0.00:0:0:0.00:0.00:0.00:0:0.00:0.00:0.00	A
480	MT557	MT557	clinical	SureSelectXT_Target_Enrichment	SureSelect_Human_All_Exon_V6	Novaseq6000_S2	147.19	18.318787534	1	0.998	0.996	0.993	chrM_ucsc.hg19	16571	1593783	15937.8	96.1791	83.8845	3101804739	60456963	92	A:92:55.60:36.61:0.82:57:35:0.51:0.00:2.67:57:0.37:100.41:0.43	C:0:0.00:0.00:0.00:0:0:0.00:0.00:0.00:0:0.00:0.00:0.00	G:0:0.00:0.00:0.00:0:0:0.00:0.00:0.00:0:0.00:0.00:0.00	T:0:0.00:0.00:0.00:0:0:0.00:0.00:0.00:0:0.00:0.00:0.00	A
481	MT568	MT568	clinical	SureSelectXT_Target_Enrichment	SureSelect_Human_All_Exon_V6	Novaseq6000_S2	163.49	19.368082998	1	0.998	0.997	0.994	chrM_ucsc.hg19	16571	1152567	11525.7	69.5532	61.2369	3101804739	60456963	84	A:84:55.52:36.86:0.00:47:37:0.50:0.00:1.67:47:0.33:100.52:0.33	C:0:0.00:0.00:0.00:0:0:0.00:0.00:0.00:0:0.00:0.00:0.00	G:0:0.00:0.00:0.00:0:0:0.00:0.00:0.00:0:0.00:0.00:0.00	T:0:0.00:0.00:0.00:0:0:0.00:0.00:0.00:0:0.00:0.00:0.00	A
482	MT569	MT569	clinical	SureSelectXT_Target_Enrichment	SureSelect_Human_All_Exon_V6	Novaseq6000_S2	134.66	15.805876426	1	0.997	0.994	0.989	chrM_ucsc.hg19	16571	1329615	13296.1	80.2375	71.6149	3101804739	60456963	66	A:66:56.38:36.64:0.00:41:25:0.50:0.00:0.67:41:0.41:100.62:0.43	C:0:0.00:0.00:0.00:0:0:0.00:0.00:0.00:0:0.00:0.00:0.00	G:0:0.00:0.00:0.00:0:0:0.00:0.00:0.00:0:0.00:0.00:0.00	T:0:0.00:0.00:0.00:0:0:0.00:0.00:0.00:0:0.00:0.00:0.00	A
483	MT570	MT570	clinical	SureSelectXT_Target_Enrichment	SureSelect_Human_All_Exon_V6	Novaseq6000_S2	189.55	22.15279359	1	0.998	0.996	0.994	chrM_ucsc.hg19	16571	1411344	14113.4	85.1695	73.9257	3101804739	60456963	79	A:79:56.57:36.19:0.00:48:31:0.48:0.00:1.90:48:0.39:100.52:0.42	C:0:0.00:0.00:0.00:0:0:0.00:0.00:0.00:0:0.00:0.00:0.00	G:0:0.00:0.00:0.00:0:0:0.00:0.00:0.00:0:0.00:0.00:0.00	T:0:0.00:0.00:0.00:0:0:0.00:0.00:0.00:0:0.00:0.00:0.00	A
484	MT571	MT571	clinical	SureSelectXT_Target_Enrichment	SureSelect_Human_All_Exon_V6	Novaseq6000_S2	110.57	12.667860158	1	0.996	0.992	0.985	chrM_ucsc.hg19	16571	702244	7022.44	42.3779	37.0607	3101804739	60456963	40	A:40:57.25:37.00:0.00:25:15:0.55:0.00:0.82:25:0.37:100.50:0.41	C:0:0.00:0.00:0.00:0:0:0.00:0.00:0.00:0:0.00:0.00:0.00	G:0:0.00:0.00:0.00:0:0:0.00:0.00:0.00:0:0.00:0.00:0.00	T:0:0.00:0.00:0.00:0:0:0.00:0.00:0.00:0:0.00:0.00:0.00	A
485	MT572	MT572	clinical	SureSelectXT_Target_Enrichment	SureSelect_Human_All_Exon_V6	Novaseq6000_S2	150.67	17.445886954	1	0.997	0.995	0.991	chrM_ucsc.hg19	16571	776725	7767.25	46.8725	41.2591	3101804739	60456963	27	A:27:57.70:36.04:0.00:16:11:0.48:0.00:0.41:16:0.27:100.67:0.38	C:0:0.00:0.00:0.00:0:0:0.00:0.00:0.00:0:0.00:0.00:0.00	G:0:0.00:0.00:0.00:0:0:0.00:0.00:0.00:0:0.00:0.00:0.00	T:0:0.00:0.00:0.00:0:0:0.00:0.00:0.00:0:0.00:0.00:0.00	A
486	MT573	MT573	clinical	SureSelectXT_Target_Enrichment	SureSelect_Human_All_Exon_V6	Novaseq6000_S2	115.34	13.246106772	1	0.996	0.992	0.986	chrM_ucsc.hg19	16571	943586	9435.86	56.942	49.5595	3101804739	60456963	44	A:44:55.84:36.14:0.00:22:22:0.47:0.00:2.59:22:0.42:100.34:0.47	C:0:0.00:0.00:0.00:0:0:0.00:0.00:0.00:0:0.00:0.00:0.00	G:0:0.00:0.00:0.00:0:0:0.00:0.00:0.00:0:0.00:0.00:0.00	T:0:0.00:0.00:0.00:0:0:0.00:0.00:0.00:0:0.00:0.00:0.00	A
487	MT574	MT574	clinical	SureSelectXT_Target_Enrichment	SureSelect_Human_All_Exon_V6	Novaseq6000_S2	112.33	12.508870806	0.998	0.994	0.99	0.984	chrM_ucsc.hg19	16571	1070759	10707.6	64.6164	55.307	3101804739	60456963	81	A:81:55.64:37.00:0.00:49:32:0.46:0.00:0.14:49:0.38:100.54:0.36	C:0:0.00:0.00:0.00:0:0:0.00:0.00:0.00:0:0.00:0.00:0.00	G:0:0.00:0.00:0.00:0:0:0.00:0.00:0.00:0:0.00:0.00:0.00	T:0:0.00:0.00:0.00:0:0:0.00:0.00:0.00:0:0.00:0.00:0.00	A
488	MT576	MT576	clinical	SureSelectXT_Target_Enrichment	SureSelect_Human_All_Exon_V6	Novaseq6000_S2	115.94	13.257069918	1	0.997	0.993	0.987	chrM_ucsc.hg19	16571	725064	7250.64	43.755	38.2666	3101804739	60456963	38	A:38:55.79:37.00:0.00:24:14:0.45:0.00:1.53:24:0.46:100.47:0.46	C:0:0.00:0.00:0.00:0:0:0.00:0.00:0.00:0:0.00:0.00:0.00	G:0:0.00:0.00:0.00:0:0:0.00:0.00:0.00:0:0.00:0.00:0.00	T:0:0.00:0.00:0.00:0:0:0.00:0.00:0.00:0:0.00:0.00:0.00	A
489	MT577	MT577	clinical	SureSelectXT_Target_Enrichment	SureSelect_Human_All_Exon_V6	Novaseq6000_S2	131.32	15.244941818	0.998	0.995	0.992	0.987	chrM_ucsc.hg19	16571	926767	9267.67	55.927	48.9206	3101804739	60456963	64	A:64:55.95:37.00:0.00:32:32:0.53:0.00:7.09:32:0.45:100.64:0.43	C:0:0.00:0.00:0.00:0:0:0.00:0.00:0.00:0:0.00:0.00:0.00	G:0:0.00:0.00:0.00:0:0:0.00:0.00:0.00:0:0.00:0.00:0.00	T:0:0.00:0.00:0.00:0:0:0.00:0.00:0.00:0:0.00:0.00:0.00	A
490	MT578	MT578	clinical	SureSelectXT_Target_Enrichment	SureSelect_Human_All_Exon_V6	Novaseq6000_S2	135.77	16.716614838	0.998	0.996	0.994	0.990	chrM_ucsc.hg19	16571	2373712	23737.1	143.245	124.362	3101804739	60456963	130	A:130:55.66:36.63:0.18:84:46:0.51:0.00:2.22:84:0.47:100.52:0.46	C:0:0.00:0.00:0.00:0:0:0.00:0.00:0.00:0:0.00:0.00:0.00	G:0:0.00:0.00:0.00:0:0:0.00:0.00:0.00:0:0.00:0.00:0.00	T:0:0.00:0.00:0.00:0:0:0.00:0.00:0.00:0:0.00:0.00:0.00	A
491	MT579	MT579	clinical	SureSelectXT_Target_Enrichment	SureSelect_Human_All_Exon_V6	Novaseq6000_S2	127.68	14.919257218	0.998	0.994	0.991	0.985	chrM_ucsc.hg19	16571	590917	5909.17	35.6597	30.9696	3101804739	60456963	24	A:24:56.50:36.50:0.00:14:10:0.56:0.00:0.92:14:0.44:100.58:0.44	C:0:0.00:0.00:0.00:0:0:0.00:0.00:0.00:0:0.00:0.00:0.00	G:0:0.00:0.00:0.00:0:0:0.00:0.00:0.00:0:0.00:0.00:0.00	T:0:0.00:0.00:0.00:0:0:0.00:0.00:0.00:0:0.00:0.00:0.00	A
492	MT580	MT580	clinical	SureSelectXT_Target_Enrichment	SureSelect_Human_All_Exon_V6	Novaseq6000_S2	135.16	15.36130614	0.998	0.994	0.991	0.985	chrM_ucsc.hg19	16571	1427149	14271.5	86.1233	74.8279	3101804739	60456963	73	A:73:56.27:36.29:0.00:35:38:0.45:0.00:1.10:35:0.39:100.51:0.45	C:0:0.00:0.00:0.00:0:0:0.00:0.00:0.00:0:0.00:0.00:0.00	G:0:0.00:0.00:0.00:0:0:0.00:0.00:0.00:0:0.00:0.00:0.00	T:0:0.00:0.00:0.00:0:0:0.00:0.00:0.00:0:0.00:0.00:0.00	A
493	MT581	MT581	clinical	SureSelectXT_Target_Enrichment	SureSelect_Human_All_Exon_V6	Novaseq6000_S2	152.26	17.453320958	1	0.997	0.995	0.991	chrM_ucsc.hg19	16571	1400562	14005.6	84.5188	73.2363	3101804739	60456963	75	A:75:55.32:36.33:0.00:43:32:0.50:0.00:1.96:43:0.40:100.47:0.41	C:0:0.00:0.00:0.00:0:0:0.00:0.00:0.00:0:0.00:0.00:0.00	G:0:0.00:0.00:0.00:0:0:0.00:0.00:0.00:0:0.00:0.00:0.00	T:0:0.00:0.00:0.00:0:0:0.00:0.00:0.00:0:0.00:0.00:0.00	A
494	MT582	MT582	clinical	SureSelectXT_Target_Enrichment	SureSelect_Human_All_Exon_V6	Novaseq6000_S2	106.13	12.51711988	0.998	0.993	0.988	0.979	chrM_ucsc.hg19	16571	590249	5902.49	35.6194	30.3319	3101804739	60456963	38	A:38:56.29:36.37:0.00:15:23:0.46:0.00:2.89:15:0.28:100.87:0.35	C:0:0.00:0.00:0.00:0:0:0.00:0.00:0.00:0:0.00:0.00:0.00	G:0:0.00:0.00:0.00:0:0:0.00:0.00:0.00:0:0.00:0.00:0.00	T:0:0.00:0.00:0.00:0:0:0.00:0.00:0.00:0:0.00:0.00:0.00	A
495	MT583	MT583	clinical	SureSelectXT_Target_Enrichment	SureSelect_Human_All_Exon_V6	Novaseq6000_S2	116.11	13.731129174	1	0.997	0.993	0.987	chrM_ucsc.hg19	16571	1274284	12742.8	76.8984	66.9674	3101804739	60456963	76	A:76:55.20:36.84:0.45:42:34:0.49:0.00:2.76:42:0.39:100.70:0.39	C:0:0.00:0.00:0.00:0:0:0.00:0.00:0.00:0:0.00:0.00:0.00	G:0:0.00:0.00:0.00:0:0:0.00:0.00:0.00:0:0.00:0.00:0.00	T:0:0.00:0.00:0.00:0:0:0.00:0.00:0.00:0:0.00:0.00:0.00	A
496	MT585	MT585	clinical	SureSelectXT_Target_Enrichment	SureSelect_Human_All_Exon_V6	Novaseq6000_S2	125.66	14.408832508	1	0.995	0.99	0.981	chrM_ucsc.hg19	16571	1161627	11616.3	70.1	61.418	3101804739	60456963	68	A:68:54.85:35.91:0.00:34:34:0.43:0.00:3.59:34:0.31:100.12:0.38	C:0:0.00:0.00:0.00:0:0:0.00:0.00:0.00:0:0.00:0.00:0.00	G:0:0.00:0.00:0.00:0:0:0.00:0.00:0.00:0:0.00:0.00:0.00	T:0:0.00:0.00:0.00:0:0:0.00:0.00:0.00:0:0.00:0.00:0.00	A
497	MT586	MT586	clinical	SureSelectXT_Target_Enrichment	SureSelect_Human_All_Exon_V6	Novaseq6000_S2	140.82	16.824688272	0.998	0.995	0.992	0.987	chrM_ucsc.hg19	16571	667399	6673.99	40.2751	35.4769	3101804739	60456963	24	A:24:58.29:37.00:0.00:14:10:0.62:0.00:1.54:14:0.32:100.38:0.36	C:0:0.00:0.00:0.00:0:0:0.00:0.00:0.00:0:0.00:0.00:0.00	G:0:0.00:0.00:0.00:0:0:0.00:0.00:0.00:0:0.00:0.00:0.00	T:0:0.00:0.00:0.00:0:0:0.00:0.00:0.00:0:0.00:0.00:0.00	A
498	MT587	MT587	clinical	SureSelectXT_Target_Enrichment	SureSelect_Human_All_Exon_V6	Novaseq6000_S2	124.28	16.355270168	1	0.998	0.995	0.990	chrM_ucsc.hg19	16571	450248	4502.48	27.1709	23.1156	3101804739	60456963	32	A:32:58.59:35.88:0.00:21:11:0.57:0.00:1.03:21:0.22:100.69:0.31	C:0:0.00:0.00:0.00:0:0:0.00:0.00:0.00:0:0.00:0.00:0.00	G:0:0.00:0.00:0.00:0:0:0.00:0.00:0.00:0:0.00:0.00:0.00	T:0:0.00:0.00:0.00:0:0:0.00:0.00:0.00:0:0.00:0.00:0.00	A
499	MT588	MT588	clinical	SureSelectXT_Target_Enrichment	SureSelect_Human_All_Exon_V6	Novaseq6000_S2	137.11	17.836222462	0.998	0.995	0.993	0.990	chrM_ucsc.hg19	16571	464489	4644.89	28.0302	24.4031	3101804739	60456963	20	A:20:57.10:37.00:0.00:10:10:0.51:0.00:1.10:10:0.54:100.45:0.63	C:0:0.00:0.00:0.00:0:0:0.00:0.00:0.00:0:0.00:0.00:0.00	G:0:0.00:0.00:0.00:0:0:0.00:0.00:0.00:0:0.00:0.00:0.00	T:0:0.00:0.00:0.00:0:0:0.00:0.00:0.00:0:0.00:0.00:0.00	A
500	MT589	MT589	clinical	SureSelectXT_Target_Enrichment	SureSelect_Human_All_Exon_V6	Novaseq6000_S2	112.34	12.728714274	1	0.996	0.991	0.983	chrM_ucsc.hg19	16571	906249	9062.49	54.6888	47.2457	3101804739	60456963	61	A:61:56.43:37.00:0.00:42:19:0.47:0.00:1.33:42:0.41:100.38:0.43	C:0:0.00:0.00:0.00:0:0:0.00:0.00:0.00:0:0.00:0.00:0.00	G:0:0.00:0.00:0.00:0:0:0.00:0.00:0.00:0:0.00:0.00:0.00	T:0:0.00:0.00:0.00:0:0:0.00:0.00:0.00:0:0.00:0.00:0.00	A
501	MT590	MT590	clinical	SureSelectXT_Target_Enrichment	SureSelect_Human_All_Exon_V6	Novaseq6000_S2	125.30	14.561282514	0.998	0.995	0.991	0.986	chrM_ucsc.hg19	16571	1178522	11785.2	71.1196	61.0996	3101804739	60456963	78	A:78:55.85:36.36:0.33:45:33:0.52:0.00:1.83:45:0.41:99.96:0.40	C:0:0.00:0.00:0.00:0:0:0.00:0.00:0.00:0:0.00:0.00:0.00	G:0:0.00:0.00:0.00:0:0:0.00:0.00:0.00:0:0.00:0.00:0.00	T:0:0.00:0.00:0.00:0:0:0.00:0.00:0.00:0:0.00:0.00:0.00	A
502	MT591	MT591	clinical	SureSelectXT_Target_Enrichment	SureSelect_Human_All_Exon_V6	Novaseq6000_S2	128.61	14.8708865	1	0.996	0.992	0.985	chrM_ucsc.hg19	16571	1338289	13382.9	80.7609	71.0786	3101804739	60456963	74	A:74:56.36:36.00:0.00:40:34:0.48:0.00:1.54:40:0.37:100.43:0.45	C:0:0.00:0.00:0.00:0:0:0.00:0.00:0.00:0:0.00:0.00:0.00	G:0:0.00:0.00:0.00:0:0:0.00:0.00:0.00:0:0.00:0.00:0.00	T:0:0.00:0.00:0.00:0:0:0.00:0.00:0.00:0:0.00:0.00:0.00	A
503	MT592	MT592	clinical	SureSelectXT_Target_Enrichment	SureSelect_Human_All_Exon_V6	Novaseq6000_S2	142.73	15.86678185	1	0.996	0.991	0.984	chrM_ucsc.hg19	16571	1207022	12070.2	72.8394	63.7843	3101804739	60456963	63	A:63:55.52:35.98:0.00:34:29:0.48:0.00:1.92:34:0.48:100.52:0.46	C:0:0.00:0.00:0.00:0:0:0.00:0.00:0.00:0:0.00:0.00:0.00	G:0:0.00:0.00:0.00:0:0:0.00:0.00:0.00:0:0.00:0.00:0.00	T:0:0.00:0.00:0.00:0:0:0.00:0.00:0.00:0:0.00:0.00:0.00	A
504	MT593	MT593	clinical	SureSelectXT_Target_Enrichment	SureSelect_Human_All_Exon_V6	Novaseq6000_S2	115.60	13.423643966	1	0.997	0.993	0.987	chrM_ucsc.hg19	16571	825717	8257.17	49.829	43.3578	3101804739	60456963	30	A:30:55.03:36.20:0.00:20:10:0.50:0.00:1.47:20:0.41:100.50:0.39	C:0:0.00:0.00:0.00:0:0:0.00:0.00:0.00:0:0.00:0.00:0.00	G:0:0.00:0.00:0.00:0:0:0.00:0.00:0.00:0:0.00:0.00:0.00	T:0:0.00:0.00:0.00:0:0:0.00:0.00:0.00:0:0.00:0.00:0.00	A
505	MT594	MT594	clinical	SureSelectXT_Target_Enrichment	SureSelect_Human_All_Exon_V6	Novaseq6000_S2	133.08	15.079137188	1	0.997	0.995	0.990	chrM_ucsc.hg19	16571	1217651	12176.5	73.4809	62.8345	3101804739	60456963	68	A:68:55.57:36.47:0.00:36:32:0.51:0.00:0.81:36:0.42:100.38:0.42	C:0:0.00:0.00:0.00:0:0:0.00:0.00:0.00:0:0.00:0.00:0.00	G:0:0.00:0.00:0.00:0:0:0.00:0.00:0.00:0:0.00:0.00:0.00	T:0:0.00:0.00:0.00:0:0:0.00:0.00:0.00:0:0.00:0.00:0.00	A
506	MT595	MT595	clinical	SureSelectXT_Target_Enrichment	SureSelect_Human_All_Exon_V6	Novaseq6000_S2	95.15	10.86572544	1	0.995	0.989	0.979	chrM_ucsc.hg19	16571	779972	7799.72	47.0685	40.9448	3101804739	60456963	35	A:35:56.14:36.66:0.00:12:23:0.50:0.00:1.57:12:0.47:100.63:0.54	C:0:0.00:0.00:0.00:0:0:0.00:0.00:0.00:0:0.00:0.00:0.00	G:0:0.00:0.00:0.00:0:0:0.00:0.00:0.00:0:0.00:0.00:0.00	T:0:0.00:0.00:0.00:0:0:0.00:0.00:0.00:0:0.00:0.00:0.00	A
507	MT596	MT596	clinical	SureSelectXT_Target_Enrichment	SureSelect_Human_All_Exon_V6	Novaseq6000_S2	100.35	11.562569082	0.998	0.994	0.989	0.979	chrM_ucsc.hg19	16571	900612	9006.12	54.3487	47.8302	3101804739	60456963	56	A:56:56.70:36.07:0.00:31:25:0.53:0.00:1.57:31:0.45:100.57:0.47	C:0:0.00:0.00:0.00:0:0:0.00:0.00:0.00:0:0.00:0.00:0.00	G:0:0.00:0.00:0.00:0:0:0.00:0.00:0.00:0:0.00:0.00:0.00	T:0:0.00:0.00:0.00:0:0:0.00:0.00:0.00:0:0.00:0.00:0.00	A
508	MT597	MT597	clinical	SureSelectXT_Target_Enrichment	SureSelect_Human_All_Exon_V6	Novaseq6000_S2	155.35	17.578672664	1	0.998	0.996	0.993	chrM_ucsc.hg19	16571	1282500	12825	77.3943	66.8392	3101804739	60456963	59	A:59:56.51:35.95:0.00:32:27:0.51:0.00:3.54:32:0.37:100.64:0.45	C:0:0.00:0.00:0.00:0:0:0.00:0.00:0.00:0:0.00:0.00:0.00	G:0:0.00:0.00:0.00:0:0:0.00:0.00:0.00:0:0.00:0.00:0.00	T:0:0.00:0.00:0.00:0:0:0.00:0.00:0.00:0:0.00:0.00:0.00	A
509	MT598	MT598	clinical	SureSelectXT_Target_Enrichment	SureSelect_Human_All_Exon_V6	Novaseq6000_S2	244.47	32.104855658	1	0.999	0.998	0.998	chrM_ucsc.hg19	16571	1659630	16596.3	100.153	86.7553	3101804739	60456963	78	A:78:55.65:36.21:0.10:48:30:0.49:0.00:2.50:48:0.42:100.59:0.45	C:0:0.00:0.00:0.00:0:0:0.00:0.00:0.00:0:0.00:0.00:0.00	G:0:0.00:0.00:0.00:0:0:0.00:0.00:0.00:0:0.00:0.00:0.00	T:0:0.00:0.00:0.00:0:0:0.00:0.00:0.00:0:0.00:0.00:0.00	A
510	MT599	MT599	clinical	SureSelectXT_Target_Enrichment	SureSelect_Human_All_Exon_V6	Novaseq6000_S2	102.82	12.226554596	0.998	0.993	0.987	0.977	chrM_ucsc.hg19	16571	1370715	13707.1	82.7177	72.413	3101804739	60456963	82	A:82:55.79:36.85:0.00:44:38:0.55:0.00:2.68:44:0.40:100.04:0.39	C:0:0.00:0.00:0.00:0:0:0.00:0.00:0.00:0:0.00:0.00:0.00	G:0:0.00:0.00:0.00:0:0:0.00:0.00:0.00:0:0.00:0.00:0.00	T:0:0.00:0.00:0.00:0:0:0.00:0.00:0.00:0:0.00:0.00:0.00	A
511	MT600	MT600	clinical	SureSelectXT_Target_Enrichment	SureSelect_Human_All_Exon_V6	Novaseq6000_S2	113.34	13.197247214	1	0.997	0.993	0.986	chrM_ucsc.hg19	16571	1131208	11312.1	68.2643	58.7566	3101804739	60456963	73	A:73:56.34:36.15:0.00:49:24:0.50:0.00:1.36:49:0.42:100.49:0.43	C:0:0.00:0.00:0.00:0:0:0.00:0.00:0.00:0:0.00:0.00:0.00	G:0:0.00:0.00:0.00:0:0:0.00:0.00:0.00:0:0.00:0.00:0.00	T:0:0.00:0.00:0.00:0:0:0.00:0.00:0.00:0:0.00:0.00:0.00	A
512	MT601	MT601	clinical	SureSelectXT_Target_Enrichment	SureSelect_Human_All_Exon_V6	Novaseq6000_S2	117.11	13.964395138	0.998	0.995	0.992	0.987	chrM_ucsc.hg19	16571	913759	9137.59	55.1421	47.9107	3101804739	60456963	46	A:46:55.67:36.43:0.00:24:22:0.46:0.00:1.67:24:0.43:100.35:0.43	C:0:0.00:0.00:0.00:0:0:0.00:0.00:0.00:0:0.00:0.00:0.00	G:0:0.00:0.00:0.00:0:0:0.00:0.00:0.00:0:0.00:0.00:0.00	T:0:0.00:0.00:0.00:0:0:0.00:0.00:0.00:0:0.00:0.00:0.00	A
513	MT602	MT602	clinical	SureSelectXT_Target_Enrichment	SureSelect_Human_All_Exon_V6	Novaseq6000_S2	125.78	14.949453996	0.998	0.995	0.993	0.989	chrM_ucsc.hg19	16571	777988	7779.88	46.9488	40.9771	3101804739	60456963	51	A:51:55.76:36.49:0.00:32:19:0.45:0.00:1.57:32:0.37:100.53:0.41	C:0:0.00:0.00:0.00:0:0:0.00:0.00:0.00:0:0.00:0.00:0.00	G:0:0.00:0.00:0.00:0:0:0.00:0.00:0.00:0:0.00:0.00:0.00	T:0:0.00:0.00:0.00:0:0:0.00:0.00:0.00:0:0.00:0.00:0.00	A
514	MT603	MT603	clinical	SureSelectXT_Target_Enrichment	SureSelect_Human_All_Exon_V6	Novaseq6000_S2	129.80	15.379743286	1	0.998	0.995	0.991	chrM_ucsc.hg19	16571	895918	8959.18	54.0654	46.6786	3101804739	60456963	54	A:54:56.76:36.78:0.00:27:27:0.46:0.00:1.78:27:0.28:100.57:0.39	C:0:0.00:0.00:0.00:0:0:0.00:0.00:0.00:0:0.00:0.00:0.00	G:0:0.00:0.00:0.00:0:0:0.00:0.00:0.00:0:0.00:0.00:0.00	T:0:0.00:0.00:0.00:0:0:0.00:0.00:0.00:0:0.00:0.00:0.00	A
515	MT604	MT604	clinical	SureSelectXT_Target_Enrichment	SureSelect_Human_All_Exon_V6	Novaseq6000_S2	104.52	12.47510085	1	0.997	0.992	0.984	chrM_ucsc.hg19	16571	621502	6215.02	37.5054	32.7485	3101804739	60456963	25	A:25:57.12:36.52:0.00:11:14:0.51:0.00:0.44:11:0.31:100.56:0.44	C:0:0.00:0.00:0.00:0:0:0.00:0.00:0.00:0:0.00:0.00:0.00	G:0:0.00:0.00:0.00:0:0:0.00:0.00:0.00:0:0.00:0.00:0.00	T:0:0.00:0.00:0.00:0:0:0.00:0.00:0.00:0:0.00:0.00:0.00	A
516	MT605	MT605	clinical	SureSelectXT_Target_Enrichment	SureSelect_Human_All_Exon_V6	Novaseq6000_S2	140.75	16.722692614	1	0.998	0.996	0.992	chrM_ucsc.hg19	16571	1071028	10710.3	64.6326	55.3643	3101804739	60456963	59	A:59:54.90:36.59:0.00:34:25:0.48:0.00:1.93:34:0.46:100.02:0.45	C:0:0.00:0.00:0.00:0:0:0.00:0.00:0.00:0:0.00:0.00:0.00	G:0:0.00:0.00:0.00:0:0:0.00:0.00:0.00:0:0.00:0.00:0.00	T:0:0.00:0.00:0.00:0:0:0.00:0.00:0.00:0:0.00:0.00:0.00	A
517	MT606	MT606	clinical	SureSelectXT_Target_Enrichment	SureSelect_Human_All_Exon_V6	Novaseq6000_S2	149.28	17.723095876	0.998	0.996	0.994	0.991	chrM_ucsc.hg19	16571	1265385	12653.9	76.3614	64.5428	3101804739	60456963	64	A:63:56.35:36.81:0.00:34:29:0.55:0.00:2.51:34:0.43:100.54:0.43	C:0:0.00:0.00:0.00:0:0:0.00:0.00:0.00:0:0.00:0.00:0.00	G:0:0.00:0.00:0.00:0:0:0.00:0.00:0.00:0:0.00:0.00:0.00	T:1:45.00:11.00:0.00:0:1:0.13:0.11:110.00:0:0.00:94.00:0.87	A
518	MT608	MT608	clinical	SureSelectXT_Target_Enrichment	SureSelect_Human_All_Exon_V6	Novaseq6000_S2	135.97	17.350639914	1	0.997	0.995	0.990	chrM_ucsc.hg19	16571	364936	3649.36	22.0226	19.0255	3101804739	60456963	23	A:23:53.91:37.00:0.00:14:9:0.46:0.00:0.00:14:0.46:100.52:0.42	C:0:0.00:0.00:0.00:0:0:0.00:0.00:0.00:0:0.00:0.00:0.00	G:0:0.00:0.00:0.00:0:0:0.00:0.00:0.00:0:0.00:0.00:0.00	T:0:0.00:0.00:0.00:0:0:0.00:0.00:0.00:0:0.00:0.00:0.00	A
519	MT609	MT609	clinical	SureSelectXT_Target_Enrichment	SureSelect_Human_All_Exon_V6	Novaseq6000_S2	122.42	14.341457428	0.998	0.995	0.992	0.987	chrM_ucsc.hg19	16571	1455706	14557.1	87.8466	75.9283	3101804739	60456963	72	A:72:55.88:35.75:0.00:36:36:0.43:0.00:2.29:36:0.38:100.64:0.45	C:0:0.00:0.00:0.00:0:0:0.00:0.00:0.00:0:0.00:0.00:0.00	G:0:0.00:0.00:0.00:0:0:0.00:0.00:0.00:0:0.00:0.00:0.00	T:0:0.00:0.00:0.00:0:0:0.00:0.00:0.00:0:0.00:0.00:0.00	A
520	MT610	MT610	clinical	SureSelectXT_Target_Enrichment	SureSelect_Human_All_Exon_V6	Novaseq6000_S2	150.77	18.235910166	1	0.998	0.996	0.993	chrM_ucsc.hg19	16571	845318	8453.18	51.0119	44.0943	3101804739	60456963	41	A:41:56.46:36.12:0.00:26:15:0.57:0.00:4.39:26:0.48:100.56:0.49	C:0:0.00:0.00:0.00:0:0:0.00:0.00:0.00:0:0.00:0.00:0.00	G:0:0.00:0.00:0.00:0:0:0.00:0.00:0.00:0:0.00:0.00:0.00	T:0:0.00:0.00:0.00:0:0:0.00:0.00:0.00:0:0.00:0.00:0.00	A
521	MT612	MT612	clinical	SureSelectXT_Target_Enrichment	SureSelect_Human_All_Exon_V6	Novaseq6000_S2	87.48	9.947549792	1	0.994	0.986	0.971	chrM_ucsc.hg19	16571	703739	7037.39	42.4681	36.5302	3101804739	60456963	44	A:44:56.98:37.00:0.00:24:20:0.47:0.00:0.50:24:0.33:100.45:0.40	C:0:0.00:0.00:0.00:0:0:0.00:0.00:0.00:0:0.00:0.00:0.00	G:0:0.00:0.00:0.00:0:0:0.00:0.00:0.00:0:0.00:0.00:0.00	T:0:0.00:0.00:0.00:0:0:0.00:0.00:0.00:0:0.00:0.00:0.00	A
522	MT613	MT613	clinical	SureSelectXT_Target_Enrichment	SureSelect_Human_All_Exon_V6	Novaseq6000_S2	117.62	13.691811692	0.998	0.995	0.992	0.987	chrM_ucsc.hg19	16571	961382	9613.82	58.0159	50.5234	3101804739	60456963	37	A:37:57.24:35.97:0.00:19:18:0.44:0.00:0.97:19:0.49:100.68:0.55	C:0:0.00:0.00:0.00:0:0:0.00:0.00:0.00:0:0.00:0.00:0.00	G:0:0.00:0.00:0.00:0:0:0.00:0.00:0.00:0:0.00:0.00:0.00	T:0:0.00:0.00:0.00:0:0:0.00:0.00:0.00:0:0.00:0.00:0.00	A
523	MT614	MT614	clinical	SureSelectXT_Target_Enrichment	SureSelect_Human_All_Exon_V6	Novaseq6000_S2	129.71	15.342428432	0.998	0.995	0.993	0.989	chrM_ucsc.hg19	16571	768385	7683.85	46.3693	40.5795	3101804739	60456963	43	A:43:54.63:37.00:0.00:21:22:0.48:0.00:4.47:21:0.38:100.65:0.47	C:0:0.00:0.00:0.00:0:0:0.00:0.00:0.00:0:0.00:0.00:0.00	G:0:0.00:0.00:0.00:0:0:0.00:0.00:0.00:0:0.00:0.00:0.00	T:0:0.00:0.00:0.00:0:0:0.00:0.00:0.00:0:0.00:0.00:0.00	A
524	MT615	MT615	clinical	SureSelectXT_Target_Enrichment	SureSelect_Human_All_Exon_V6	Novaseq6000_S2	122.33	14.114780502	0.998	0.995	0.992	0.987	chrM_ucsc.hg19	16571	1014933	10149.3	61.2476	53.0526	3101804739	60456963	59	A:59:56.64:37.00:0.00:32:27:0.52:0.00:3.00:32:0.42:100.36:0.46	C:0:0.00:0.00:0.00:0:0:0.00:0.00:0.00:0:0.00:0.00:0.00	G:0:0.00:0.00:0.00:0:0:0.00:0.00:0.00:0:0.00:0.00:0.00	T:0:0.00:0.00:0.00:0:0:0.00:0.00:0.00:0:0.00:0.00:0.00	A
525	MT616	MT616	clinical	SureSelectXT_Target_Enrichment	SureSelect_Human_All_Exon_V6	Novaseq6000_S2	#N/A	#N/A	#N/A	#N/A	#N/A	#N/A	chrM_ucsc.hg19	16571	326246	3262.46	19.6877	17.4418	3101804739	60456963	13	A:13:55.62:35.15:0.00:8:5:0.51:0.00:4.23:8:0.49:100.77:0.57	C:0:0.00:0.00:0.00:0:0:0.00:0.00:0.00:0:0.00:0.00:0.00	G:0:0.00:0.00:0.00:0:0:0.00:0.00:0.00:0:0.00:0.00:0.00	T:0:0.00:0.00:0.00:0:0:0.00:0.00:0.00:0:0.00:0.00:0.00	A
526	MT617	MT617	clinical	SureSelectXT_Target_Enrichment	SureSelect_Human_All_Exon_V6	Novaseq6000_S2	#N/A	#N/A	#N/A	#N/A	#N/A	#N/A	chrM_ucsc.hg19	16571	355882	3558.82	21.4762	18.6543	3101804739	60456963	21	A:21:56.76:37.00:0.00:10:11:0.53:0.00:0.00:10:0.51:100.57:0.54	C:0:0.00:0.00:0.00:0:0:0.00:0.00:0.00:0:0.00:0.00:0.00	G:0:0.00:0.00:0.00:0:0:0.00:0.00:0.00:0:0.00:0.00:0.00	T:0:0.00:0.00:0.00:0:0:0.00:0.00:0.00:0:0.00:0.00:0.00	A
527	MT618	MT618	clinical	SureSelectXT_Target_Enrichment	SureSelect_Human_All_Exon_V6	Novaseq6000_S2	#N/A	#N/A	#N/A	#N/A	#N/A	#N/A	chrM_ucsc.hg19	16571	418201	4182.01	25.2369	21.8019	3101804739	60456963	17	A:17:55.82:36.29:0.00:12:5:0.50:0.00:1.29:12:0.29:100.76:0.30	C:0:0.00:0.00:0.00:0:0:0.00:0.00:0.00:0:0.00:0.00:0.00	G:0:0.00:0.00:0.00:0:0:0.00:0.00:0.00:0:0.00:0.00:0.00	T:0:0.00:0.00:0.00:0:0:0.00:0.00:0.00:0:0.00:0.00:0.00	A
528	MT619	MT619	clinical	SureSelectXT_Target_Enrichment	SureSelect_Human_All_Exon_V6	Novaseq6000_S2	134.37	4.937283192	1	0.997	0.994	0.990	chrM_ucsc.hg19	16571	400411	4004.11	24.1634	21.1242	3101804739	60456963	13	A:13:56.85:37.00:0.00:9:4:0.52:0.00:2.54:9:0.51:100.85:0.53	C:0:0.00:0.00:0.00:0:0:0.00:0.00:0.00:0:0.00:0.00:0.00	G:0:0.00:0.00:0.00:0:0:0.00:0.00:0.00:0:0.00:0.00:0.00	T:0:0.00:0.00:0.00:0:0:0.00:0.00:0.00:0:0.00:0.00:0.00	A
529	MT620	MT620	clinical	SureSelectXT_Target_Enrichment	SureSelect_Human_All_Exon_V6	Novaseq6000_S2	105.75	11.947314724	1	0.996	0.992	0.986	chrM_ucsc.hg19	16571	265192	2651.92	16.0034	13.8298	3101804739	60456963	11	A:11:56.73:37.00:0.00:5:6:0.48:0.00:1.00:5:0.47:100.18:0.57	C:0:0.00:0.00:0.00:0:0:0.00:0.00:0.00:0:0.00:0.00:0.00	G:0:0.00:0.00:0.00:0:0:0.00:0.00:0.00:0:0.00:0.00:0.00	T:0:0.00:0.00:0.00:0:0:0.00:0.00:0.00:0:0.00:0.00:0.00	A
530	MT621	MT621	clinical	SureSelectXT_Target_Enrichment	SureSelect_Human_All_Exon_V6	Novaseq6000_S2	167.62	14.117684902	0.931	0.904	0.899	0.894	chrM_ucsc.hg19	16571	330724	3307.24	19.958	17.8794	3101804739	60456963	12	A:12:56.67:37.00:0.00:6:6:0.51:0.00:4.00:6:0.38:100.42:0.41	C:0:0.00:0.00:0.00:0:0:0.00:0.00:0.00:0:0.00:0.00:0.00	G:0:0.00:0.00:0.00:0:0:0.00:0.00:0.00:0:0.00:0.00:0.00	T:0:0.00:0.00:0.00:0:0:0.00:0.00:0.00:0:0.00:0.00:0.00	A
531	MT622	MT622	clinical	SureSelectXT_Target_Enrichment	SureSelect_Human_All_Exon_V6	Novaseq6000_S2	117.81	4.66138533	1	0.996	0.992	0.986	chrM_ucsc.hg19	16571	454406	4544.06	27.4218	24.4073	3101804739	60456963	21	A:21:54.95:36.43:0.00:9:12:0.44:0.00:2.29:9:0.46:100.67:0.41	C:0:0.00:0.00:0.00:0:0:0.00:0.00:0.00:0:0.00:0.00:0.00	G:0:0.00:0.00:0.00:0:0:0.00:0.00:0.00:0:0.00:0.00:0.00	T:0:0.00:0.00:0.00:0:0:0.00:0.00:0.00:0:0.00:0.00:0.00	A
532	MT623	MT623	clinical	SureSelectXT_Target_Enrichment	SureSelect_Human_All_Exon_V6	Novaseq6000_S2	127.28	5.032588408	1	0.997	0.994	0.990	chrM_ucsc.hg19	16571	181928	1819.28	10.9787	9.71865	3101804739	60456963	5	A:5:56.20:37.00:0.00:2:3:0.52:0.00:4.40:2:0.45:100.60:0.64	C:0:0.00:0.00:0.00:0:0:0.00:0.00:0.00:0:0.00:0.00:0.00	G:0:0.00:0.00:0.00:0:0:0.00:0.00:0.00:0:0.00:0.00:0.00	T:0:0.00:0.00:0.00:0:0:0.00:0.00:0.00:0:0.00:0.00:0.00	A
533	MT624	MT624	clinical	SureSelectXT_Target_Enrichment	SureSelect_Human_All_Exon_V6	Novaseq6000_S2	140.19	5.260353306	1	0.997	0.994	0.991	chrM_ucsc.hg19	16571	254546	2545.46	15.361	13.6795	3101804739	60456963	3	A:3:56.67:37.00:0.00:2:1:0.17:0.00:3.67:2:0.08:101.00:0.07	C:0:0.00:0.00:0.00:0:0:0.00:0.00:0.00:0:0.00:0.00:0.00	G:0:0.00:0.00:0.00:0:0:0.00:0.00:0.00:0:0.00:0.00:0.00	T:0:0.00:0.00:0.00:0:0:0.00:0.00:0.00:0:0.00:0.00:0.00	A
534	MT625	MT625	clinical	SureSelectXT_Target_Enrichment	SureSelect_Human_All_Exon_V6	Novaseq6000_S2	#N/A	#N/A	#N/A	#N/A	#N/A	#N/A	chrM_ucsc.hg19	16571	353640	3536.4	21.3409	19.0441	3101804739	60456963	16	A:16:49.94:35.38:0.00:8:8:0.49:0.00:2.75:8:0.54:100.50:0.51	C:0:0.00:0.00:0.00:0:0:0.00:0.00:0.00:0:0.00:0.00:0.00	G:0:0.00:0.00:0.00:0:0:0.00:0.00:0.00:0:0.00:0.00:0.00	T:0:0.00:0.00:0.00:0:0:0.00:0.00:0.00:0:0.00:0.00:0.00	A
535	MT635	MT635	clinical	SureSelectXT_Target_Enrichment	SureSelect_Human_All_Exon_V6	Novaseq6000_S2	122.12	14.637290266	1	0.997	0.994	0.988	chrM_ucsc.hg19	16571	667941	6679.41	40.3078	34.7203	3101804739	60456963	28	A:28:57.11:36.57:0.00:15:13:0.62:0.00:2.89:15:0.42:100.57:0.45	C:0:0.00:0.00:0.00:0:0:0.00:0.00:0.00:0:0.00:0.00:0.00	G:0:0.00:0.00:0.00:0:0:0.00:0.00:0.00:0:0.00:0.00:0.00	T:0:0.00:0.00:0.00:0:0:0.00:0.00:0.00:0:0.00:0.00:0.00	A
536	MT636	MT636	clinical	SureSelectXT_Target_Enrichment	SureSelect_Human_All_Exon_V6	Novaseq6000_S2	127.32	15.647746584	0.998	0.995	0.992	0.987	chrM_ucsc.hg19	16571	719295	7192.95	43.4069	37.2669	3101804739	60456963	54	A:54:56.91:36.33:0.00:26:28:0.56:0.00:1.70:26:0.40:100.65:0.44	C:0:0.00:0.00:0.00:0:0:0.00:0.00:0.00:0:0.00:0.00:0.00	G:0:0.00:0.00:0.00:0:0:0.00:0.00:0.00:0:0.00:0.00:0.00	T:0:0.00:0.00:0.00:0:0:0.00:0.00:0.00:0:0.00:0.00:0.00	A
537	MT637	MT637	clinical	SureSelectXT_Target_Enrichment	SureSelect_Human_All_Exon_V6	Novaseq6000_S2	94.80	11.25069199	1	0.995	0.987	0.974	chrM_ucsc.hg19	16571	746836	7468.36	45.0689	38.5811	3101804739	60456963	31	A:31:57.26:36.23:0.00:15:16:0.50:0.00:4.74:15:0.40:100.42:0.50	C:0:0.00:0.00:0.00:0:0:0.00:0.00:0.00:0:0.00:0.00:0.00	G:0:0.00:0.00:0.00:0:0:0.00:0.00:0.00:0:0.00:0.00:0.00	T:0:0.00:0.00:0.00:0:0:0.00:0.00:0.00:0:0.00:0.00:0.00	A
538	MT638	MT638	clinical	SureSelectXT_Target_Enrichment	SureSelect_Human_All_Exon_V6	Novaseq6000_S2	98.33	11.63746644	1	0.995	0.988	0.975	chrM_ucsc.hg19	16571	831488	8314.88	50.1773	43.6777	3101804739	60456963	43	A:43:54.09:36.72:0.30:23:20:0.55:0.00:1.09:23:0.49:100.63:0.43	C:0:0.00:0.00:0.00:0:0:0.00:0.00:0.00:0:0.00:0.00:0.00	G:0:0.00:0.00:0.00:0:0:0.00:0.00:0.00:0:0.00:0.00:0.00	T:0:0.00:0.00:0.00:0:0:0.00:0.00:0.00:0:0.00:0.00:0.00	A
539	MT639	MT639	clinical	SureSelectXT_Target_Enrichment	SureSelect_Human_All_Exon_V6	Novaseq6000_S2	131.92	15.46892834	0.998	0.995	0.992	0.988	chrM_ucsc.hg19	16571	389438	3894.38	23.5011	20.2817	3101804739	60456963	28	A:28:52.21:36.57:0.00:16:12:0.45:0.00:1.57:16:0.54:98.75:0.51	C:0:0.00:0.00:0.00:0:0:0.00:0.00:0.00:0:0.00:0.00:0.00	G:0:0.00:0.00:0.00:0:0:0.00:0.00:0.00:0:0.00:0.00:0.00	T:0:0.00:0.00:0.00:0:0:0.00:0.00:0.00:0:0.00:0.00:0.00	A
540	MT640	MT640	clinical	SureSelectXT_Target_Enrichment	SureSelect_Human_All_Exon_V6	Novaseq6000_S2	124.81	14.316049666	1	0.997	0.993	0.987	chrM_ucsc.hg19	16571	879126	8791.26	53.0521	45.9642	3101804739	60456963	54	A:54:54.41:36.52:0.00:31:23:0.51:0.00:3.74:31:0.46:100.13:0.43	C:0:0.00:0.00:0.00:0:0:0.00:0.00:0.00:0:0.00:0.00:0.00	G:0:0.00:0.00:0.00:0:0:0.00:0.00:0.00:0:0.00:0.00:0.00	T:0:0.00:0.00:0.00:0:0:0.00:0.00:0.00:0:0.00:0.00:0.00	A
541	MT641	MT641	clinical	SureSelectXT_Target_Enrichment	SureSelect_Human_All_Exon_V6	Novaseq6000_S2	166.69	21.141322626	0.998	0.995	0.993	0.990	chrM_ucsc.hg19	16571	850728	8507.28	51.3384	43.9969	3101804739	60456963	39	A:39:55.62:36.69:0.00:21:18:0.49:0.00:4.36:21:0.41:100.36:0.44	C:0:0.00:0.00:0.00:0:0:0.00:0.00:0.00:0:0.00:0.00:0.00	G:0:0.00:0.00:0.00:0:0:0.00:0.00:0.00:0:0.00:0.00:0.00	T:0:0.00:0.00:0.00:0:0:0.00:0.00:0.00:0:0.00:0.00:0.00	A
542	MT642	MT642	clinical	SureSelectXT_Target_Enrichment	SureSelect_Human_All_Exon_V6	Novaseq6000_S2	105.48	13.008632542	1	0.996	0.99	0.981	chrM_ucsc.hg19	16571	511465	5114.65	30.8651	26.9104	3101804739	60456963	28	A:28:55.32:36.14:0.00:17:11:0.45:0.00:0.79:17:0.30:100.39:0.38	C:0:0.00:0.00:0.00:0:0:0.00:0.00:0.00:0:0.00:0.00:0.00	G:0:0.00:0.00:0.00:0:0:0.00:0.00:0.00:0:0.00:0.00:0.00	T:0:0.00:0.00:0.00:0:0:0.00:0.00:0.00:0:0.00:0.00:0.00	A
543	MT643	MT643	clinical	SureSelectXT_Target_Enrichment	SureSelect_Human_All_Exon_V6	Novaseq6000_S2	92.71	10.87306612	1	0.994	0.985	0.970	chrM_ucsc.hg19	16571	670172	6701.72	40.4425	35.204	3101804739	60456963	26	A:26:57.23:36.08:0.00:14:12:0.52:0.00:1.42:14:0.34:99.77:0.37	C:0:0.00:0.00:0.00:0:0:0.00:0.00:0.00:0:0.00:0.00:0.00	G:0:0.00:0.00:0.00:0:0:0.00:0.00:0.00:0:0.00:0.00:0.00	T:0:0.00:0.00:0.00:0:0:0.00:0.00:0.00:0:0.00:0.00:0.00	A
544	MT644	MT644	clinical	SureSelectXT_Target_Enrichment	SureSelect_Human_All_Exon_V6	Novaseq6000_S2	141.91	16.980196154	1	0.998	0.996	0.992	chrM_ucsc.hg19	16571	626679	6266.79	37.8178	32.6919	3101804739	60456963	27	A:27:53.56:37.00:0.00:16:11:0.41:0.00:3.15:16:0.49:100.41:0.42	C:0:0.00:0.00:0.00:0:0:0.00:0.00:0.00:0:0.00:0.00:0.00	G:0:0.00:0.00:0.00:0:0:0.00:0.00:0.00:0:0.00:0.00:0.00	T:0:0.00:0.00:0.00:0:0:0.00:0.00:0.00:0:0.00:0.00:0.00	A
545	MT645	MT645	clinical	SureSelectXT_Target_Enrichment	SureSelect_Human_All_Exon_V6	Novaseq6000_S2	97.05	11.469248516	1	0.995	0.987	0.974	chrM_ucsc.hg19	16571	792677	7926.77	47.8352	41.229	3101804739	60456963	30	A:30:57.07:36.60:0.00:15:15:0.48:0.00:1.23:15:0.31:100.60:0.42	C:0:0.00:0.00:0.00:0:0:0.00:0.00:0.00:0:0.00:0.00:0.00	G:0:0.00:0.00:0.00:0:0:0.00:0.00:0.00:0:0.00:0.00:0.00	T:0:0.00:0.00:0.00:0:0:0.00:0.00:0.00:0:0.00:0.00:0.00	A
546	MT646	MT646	clinical	SureSelectXT_Target_Enrichment	SureSelect_Human_All_Exon_V6	Novaseq6000_S2	120.57	14.6763403	1	0.997	0.994	0.988	chrM_ucsc.hg19	16571	897179	8971.79	54.1415	47.0927	3101804739	60456963	63	A:63:56.41:36.43:0.00:48:15:0.50:0.00:2.44:48:0.47:100.37:0.46	C:0:0.00:0.00:0.00:0:0:0.00:0.00:0.00:0:0.00:0.00:0.00	G:0:0.00:0.00:0.00:0:0:0.00:0.00:0.00:0:0.00:0.00:0.00	T:0:0.00:0.00:0.00:0:0:0.00:0.00:0.00:0:0.00:0.00:0.00	A
547	MT647	MT647	clinical	SureSelectXT_Target_Enrichment	SureSelect_Human_All_Exon_V6	Novaseq6000_S2	100.34	12.284967744	0.998	0.993	0.988	0.978	chrM_ucsc.hg19	16571	793770	7937.7	47.9011	41.5587	3101804739	60456963	43	A:43:56.09:36.72:0.00:25:18:0.51:0.00:0.86:25:0.39:100.47:0.39	C:0:0.00:0.00:0.00:0:0:0.00:0.00:0.00:0:0.00:0.00:0.00	G:0:0.00:0.00:0.00:0:0:0.00:0.00:0.00:0:0.00:0.00:0.00	T:0:0.00:0.00:0.00:0:0:0.00:0.00:0.00:0:0.00:0.00:0.00	A
548	MT648	MT648	clinical	SureSelectXT_Target_Enrichment	SureSelect_Human_All_Exon_V6	Novaseq6000_S2	127.75	15.06082104	1	0.997	0.993	0.987	chrM_ucsc.hg19	16571	1574722	15747.2	95.0288	81.3498	3101804739	60456963	84	A:84:56.71:36.57:0.00:45:39:0.53:0.00:0.83:45:0.44:100.50:0.49	C:0:0.00:0.00:0.00:0:0:0.00:0.00:0.00:0:0.00:0.00:0.00	G:0:0.00:0.00:0.00:0:0:0.00:0.00:0.00:0:0.00:0.00:0.00	T:0:0.00:0.00:0.00:0:0:0.00:0.00:0.00:0:0.00:0.00:0.00	A
549	MT649	MT649	clinical	SureSelectXT_Target_Enrichment	SureSelect_Human_All_Exon_V6	Novaseq6000_S2	138.14	16.037622946	0.998	0.995	0.993	0.989	chrM_ucsc.hg19	16571	1047656	10476.6	63.2223	54.4216	3101804739	60456963	57	A:57:56.58:36.58:0.00:36:21:0.50:0.00:1.54:36:0.43:100.37:0.46	C:0:0.00:0.00:0.00:0:0:0.00:0.00:0.00:0:0.00:0.00:0.00	G:0:0.00:0.00:0.00:0:0:0.00:0.00:0.00:0:0.00:0.00:0.00	T:0:0.00:0.00:0.00:0:0:0.00:0.00:0.00:0:0.00:0.00:0.00	A
550	MT650	MT650	clinical	SureSelectXT_Target_Enrichment	SureSelect_Human_All_Exon_V6	Novaseq6000_S2	136.28	16.31894269	0.998	0.995	0.993	0.989	chrM_ucsc.hg19	16571	916629	9166.29	55.3153	47.9839	3101804739	60456963	33	A:33:56.88:36.27:0.00:18:15:0.56:0.00:1.12:18:0.41:100.55:0.46	C:0:0.00:0.00:0.00:0:0:0.00:0.00:0.00:0:0.00:0.00:0.00	G:0:0.00:0.00:0.00:0:0:0.00:0.00:0.00:0:0.00:0.00:0.00	T:0:0.00:0.00:0.00:0:0:0.00:0.00:0.00:0:0.00:0.00:0.00	A
551	MT651	MT651	clinical	SureSelectXT_Target_Enrichment	SureSelect_Human_All_Exon_V6	Novaseq6000_S2	126.45	15.076414834	0.998	0.995	0.992	0.987	chrM_ucsc.hg19	16571	1977402	19774	119.329	102.846	3101804739	60456963	106	A:106:56.75:36.64:0.00:61:45:0.54:0.00:0.73:61:0.45:100.64:0.48	C:0:0.00:0.00:0.00:0:0:0.00:0.00:0.00:0:0.00:0.00:0.00	G:0:0.00:0.00:0.00:0:0:0.00:0.00:0.00:0:0.00:0.00:0.00	T:0:0.00:0.00:0.00:0:0:0.00:0.00:0.00:0:0.00:0.00:0.00	A
552	MT652	MT652	clinical	SureSelectXT_Target_Enrichment	SureSelect_Human_All_Exon_V6	Novaseq6000_S2	135.47	16.238350144	1	0.998	0.995	0.991	chrM_ucsc.hg19	16571	963295	9632.95	58.1314	50.5007	3101804739	60456963	49	A:49:56.55:37.00:0.00:26:23:0.54:0.00:1.96:26:0.40:100.47:0.39	C:0:0.00:0.00:0.00:0:0:0.00:0.00:0.00:0:0.00:0.00:0.00	G:0:0.00:0.00:0.00:0:0:0.00:0.00:0.00:0:0.00:0.00:0.00	T:0:0.00:0.00:0.00:0:0:0.00:0.00:0.00:0:0.00:0.00:0.00	A
553	MT653	MT653	clinical	SureSelectXT_Target_Enrichment	SureSelect_Human_All_Exon_V6	Novaseq6000_S2	122.81	16.00054524	1	0.997	0.994	0.989	chrM_ucsc.hg19	16571	295952	2959.52	17.8596	15.5177	3101804739	60456963	9	A:9:60.00:37.00:0.00:6:3:0.63:0.00:2.44:6:0.27:100.56:0.36	C:0:0.00:0.00:0.00:0:0:0.00:0.00:0.00:0:0.00:0.00:0.00	G:0:0.00:0.00:0.00:0:0:0.00:0.00:0.00:0:0.00:0.00:0.00	T:0:0.00:0.00:0.00:0:0:0.00:0.00:0.00:0:0.00:0.00:0.00	A
554	MT654	MT654	clinical	SureSelectXT_Target_Enrichment	SureSelect_Human_All_Exon_V6	Novaseq6000_S2	114.21	13.230697	1	0.997	0.992	0.985	chrM_ucsc.hg19	16571	818136	8181.36	49.3716	42.2901	3101804739	60456963	44	A:44:55.55:37.00:0.00:23:21:0.52:0.00:0.50:23:0.42:100.14:0.43	C:0:0.00:0.00:0.00:0:0:0.00:0.00:0.00:0:0.00:0.00:0.00	G:0:0.00:0.00:0.00:0:0:0.00:0.00:0.00:0:0.00:0.00:0.00	T:0:0.00:0.00:0.00:0:0:0.00:0.00:0.00:0:0.00:0.00:0.00	A
555	MT655	MT655	clinical	SureSelectXT_Target_Enrichment	SureSelect_Human_All_Exon_V6	Novaseq6000_S2	157.13	19.233157502	1	0.998	0.996	0.993	chrM_ucsc.hg19	16571	1622385	16223.9	97.9051	84.3905	3101804739	60456963	117	A:117:57.10:36.37:0.00:60:57:0.52:0.00:1.62:60:0.37:100.53:0.44	C:0:0.00:0.00:0.00:0:0:0.00:0.00:0.00:0:0.00:0.00:0.00	G:0:0.00:0.00:0.00:0:0:0.00:0.00:0.00:0:0.00:0.00:0.00	T:0:0.00:0.00:0.00:0:0:0.00:0.00:0.00:0:0.00:0.00:0.00	A
556	MT656	MT656	clinical	SureSelectXT_Target_Enrichment	SureSelect_Human_All_Exon_V6	Novaseq6000_S2	123.99	14.582812482	1	0.997	0.993	0.987	chrM_ucsc.hg19	16571	850754	8507.54	51.34	44.3108	3101804739	60456963	37	A:37:56.76:37.00:0.00:22:15:0.56:0.00:0.00:22:0.46:100.54:0.46	C:0:0.00:0.00:0.00:0:0:0.00:0.00:0.00:0:0.00:0.00:0.00	G:0:0.00:0.00:0.00:0:0:0.00:0.00:0.00:0:0.00:0.00:0.00	T:0:0.00:0.00:0.00:0:0:0.00:0.00:0.00:0:0.00:0.00:0.00	A
557	MT657	MT657	clinical	SureSelectXT_Target_Enrichment	SureSelect_Human_All_Exon_V6	Novaseq6000_S2	94.96	11.436105972	0.998	0.992	0.986	0.974	chrM_ucsc.hg19	16571	625290	6252.9	37.734	32.8807	3101804739	60456963	37	A:37:54.59:36.68:0.00:19:18:0.48:0.00:0.89:19:0.52:100.73:0.49	C:0:0.00:0.00:0.00:0:0:0.00:0.00:0.00:0:0.00:0.00:0.00	G:0:0.00:0.00:0.00:0:0:0.00:0.00:0.00:0:0.00:0.00:0.00	T:0:0.00:0.00:0.00:0:0:0.00:0.00:0.00:0:0.00:0.00:0.00	A
558	MT658	MT658	clinical	SureSelectXT_Target_Enrichment	SureSelect_Human_All_Exon_V6	Novaseq6000_S2	84.54	9.945512622	0.998	0.991	0.983	0.968	chrM_ucsc.hg19	16571	689986	6899.86	41.6381	36.4051	3101804739	60456963	33	A:32:56.28:35.50:0.00:15:17:0.45:0.01:8.34:15:0.28:100.56:0.32	C:0:0.00:0.00:0.00:0:0:0.00:0.00:0.00:0:0.00:0.00:0.00	G:0:0.00:0.00:0.00:0:0:0.00:0.00:0.00:0:0.00:0.00:0.00	T:1:59.00:11.00:0.00:0:1:0.96:0.08:69.00:0:0.00:79.00:0.38	A
559	MT659	MT659	clinical	SureSelectXT_Target_Enrichment	SureSelect_Human_All_Exon_V6	Novaseq6000_S2	98.55	11.83872106	1	0.995	0.989	0.979	chrM_ucsc.hg19	16571	539458	5394.58	32.5543	28.2359	3101804739	60456963	20	A:20:53.20:35.10:1.25:13:7:0.44:0.00:0.55:13:0.47:100.60:0.54	C:0:0.00:0.00:0.00:0:0:0.00:0.00:0.00:0:0.00:0.00:0.00	G:0:0.00:0.00:0.00:0:0:0.00:0.00:0.00:0:0.00:0.00:0.00	T:0:0.00:0.00:0.00:0:0:0.00:0.00:0.00:0:0.00:0.00:0.00	A
560	MT660	MT660	clinical	SureSelectXT_Target_Enrichment	SureSelect_Human_All_Exon_V6	Novaseq6000_S2	138.90	16.12309258	1	0.997	0.994	0.989	chrM_ucsc.hg19	16571	818869	8188.69	49.4158	41.9405	3101804739	60456963	26	A:0:0.00:0.00:0.00:0:0:0.00:0.00:0.00:0:0.00:0.00:0.00	C:0:0.00:0.00:0.00:0:0:0.00:0.00:0.00:0:0.00:0.00:0.00	G:26:53.69:35.08:0.00:15:11:0.40:0.01:36.77:15:0.50:100.73:0.53	T:0:0.00:0.00:0.00:0:0:0.00:0.00:0.00:0:0.00:0.00:0.00	G
561	MT661	MT661	clinical	SureSelectXT_Target_Enrichment	SureSelect_Human_All_Exon_V6	Novaseq6000_S2	127.91	14.859891438	1	0.997	0.994	0.989	chrM_ucsc.hg19	16571	1350079	13500.8	81.4724	70.0522	3101804739	60456963	81	A:81:54.84:36.23:0.00:39:42:0.50:0.00:1.68:39:0.41:100.58:0.45	C:0:0.00:0.00:0.00:0:0:0.00:0.00:0.00:0:0.00:0.00:0.00	G:0:0.00:0.00:0.00:0:0:0.00:0.00:0.00:0:0.00:0.00:0.00	T:0:0.00:0.00:0.00:0:0:0.00:0.00:0.00:0:0.00:0.00:0.00	A
562	MT662	MT662	clinical	SureSelectXT_Target_Enrichment	SureSelect_Human_All_Exon_V6	Novaseq6000_S2	140.67	16.039951804	0.998	0.995	0.992	0.987	chrM_ucsc.hg19	16571	980927	9809.27	59.1954	50.5331	3101804739	60456963	46	A:46:55.48:36.74:0.00:24:22:0.45:0.00:3.41:24:0.46:100.41:0.46	C:0:0.00:0.00:0.00:0:0:0.00:0.00:0.00:0:0.00:0.00:0.00	G:0:0.00:0.00:0.00:0:0:0.00:0.00:0.00:0:0.00:0.00:0.00	T:0:0.00:0.00:0.00:0:0:0.00:0.00:0.00:0:0.00:0.00:0.00	A
563	MT663	MT663	clinical	SureSelectXT_Target_Enrichment	SureSelect_Human_All_Exon_V6	Novaseq6000_S2	123.71	13.993693622	1	0.997	0.993	0.987	chrM_ucsc.hg19	16571	627825	6278.25	37.887	32.1547	3101804739	60456963	25	A:25:56.52:36.04:0.00:13:12:0.52:0.00:4.96:13:0.36:100.52:0.43	C:0:0.00:0.00:0.00:0:0:0.00:0.00:0.00:0:0.00:0.00:0.00	G:0:0.00:0.00:0.00:0:0:0.00:0.00:0.00:0:0.00:0.00:0.00	T:0:0.00:0.00:0.00:0:0:0.00:0.00:0.00:0:0.00:0.00:0.00	A
564	MT665	MT665	clinical	SureSelectXT_Target_Enrichment	SureSelect_Human_All_Exon_V6	Novaseq6000_S2	160.34	18.99566893	0.998	0.996	0.994	0.991	chrM_ucsc.hg19	16571	1487407	14874.1	89.7596	77.3709	3101804739	60456963	74	A:74:55.24:36.19:0.00:35:39:0.44:0.00:3.38:35:0.35:100.47:0.35	C:0:0.00:0.00:0.00:0:0:0.00:0.00:0.00:0:0.00:0.00:0.00	G:0:0.00:0.00:0.00:0:0:0.00:0.00:0.00:0:0.00:0.00:0.00	T:0:0.00:0.00:0.00:0:0:0.00:0.00:0.00:0:0.00:0.00:0.00	A
565	MT666	MT666	clinical	SureSelectXT_Target_Enrichment	SureSelect_Human_All_Exon_V6	Novaseq6000_S2	125.36	14.40372716	0.998	0.995	0.991	0.986	chrM_ucsc.hg19	16571	1115718	11157.2	67.3296	57.8234	3101804739	60456963	37	A:37:55.65:37.00:0.00:17:20:0.40:0.00:6.68:17:0.30:100.54:0.38	C:0:0.00:0.00:0.00:0:0:0.00:0.00:0.00:0:0.00:0.00:0.00	G:0:0.00:0.00:0.00:0:0:0.00:0.00:0.00:0:0.00:0.00:0.00	T:0:0.00:0.00:0.00:0:0:0.00:0.00:0.00:0:0.00:0.00:0.00	A
566	MT667	MT667	clinical	SureSelectXT_Target_Enrichment	SureSelect_Human_All_Exon_V6	Novaseq6000_S2	122.59	14.126931812	1	0.997	0.993	0.986	chrM_ucsc.hg19	16571	986273	9862.73	59.518	51.2183	3101804739	60456963	37	A:37:56.89:36.68:0.00:24:13:0.50:0.00:2.84:24:0.36:100.41:0.37	C:0:0.00:0.00:0.00:0:0:0.00:0.00:0.00:0:0.00:0.00:0.00	G:0:0.00:0.00:0.00:0:0:0.00:0.00:0.00:0:0.00:0.00:0.00	T:0:0.00:0.00:0.00:0:0:0.00:0.00:0.00:0:0.00:0.00:0.00	A
567	MT668	MT668	clinical	SureSelectXT_Target_Enrichment	SureSelect_Human_All_Exon_V6	Novaseq6000_S2	181.50	21.489927964	1	0.998	0.997	0.994	chrM_ucsc.hg19	16571	1743420	17434.2	105.209	88.7559	3101804739	60456963	89	A:89:56.63:36.71:0.00:45:44:0.55:0.00:4.25:45:0.36:100.45:0.43	C:0:0.00:0.00:0.00:0:0:0.00:0.00:0.00:0:0.00:0.00:0.00	G:0:0.00:0.00:0.00:0:0:0.00:0.00:0.00:0:0.00:0.00:0.00	T:0:0.00:0.00:0.00:0:0:0.00:0.00:0.00:0:0.00:0.00:0.00	A
568	MT669	MT669	clinical	SureSelectXT_Target_Enrichment	SureSelect_Human_All_Exon_V6	Novaseq6000_S2	120.30	13.608845646	0.998	0.994	0.99	0.984	chrM_ucsc.hg19	16571	543238	5432.38	32.7824	28.2931	3101804739	60456963	27	A:27:56.07:36.04:0.00:14:13:0.47:0.00:4.19:14:0.52:100.00:0.48	C:0:0.00:0.00:0.00:0:0:0.00:0.00:0.00:0:0.00:0.00:0.00	G:0:0.00:0.00:0.00:0:0:0.00:0.00:0.00:0:0.00:0.00:0.00	T:0:0.00:0.00:0.00:0:0:0.00:0.00:0.00:0:0.00:0.00:0.00	A
569	MT671	MT671	clinical	SureSelectXT_Target_Enrichment	SureSelect_Human_All_Exon_V6	Novaseq6000_S2	125.96	14.214245302	1	0.997	0.994	0.988	chrM_ucsc.hg19	16571	1008154	10081.5	60.8384	52.3994	3101804739	60456963	47	A:47:55.70:37.00:0.00:26:21:0.46:0.00:1.72:26:0.36:100.49:0.38	C:0:0.00:0.00:0.00:0:0:0.00:0.00:0.00:0:0.00:0.00:0.00	G:0:0.00:0.00:0.00:0:0:0.00:0.00:0.00:0:0.00:0.00:0.00	T:0:0.00:0.00:0.00:0:0:0.00:0.00:0.00:0:0.00:0.00:0.00	A
570	MT672	MT672	clinical	SureSelectXT_Target_Enrichment	SureSelect_Human_All_Exon_V6	Novaseq6000_S2	118.08	13.673027106	0.998	0.994	0.991	0.985	chrM_ucsc.hg19	16571	717652	7176.52	43.3077	37.5294	3101804739	60456963	46	A:46:53.74:36.43:0.15:30:16:0.45:0.00:3.26:30:0.52:100.59:0.45	C:0:0.00:0.00:0.00:0:0:0.00:0.00:0.00:0:0.00:0.00:0.00	G:0:0.00:0.00:0.00:0:0:0.00:0.00:0.00:0:0.00:0.00:0.00	T:0:0.00:0.00:0.00:0:0:0.00:0.00:0.00:0:0.00:0.00:0.00	A
571	MT673	MT673	clinical	SureSelectXT_Target_Enrichment	SureSelect_Human_All_Exon_V6	Novaseq6000_S2	131.51	15.320948156	1	0.997	0.994	0.989	chrM_ucsc.hg19	16571	989155	9891.55	59.6919	51.3025	3101804739	60456963	45	A:45:56.67:36.47:0.00:26:19:0.51:0.00:1.56:26:0.32:99.00:0.41	C:0:0.00:0.00:0.00:0:0:0.00:0.00:0.00:0:0.00:0.00:0.00	G:0:0.00:0.00:0.00:0:0:0.00:0.00:0.00:0:0.00:0.00:0.00	T:0:0.00:0.00:0.00:0:0:0.00:0.00:0.00:0:0.00:0.00:0.00	A
572	MT674	MT674	clinical	SureSelectXT_Target_Enrichment	SureSelect_Human_All_Exon_V6	Novaseq6000_S2	109.92	12.682274272	0.998	0.994	0.99	0.983	chrM_ucsc.hg19	16571	759971	7599.71	45.8615	39.1599	3101804739	60456963	29	A:29:54.00:36.59:0.00:18:11:0.46:0.00:2.55:18:0.43:100.55:0.37	C:0:0.00:0.00:0.00:0:0:0.00:0.00:0.00:0:0.00:0.00:0.00	G:0:0.00:0.00:0.00:0:0:0.00:0.00:0.00:0:0.00:0.00:0.00	T:0:0.00:0.00:0.00:0:0:0.00:0.00:0.00:0:0.00:0.00:0.00	A
573	MT676	MT676	clinical	SureSelectXT_Target_Enrichment	SureSelect_Human_All_Exon_V6	Novaseq6000_S2	121.42	14.379748144	1	0.996	0.992	0.985	chrM_ucsc.hg19	16571	796182	7961.82	48.0467	41.3558	3101804739	60456963	46	A:46:57.20:36.48:0.00:28:18:0.54:0.00:0.24:28:0.43:100.57:0.47	C:0:0.00:0.00:0.00:0:0:0.00:0.00:0.00:0:0.00:0.00:0.00	G:0:0.00:0.00:0.00:0:0:0.00:0.00:0.00:0:0.00:0.00:0.00	T:0:0.00:0.00:0.00:0:0:0.00:0.00:0.00:0:0.00:0.00:0.00	A
574	MT677	MT677	clinical	SureSelectXT_Target_Enrichment	SureSelect_Human_All_Exon_V6	Novaseq6000_S2	100.67	11.705994334	0.998	0.993	0.986	0.976	chrM_ucsc.hg19	16571	439901	4399.01	26.5464	22.8514	3101804739	60456963	22	A:22:57.86:35.91:0.00:16:6:0.48:0.00:1.50:16:0.33:100.59:0.41	C:0:0.00:0.00:0.00:0:0:0.00:0.00:0.00:0:0.00:0.00:0.00	G:0:0.00:0.00:0.00:0:0:0.00:0.00:0.00:0:0.00:0.00:0.00	T:0:0.00:0.00:0.00:0:0:0.00:0.00:0.00:0:0.00:0.00:0.00	A
575	MT679	MT679	clinical	SureSelectXT_Target_Enrichment	SureSelect_Human_All_Exon_V6	Novaseq6000_S2	113.34	13.105199652	1	0.996	0.991	0.983	chrM_ucsc.hg19	16571	542256	5422.56	32.7232	28.1669	3101804739	60456963	30	A:30:57.67:37.00:0.00:13:17:0.54:0.00:2.57:13:0.35:100.70:0.45	C:0:0.00:0.00:0.00:0:0:0.00:0.00:0.00:0:0.00:0.00:0.00	G:0:0.00:0.00:0.00:0:0:0.00:0.00:0.00:0:0.00:0.00:0.00	T:0:0.00:0.00:0.00:0:0:0.00:0.00:0.00:0:0.00:0.00:0.00	A
576	MT680	MT680	clinical	SureSelectXT_Target_Enrichment	SureSelect_Human_All_Exon_V6	Novaseq6000_S2	110.45	12.77226911	0.998	0.993	0.988	0.980	chrM_ucsc.hg19	16571	757150	7571.5	45.6912	39.3473	3101804739	60456963	42	A:42:54.81:36.71:0.00:23:19:0.55:0.00:3.17:23:0.29:100.50:0.36	C:0:0.00:0.00:0.00:0:0:0.00:0.00:0.00:0:0.00:0.00:0.00	G:0:0.00:0.00:0.00:0:0:0.00:0.00:0.00:0:0.00:0.00:0.00	T:0:0.00:0.00:0.00:0:0:0.00:0.00:0.00:0:0.00:0.00:0.00	A
577	MT681	MT681	clinical	SureSelectXT_Target_Enrichment	SureSelect_Human_All_Exon_V6	Novaseq6000_S2	108.54	13.297372352	0.998	0.994	0.989	0.979	chrM_ucsc.hg19	16571	925179	9251.79	55.8312	48.8486	3101804739	60456963	37	A:37:55.54:37.00:0.00:20:17:0.53:0.00:2.38:20:0.49:100.57:0.50	C:0:0.00:0.00:0.00:0:0:0.00:0.00:0.00:0:0.00:0.00:0.00	G:0:0.00:0.00:0.00:0:0:0.00:0.00:0.00:0:0.00:0.00:0.00	T:0:0.00:0.00:0.00:0:0:0.00:0.00:0.00:0:0.00:0.00:0.00	A
578	MT716	MT716	clinical	SureSelectXT_Target_Enrichment	SureSelect_Human_All_Exon_V6	Novaseq6000_S2	121.06	14.150305232	1	0.997	0.994	0.987	chrM_ucsc.hg19	16571	954687	9546.87	57.6119	49.0804	3101804739	60456963	49	A:49:55.29:37.00:0.53:28:21:0.57:0.00:4.90:28:0.43:100.47:0.44	C:0:0.00:0.00:0.00:0:0:0.00:0.00:0.00:0:0.00:0.00:0.00	G:0:0.00:0.00:0.00:0:0:0.00:0.00:0.00:0:0.00:0.00:0.00	T:0:0.00:0.00:0.00:0:0:0.00:0.00:0.00:0:0.00:0.00:0.00	A
579	MT717	MT717	clinical	SureSelectXT_Target_Enrichment	SureSelect_Human_All_Exon_V6	Novaseq6000_S2	111.86	12.981358098	0.998	0.995	0.991	0.984	chrM_ucsc.hg19	16571	1495259	14952.6	90.2335	77.7753	3101804739	60456963	73	A:73:56.77:36.67:0.00:43:30:0.57:0.00:0.96:43:0.47:100.55:0.44	C:0:0.00:0.00:0.00:0:0:0.00:0.00:0.00:0:0.00:0.00:0.00	G:0:0.00:0.00:0.00:0:0:0.00:0.00:0.00:0:0.00:0.00:0.00	T:0:0.00:0.00:0.00:0:0:0.00:0.00:0.00:0:0.00:0.00:0.00	A
580	MT718	MT718	clinical	SureSelectXT_Target_Enrichment	SureSelect_Human_All_Exon_V6	Novaseq6000_S2	137.18	16.334179954	1	0.997	0.995	0.990	chrM_ucsc.hg19	16571	1433822	14338.2	86.526	74.9856	3101804739	60456963	82	A:82:56.44:36.71:0.00:47:35:0.51:0.00:0.59:47:0.37:100.28:0.38	C:0:0.00:0.00:0.00:0:0:0.00:0.00:0.00:0:0.00:0.00:0.00	G:0:0.00:0.00:0.00:0:0:0.00:0.00:0.00:0:0.00:0.00:0.00	T:0:0.00:0.00:0.00:0:0:0.00:0.00:0.00:0:0.00:0.00:0.00	A
581	MT719	MT719	clinical	SureSelectXT_Target_Enrichment	SureSelect_Human_All_Exon_V6	Novaseq6000_S2	125.44	15.05419039	0.998	0.995	0.992	0.988	chrM_ucsc.hg19	16571	465894	4658.94	28.115	24.3791	3101804739	60456963	28	A:28:55.36:36.57:0.00:18:10:0.54:0.00:3.04:18:0.44:100.46:0.41	C:0:0.00:0.00:0.00:0:0:0.00:0.00:0.00:0:0.00:0.00:0.00	G:0:0.00:0.00:0.00:0:0:0.00:0.00:0.00:0:0.00:0.00:0.00	T:0:0.00:0.00:0.00:0:0:0.00:0.00:0.00:0:0.00:0.00:0.00	A
582	MT720	MT720	clinical	SureSelectXT_Target_Enrichment	SureSelect_Human_All_Exon_V6	Novaseq6000_S2	139.74	17.440904624	1	0.997	0.995	0.991	chrM_ucsc.hg19	16571	987714	9877.14	59.6049	52.6436	3101804739	60456963	46	A:46:56.02:36.74:0.00:27:19:0.51:0.00:0.72:27:0.36:100.57:0.38	C:0:0.00:0.00:0.00:0:0:0.00:0.00:0.00:0:0.00:0.00:0.00	G:0:0.00:0.00:0.00:0:0:0.00:0.00:0.00:0:0.00:0.00:0.00	T:0:0.00:0.00:0.00:0:0:0.00:0.00:0.00:0:0.00:0.00:0.00	A
583	MT721	MT721	clinical	SureSelectXT_Target_Enrichment	SureSelect_Human_All_Exon_V6	Novaseq6000_S2	132.83	15.592048114	0.998	0.995	0.992	0.988	chrM_ucsc.hg19	16571	1581959	15819.6	95.4655	82.9237	3101804739	60456963	100	A:100:54.29:36.76:0.00:58:42:0.47:0.00:0.55:58:0.36:100.71:0.39	C:0:0.00:0.00:0.00:0:0:0.00:0.00:0.00:0:0.00:0.00:0.00	G:0:0.00:0.00:0.00:0:0:0.00:0.00:0.00:0:0.00:0.00:0.00	T:0:0.00:0.00:0.00:0:0:0.00:0.00:0.00:0:0.00:0.00:0.00	A
584	MT722	MT722	clinical	SureSelectXT_Target_Enrichment	SureSelect_Human_All_Exon_V6	Novaseq6000_S2	129.63	15.175730154	0.998	0.995	0.992	0.987	chrM_ucsc.hg19	16571	807660	8076.6	48.7393	42.0152	3101804739	60456963	27	A:27:55.44:37.00:0.00:14:13:0.48:0.00:2.59:14:0.46:97.81:0.44	C:0:0.00:0.00:0.00:0:0:0.00:0.00:0.00:0:0.00:0.00:0.00	G:0:0.00:0.00:0.00:0:0:0.00:0.00:0.00:0:0.00:0.00:0.00	T:0:0.00:0.00:0.00:0:0:0.00:0.00:0.00:0:0.00:0.00:0.00	A
585	MT724	MT724	clinical	SureSelectXT_Target_Enrichment	SureSelect_Human_All_Exon_V6	Novaseq6000_S2	131.09	16.049266024	1	0.997	0.994	0.990	chrM_ucsc.hg19	16571	184393	1843.93	11.1275	9.84092	3101804739	60456963	11	A:11:56.18:37.00:0.00:6:5:0.47:0.01:0.00:6:0.33:100.55:0.42	C:0:0.00:0.00:0.00:0:0:0.00:0.00:0.00:0:0.00:0.00:0.00	G:0:0.00:0.00:0.00:0:0:0.00:0.00:0.00:0:0.00:0.00:0.00	T:0:0.00:0.00:0.00:0:0:0.00:0.00:0.00:0:0.00:0.00:0.00	A
586	MT725	MT725	clinical	SureSelectXT_Target_Enrichment	SureSelect_Human_All_Exon_V6	Novaseq6000_S2	119.35	14.30508147	0.998	0.995	0.991	0.986	chrM_ucsc.hg19	16571	1005414	10054.1	60.6731	53.2238	3101804739	60456963	63	A:63:55.84:36.21:0.00:35:28:0.49:0.00:1.05:35:0.46:99.51:0.45	C:0:0.00:0.00:0.00:0:0:0.00:0.00:0.00:0:0.00:0.00:0.00	G:0:0.00:0.00:0.00:0:0:0.00:0.00:0.00:0:0.00:0.00:0.00	T:0:0.00:0.00:0.00:0:0:0.00:0.00:0.00:0:0.00:0.00:0.00	A
587	MT727	MT727	clinical	SureSelectXT_Target_Enrichment	SureSelect_Human_All_Exon_V6	Novaseq6000_S2	128.34	15.517021072	1	0.997	0.993	0.988	chrM_ucsc.hg19	16571	498555	4985.55	30.086	26.2409	3101804739	60456963	20	A:20:54.80:37.00:0.00:15:5:0.47:0.00:0.00:15:0.45:99.85:0.43	C:0:0.00:0.00:0.00:0:0:0.00:0.00:0.00:0:0.00:0.00:0.00	G:0:0.00:0.00:0.00:0:0:0.00:0.00:0.00:0:0.00:0.00:0.00	T:0:0.00:0.00:0.00:0:0:0.00:0.00:0.00:0:0.00:0.00:0.00	A
588	MT728	MT728	clinical	SureSelectXT_Target_Enrichment	SureSelect_Human_All_Exon_V6	Novaseq6000_S2	124.01	14.92238236	0.998	0.994	0.991	0.985	chrM_ucsc.hg19	16571	752363	7523.63	45.4024	39.3913	3101804739	60456963	54	A:54:53.85:37.00:0.48:25:29:0.45:0.00:0.20:25:0.51:100.35:0.49	C:0:0.00:0.00:0.00:0:0:0.00:0.00:0.00:0:0.00:0.00:0.00	G:0:0.00:0.00:0.00:0:0:0.00:0.00:0.00:0:0.00:0.00:0.00	T:0:0.00:0.00:0.00:0:0:0.00:0.00:0.00:0:0.00:0.00:0.00	A
589	MT729	MT729	clinical	SureSelectXT_Target_Enrichment	SureSelect_Human_All_Exon_V6	Novaseq6000_S2	132.32	16.43016591	0.998	0.995	0.992	0.987	chrM_ucsc.hg19	16571	182591	1825.91	11.0187	9.51732	3101804739	60456963	10	A:10:56.00:37.00:0.00:6:4:0.31:0.00:0.00:6:0.35:100.30:0.39	C:0:0.00:0.00:0.00:0:0:0.00:0.00:0.00:0:0.00:0.00:0.00	G:0:0.00:0.00:0.00:0:0:0.00:0.00:0.00:0:0.00:0.00:0.00	T:0:0.00:0.00:0.00:0:0:0.00:0.00:0.00:0:0.00:0.00:0.00	A
590	MT730	MT730	clinical	SureSelectXT_Target_Enrichment	SureSelect_Human_All_Exon_V6	Novaseq6000_S2	139.32	16.542170062	0.998	0.995	0.993	0.989	chrM_ucsc.hg19	16571	831901	8319.01	50.2022	43.5705	3101804739	60456963	56	A:56:56.43:36.11:0.00:35:21:0.49:0.00:0.98:35:0.32:100.66:0.33	C:0:0.00:0.00:0.00:0:0:0.00:0.00:0.00:0:0.00:0.00:0.00	G:0:0.00:0.00:0.00:0:0:0.00:0.00:0.00:0:0.00:0.00:0.00	T:0:0.00:0.00:0.00:0:0:0.00:0.00:0.00:0:0.00:0.00:0.00	A
591	MT731	MT731	clinical	SureSelectXT_Target_Enrichment	SureSelect_Human_All_Exon_V6	Novaseq6000_S2	195.04	26.090169106	0.998	0.996	0.995	0.994	chrM_ucsc.hg19	16571	1544347	15443.5	93.1958	81.0616	3101804739	60456963	79	A:79:55.70:36.52:0.00:39:40:0.40:0.00:7.06:39:0.41:100.59:0.45	C:0:0.00:0.00:0.00:0:0:0.00:0.00:0.00:0:0.00:0.00:0.00	G:0:0.00:0.00:0.00:0:0:0.00:0.00:0.00:0:0.00:0.00:0.00	T:0:0.00:0.00:0.00:0:0:0.00:0.00:0.00:0:0.00:0.00:0.00	A
592	MT732	MT732	clinical	SureSelectXT_Target_Enrichment	SureSelect_Human_All_Exon_V6	Novaseq6000_S2	157.18	19.303839726	0.998	0.996	0.994	0.992	chrM_ucsc.hg19	16571	706633	7066.33	42.6427	37.1821	3101804739	60456963	43	A:43:57.37:36.40:0.00:21:22:0.59:0.00:1.79:21:0.34:100.70:0.39	C:0:0.00:0.00:0.00:0:0:0.00:0.00:0.00:0:0.00:0.00:0.00	G:0:0.00:0.00:0.00:0:0:0.00:0.00:0.00:0:0.00:0.00:0.00	T:0:0.00:0.00:0.00:0:0:0.00:0.00:0.00:0:0.00:0.00:0.00	A
593	MT733	MT733	clinical	SureSelectXT_Target_Enrichment	SureSelect_Human_All_Exon_V6	Novaseq6000_S2	127.64	14.942412882	0.998	0.995	0.991	0.986	chrM_ucsc.hg19	16571	1067593	10675.9	64.4254	54.825	3101804739	60456963	55	A:55:56.31:36.13:0.00:33:22:0.46:0.00:1.73:33:0.39:100.55:0.43	C:0:0.00:0.00:0.00:0:0:0.00:0.00:0.00:0:0.00:0.00:0.00	G:0:0.00:0.00:0.00:0:0:0.00:0.00:0.00:0:0.00:0.00:0.00	T:0:0.00:0.00:0.00:0:0:0.00:0.00:0.00:0:0.00:0.00:0.00	A
594	MT734	MT734	clinical	SureSelectXT_Target_Enrichment	SureSelect_Human_All_Exon_V6	Novaseq6000_S2	115.92	13.711836154	1	0.996	0.991	0.983	chrM_ucsc.hg19	16571	491352	4913.52	29.6513	25.7281	3101804739	60456963	19	A:19:56.32:36.37:0.00:14:5:0.46:0.00:0.00:14:0.43:100.58:0.46	C:0:0.00:0.00:0.00:0:0:0.00:0.00:0.00:0:0.00:0.00:0.00	G:0:0.00:0.00:0.00:0:0:0.00:0.00:0.00:0:0.00:0.00:0.00	T:0:0.00:0.00:0.00:0:0:0.00:0.00:0.00:0:0.00:0.00:0.00	A
595	MT735	MT735	clinical	SureSelectXT_Target_Enrichment	SureSelect_Human_All_Exon_V6	Novaseq6000_S2	123.93	14.261078396	1	0.996	0.992	0.986	chrM_ucsc.hg19	16571	826003	8260.03	49.8463	43.3089	3101804739	60456963	49	A:49:55.96:37.00:0.00:28:21:0.52:0.00:0.67:28:0.34:100.59:0.34	C:0:0.00:0.00:0.00:0:0:0.00:0.00:0.00:0:0.00:0.00:0.00	G:0:0.00:0.00:0.00:0:0:0.00:0.00:0.00:0:0.00:0.00:0.00	T:0:0.00:0.00:0.00:0:0:0.00:0.00:0.00:0:0.00:0.00:0.00	A
596	MT737	MT737	clinical	SureSelectXT_Target_Enrichment	SureSelect_Human_All_Exon_V6	Novaseq6000_S2	128.01	15.278066384	1	0.997	0.993	0.987	chrM_ucsc.hg19	16571	735462	7354.62	44.3825	37.5635	3101804739	60456963	33	A:33:55.76:36.27:0.00:20:13:0.51:0.01:6.18:20:0.40:100.48:0.45	C:0:0.00:0.00:0.00:0:0:0.00:0.00:0.00:0:0.00:0.00:0.00	G:0:0.00:0.00:0.00:0:0:0.00:0.00:0.00:0:0.00:0.00:0.00	T:0:0.00:0.00:0.00:0:0:0.00:0.00:0.00:0:0.00:0.00:0.00	A
597	MT738	MT738	clinical	SureSelectXT_Target_Enrichment	SureSelect_Human_All_Exon_V6	Novaseq6000_S2	117.41	13.522893434	0.998	0.994	0.99	0.983	chrM_ucsc.hg19	16571	758976	7589.76	45.8014	39.9185	3101804739	60456963	49	A:49:54.16:36.51:0.00:26:23:0.52:0.00:5.57:26:0.46:100.61:0.46	C:0:0.00:0.00:0.00:0:0:0.00:0.00:0.00:0:0.00:0.00:0.00	G:0:0.00:0.00:0.00:0:0:0.00:0.00:0.00:0:0.00:0.00:0.00	T:0:0.00:0.00:0.00:0:0:0.00:0.00:0.00:0:0.00:0.00:0.00	A
598	MT739	MT739	clinical	SureSelectXT_Target_Enrichment	SureSelect_Human_All_Exon_V6	Novaseq6000_S2	101.72	11.63546361	1	0.996	0.99	0.979	chrM_ucsc.hg19	16571	635404	6354.04	38.3444	33.1706	3101804739	60456963	22	A:22:51.64:37.00:0.00:10:12:0.47:0.00:5.55:10:0.32:100.91:0.42	C:0:0.00:0.00:0.00:0:0:0.00:0.00:0.00:0:0.00:0.00:0.00	G:0:0.00:0.00:0.00:0:0:0.00:0.00:0.00:0:0.00:0.00:0.00	T:0:0.00:0.00:0.00:0:0:0.00:0.00:0.00:0:0.00:0.00:0.00	A
599	MT740	MT740	clinical	SureSelectXT_Target_Enrichment	SureSelect_Human_All_Exon_V6	Novaseq6000_S2	97.04	10.84369532	0.998	0.992	0.986	0.974	chrM_ucsc.hg19	16571	654504	6545.04	39.497	34.2074	3101804739	60456963	42	A:42:57.36:36.71:0.00:22:20:0.49:0.00:0.00:22:0.35:100.52:0.44	C:0:0.00:0.00:0.00:0:0:0.00:0.00:0.00:0:0.00:0.00:0.00	G:0:0.00:0.00:0.00:0:0:0.00:0.00:0.00:0:0.00:0.00:0.00	T:0:0.00:0.00:0.00:0:0:0.00:0.00:0.00:0:0.00:0.00:0.00	A
600	MT742	MT742	clinical	SureSelectXT_Target_Enrichment	SureSelect_Human_All_Exon_V6	Novaseq6000_S2	129.34	15.528042798	1	0.997	0.994	0.988	chrM_ucsc.hg19	16571	870622	8706.22	52.5389	44.9299	3101804739	60456963	57	A:56:55.39:36.79:0.00:33:23:0.46:0.00:0.86:33:0.44:100.48:0.44	C:0:0.00:0.00:0.00:0:0:0.00:0.00:0.00:0:0.00:0.00:0.00	G:0:0.00:0.00:0.00:0:0:0.00:0.00:0.00:0:0.00:0.00:0.00	T:1:60.00:11.00:0.00:0:1:0.77:0.03:33.00:0:0.00:101.00:0.61	A
601	MT743	MT743	clinical	SureSelectXT_Target_Enrichment	SureSelect_Human_All_Exon_V6	Novaseq6000_S2	116.17	13.215700116	0.998	0.994	0.99	0.983	chrM_ucsc.hg19	16571	860778	8607.78	51.9448	45.0856	3101804739	60456963	37	A:37:55.19:37.00:0.00:26:11:0.46:0.00:1.97:26:0.45:100.62:0.45	C:0:0.00:0.00:0.00:0:0:0.00:0.00:0.00:0:0.00:0.00:0.00	G:0:0.00:0.00:0.00:0:0:0.00:0.00:0.00:0:0.00:0.00:0.00	T:0:0.00:0.00:0.00:0:0:0.00:0.00:0.00:0:0.00:0.00:0.00	A
602	MT744	MT744	clinical	SureSelectXT_Target_Enrichment	SureSelect_Human_All_Exon_V6	Novaseq6000_S2	117.40	14.028466912	0.998	0.994	0.991	0.985	chrM_ucsc.hg19	16571	672670	6726.7	40.5932	35.3386	3101804739	60456963	31	A:31:55.42:36.61:0.00:13:18:0.35:0.00:2.74:13:0.47:100.52:0.52	C:0:0.00:0.00:0.00:0:0:0.00:0.00:0.00:0:0.00:0.00:0.00	G:0:0.00:0.00:0.00:0:0:0.00:0.00:0.00:0:0.00:0.00:0.00	T:0:0.00:0.00:0.00:0:0:0.00:0.00:0.00:0:0.00:0.00:0.00	A
603	MT745	MT745	clinical	SureSelectXT_Target_Enrichment	SureSelect_Human_All_Exon_V6	Novaseq6000_S2	126.71	14.099822604	1	0.996	0.992	0.985	chrM_ucsc.hg19	16571	1114704	11147	67.2684	57.8499	3101804739	60456963	51	A:51:55.04:37.00:0.00:26:25:0.45:0.00:2.00:26:0.49:100.53:0.45	C:0:0.00:0.00:0.00:0:0:0.00:0.00:0.00:0:0.00:0.00:0.00	G:0:0.00:0.00:0.00:0:0:0.00:0.00:0.00:0:0.00:0.00:0.00	T:0:0.00:0.00:0.00:0:0:0.00:0.00:0.00:0:0.00:0.00:0.00	A
604	MT746	MT746	clinical	SureSelectXT_Target_Enrichment	SureSelect_Human_All_Exon_V6	Novaseq6000_S2	145.74	16.24528238	1	0.998	0.995	0.990	chrM_ucsc.hg19	16571	770974	7709.74	46.5255	38.7417	3101804739	60456963	53	A:53:57.00:36.28:0.00:25:28:0.49:0.00:0.62:25:0.33:100.49:0.40	C:0:0.00:0.00:0.00:0:0:0.00:0.00:0.00:0:0.00:0.00:0.00	G:0:0.00:0.00:0.00:0:0:0.00:0.00:0.00:0:0.00:0.00:0.00	T:0:0.00:0.00:0.00:0:0:0.00:0.00:0.00:0:0.00:0.00:0.00	A
605	MT747	MT747	clinical	SureSelectXT_Target_Enrichment	SureSelect_Human_All_Exon_V6	Novaseq6000_S2	129.72	15.220794132	1	0.998	0.994	0.989	chrM_ucsc.hg19	16571	410726	4107.26	24.7858	21.0262	3101804739	60456963	19	A:19:56.58:37.00:0.00:10:9:0.41:0.00:0.58:10:0.42:100.00:0.48	C:0:0.00:0.00:0.00:0:0:0.00:0.00:0.00:0:0.00:0.00:0.00	G:0:0.00:0.00:0.00:0:0:0.00:0.00:0.00:0:0.00:0.00:0.00	T:0:0.00:0.00:0.00:0:0:0.00:0.00:0.00:0:0.00:0.00:0.00	A
606	MT748	MT748	clinical	SureSelectXT_Target_Enrichment	SureSelect_Human_All_Exon_V6	Novaseq6000_S2	125.08	14.002072178	1	0.997	0.994	0.988	chrM_ucsc.hg19	16571	8011918	80119.2	483.49	418.203	3101804739	60456963	406	A:406:55.65:36.57:0.12:218:188:0.49:0.00:1.93:218:0.46:100.53:0.47	C:0:0.00:0.00:0.00:0:0:0.00:0.00:0.00:0:0.00:0.00:0.00	G:0:0.00:0.00:0.00:0:0:0.00:0.00:0.00:0:0.00:0.00:0.00	T:0:0.00:0.00:0.00:0:0:0.00:0.00:0.00:0:0.00:0.00:0.00	A
607	MT1000	MT1000	clinical	SureSelectXT_Target_Enrichment	SureSelect_Human_All_Exon_V6	Novaseq6000_S2	141.80	16.683566224	0.998	0.995	0.993	0.989	chrM_ucsc.hg19	16571	1654016	16540.2	99.8139	83.6406	3101804739	60456963	65	A:65:55.20:36.26:0.00:38:27:0.46:0.00:2.26:38:0.52:100.48:0.50	C:0:0.00:0.00:0.00:0:0:0.00:0.00:0.00:0:0.00:0.00:0.00	G:0:0.00:0.00:0.00:0:0:0.00:0.00:0.00:0:0.00:0.00:0.00	T:0:0.00:0.00:0.00:0:0:0.00:0.00:0.00:0:0.00:0.00:0.00	A
608	MT1001	MT1001	clinical	SureSelectXT_Target_Enrichment	SureSelect_Human_All_Exon_V6	Novaseq6000_S2	127.21	14.276359696	0.997	0.994	0.991	0.985	chrM_ucsc.hg19	16571	1471452	14714.5	88.7968	73.0503	3101804739	60456963	78	A:78:56.44:36.54:0.00:38:40:0.48:0.00:1.74:38:0.37:100.59:0.43	C:0:0.00:0.00:0.00:0:0:0.00:0.00:0.00:0:0.00:0.00:0.00	G:0:0.00:0.00:0.00:0:0:0.00:0.00:0.00:0:0.00:0.00:0.00	T:0:0.00:0.00:0.00:0:0:0.00:0.00:0.00:0:0.00:0.00:0.00	A
609	MT1002	MT1002	clinical	SureSelectXT_Target_Enrichment	SureSelect_Human_All_Exon_V6	Novaseq6000_S2	132.99	15.442035036	1	0.997	0.993	0.986	chrM_ucsc.hg19	16571	938807	9388.07	56.6536	47.0725	3101804739	60456963	56	A:56:55.88:36.79:0.00:39:17:0.51:0.00:3.16:39:0.39:100.68:0.41	C:0:0.00:0.00:0.00:0:0:0.00:0.00:0.00:0:0.00:0.00:0.00	G:0:0.00:0.00:0.00:0:0:0.00:0.00:0.00:0:0.00:0.00:0.00	T:0:0.00:0.00:0.00:0:0:0.00:0.00:0.00:0:0.00:0.00:0.00	A
610	MT1003	MT1003	clinical	SureSelectXT_Target_Enrichment	SureSelect_Human_All_Exon_V6	Novaseq6000_S2	116.98	13.367359292	1	0.996	0.991	0.983	chrM_ucsc.hg19	16571	1746895	17469	105.419	85.7787	3101804739	60456963	82	A:82:56.30:35.78:0.32:48:34:0.47:0.00:2.32:48:0.39:100.63:0.42	C:0:0.00:0.00:0.00:0:0:0.00:0.00:0.00:0:0.00:0.00:0.00	G:0:0.00:0.00:0.00:0:0:0.00:0.00:0.00:0:0.00:0.00:0.00	T:0:0.00:0.00:0.00:0:0:0.00:0.00:0.00:0:0.00:0.00:0.00	A
611	MT1004	MT1004	clinical	SureSelectXT_Target_Enrichment	SureSelect_Human_All_Exon_V6	Novaseq6000_S2	#N/A	#N/A	#N/A	#N/A	#N/A	#N/A	chrM_ucsc.hg19	16571	873814	8738.14	52.7315	44.6967	3101804739	60456963	44	A:44:55.20:36.41:0.00:25:19:0.49:0.00:2.59:25:0.49:100.36:0.46	C:0:0.00:0.00:0.00:0:0:0.00:0.00:0.00:0:0.00:0.00:0.00	G:0:0.00:0.00:0.00:0:0:0.00:0.00:0.00:0:0.00:0.00:0.00	T:0:0.00:0.00:0.00:0:0:0.00:0.00:0.00:0:0.00:0.00:0.00	A
612	MT1005	MT1005	clinical	SureSelectXT_Target_Enrichment	SureSelect_Human_All_Exon_V6	Novaseq6000_S2	144.04	17.196379382	0.998	0.995	0.993	0.989	chrM_ucsc.hg19	16571	1146492	11464.9	69.1867	58.6226	3101804739	60456963	72	A:72:56.14:35.94:0.00:39:33:0.45:0.00:2.18:39:0.35:100.46:0.38	C:0:0.00:0.00:0.00:0:0:0.00:0.00:0.00:0:0.00:0.00:0.00	G:0:0.00:0.00:0.00:0:0:0.00:0.00:0.00:0:0.00:0.00:0.00	T:0:0.00:0.00:0.00:0:0:0.00:0.00:0.00:0:0.00:0.00:0.00	A
613	MT1006	MT1006	clinical	SureSelectXT_Target_Enrichment	SureSelect_Human_All_Exon_V6	Novaseq6000_S2	100.23	11.893438416	1	0.995	0.988	0.977	chrM_ucsc.hg19	16571	514555	5145.55	31.0515	26.223	3101804739	60456963	18	A:18:55.28:37.00:0.00:11:7:0.49:0.00:5.44:11:0.50:100.72:0.48	C:0:0.00:0.00:0.00:0:0:0.00:0.00:0.00:0:0.00:0.00:0.00	G:0:0.00:0.00:0.00:0:0:0.00:0.00:0.00:0:0.00:0.00:0.00	T:0:0.00:0.00:0.00:0:0:0.00:0.00:0.00:0:0.00:0.00:0.00	A
614	MT1007	MT1007	clinical	SureSelectXT_Target_Enrichment	SureSelect_Human_All_Exon_V6	Novaseq6000_S2	153.75	13.362315556	0.936	0.903	0.897	0.892	chrM_ucsc.hg19	16571	835520	8355.2	50.4206	41.8508	3101804739	60456963	41	A:41:55.12:35.83:0.00:18:23:0.46:0.00:0.80:18:0.53:100.41:0.47	C:0:0.00:0.00:0.00:0:0:0.00:0.00:0.00:0:0.00:0.00:0.00	G:0:0.00:0.00:0.00:0:0:0.00:0.00:0.00:0:0.00:0.00:0.00	T:0:0.00:0.00:0.00:0:0:0.00:0.00:0.00:0:0.00:0.00:0.00	A
615	MT1008	MT1008	clinical	SureSelectXT_Target_Enrichment	SureSelect_Human_All_Exon_V6	Novaseq6000_S2	107.82	12.494705354	0.998	0.993	0.987	0.978	chrM_ucsc.hg19	16571	837953	8379.53	50.5674	41.9326	3101804739	60456963	42	A:42:55.62:36.14:0.00:20:22:0.51:0.00:0.52:20:0.52:100.76:0.54	C:0:0.00:0.00:0.00:0:0:0.00:0.00:0.00:0:0.00:0.00:0.00	G:0:0.00:0.00:0.00:0:0:0.00:0.00:0.00:0:0.00:0.00:0.00	T:0:0.00:0.00:0.00:0:0:0.00:0.00:0.00:0:0.00:0.00:0.00	A
616	MT1009	MT1009	clinical	SureSelectXT_Target_Enrichment	SureSelect_Human_All_Exon_V6	Novaseq6000_S2	133.81	16.285768028	1	0.997	0.994	0.989	chrM_ucsc.hg19	16571	1114070	11140.7	67.2301	56.3237	3101804739	60456963	63	A:63:56.46:36.81:0.00:41:22:0.50:0.00:0.87:41:0.39:100.75:0.37	C:0:0.00:0.00:0.00:0:0:0.00:0.00:0.00:0:0.00:0.00:0.00	G:0:0.00:0.00:0.00:0:0:0.00:0.00:0.00:0:0.00:0.00:0.00	T:0:0.00:0.00:0.00:0:0:0.00:0.00:0.00:0:0.00:0.00:0.00	A
617	MT1010	MT1010	clinical	SureSelectXT_Target_Enrichment	SureSelect_Human_All_Exon_V6	Novaseq6000_S2	127.52	14.818332564	0.998	0.994	0.99	0.984	chrM_ucsc.hg19	16571	913544	9135.44	55.1291	45.9884	3101804739	60456963	75	A:75:56.37:36.33:0.00:48:27:0.43:0.00:1.76:48:0.35:100.69:0.38	C:0:0.00:0.00:0.00:0:0:0.00:0.00:0.00:0:0.00:0.00:0.00	G:0:0.00:0.00:0.00:0:0:0.00:0.00:0.00:0:0.00:0.00:0.00	T:0:0.00:0.00:0.00:0:0:0.00:0.00:0.00:0:0.00:0.00:0.00	A
618	MT1011	MT1011	clinical	SureSelectXT_Target_Enrichment	SureSelect_Human_All_Exon_V6	Novaseq6000_S2	134.14	15.853766586	1	0.997	0.994	0.988	chrM_ucsc.hg19	16571	1372977	13729.8	82.8542	68.4477	3101804739	60456963	88	A:88:55.91:36.59:0.11:49:39:0.50:0.00:1.67:49:0.45:100.51:0.47	C:0:0.00:0.00:0.00:0:0:0.00:0.00:0.00:0:0.00:0.00:0.00	G:0:0.00:0.00:0.00:0:0:0.00:0.00:0.00:0:0.00:0.00:0.00	T:0:0.00:0.00:0.00:0:0:0.00:0.00:0.00:0:0.00:0.00:0.00	A
619	MT1012	MT1012	clinical	SureSelectXT_Target_Enrichment	SureSelect_Human_All_Exon_V6	Novaseq6000_S2	106.85	12.568534334	0.998	0.993	0.988	0.979	chrM_ucsc.hg19	16571	997068	9970.68	60.1695	50.4928	3101804739	60456963	64	A:64:56.05:36.59:0.41:37:27:0.53:0.00:2.53:37:0.35:100.55:0.37	C:0:0.00:0.00:0.00:0:0:0.00:0.00:0.00:0:0.00:0.00:0.00	G:0:0.00:0.00:0.00:0:0:0.00:0.00:0.00:0:0.00:0.00:0.00	T:0:0.00:0.00:0.00:0:0:0.00:0.00:0.00:0:0.00:0.00:0.00	A
620	MT1013	MT1013	clinical	SureSelectXT_Target_Enrichment	SureSelect_Human_All_Exon_V6	Novaseq6000_S2	111.80	12.822902632	1	0.996	0.99	0.980	chrM_ucsc.hg19	16571	1168149	11681.5	70.4936	58.9375	3101804739	60456963	67	A:67:56.70:36.46:0.00:31:36:0.51:0.00:0.49:31:0.36:100.66:0.42	C:0:0.00:0.00:0.00:0:0:0.00:0.00:0.00:0:0.00:0.00:0.00	G:0:0.00:0.00:0.00:0:0:0.00:0.00:0.00:0:0.00:0.00:0.00	T:0:0.00:0.00:0.00:0:0:0.00:0.00:0.00:0:0.00:0.00:0.00	A
621	MT1014	MT1014	clinical	SureSelectXT_Target_Enrichment	SureSelect_Human_All_Exon_V6	Novaseq6000_S2	113.37	12.909466298	1	0.996	0.99	0.982	chrM_ucsc.hg19	16571	1422820	14228.2	85.862	70.9334	3101804739	60456963	64	A:64:54.91:36.22:0.08:39:25:0.48:0.00:1.72:39:0.47:100.52:0.45	C:0:0.00:0.00:0.00:0:0:0.00:0.00:0.00:0:0.00:0.00:0.00	G:0:0.00:0.00:0.00:0:0:0.00:0.00:0.00:0:0.00:0.00:0.00	T:0:0.00:0.00:0.00:0:0:0.00:0.00:0.00:0:0.00:0.00:0.00	A
622	MT1015	MT1015	clinical	SureSelectXT_Target_Enrichment	SureSelect_Human_All_Exon_V6	Novaseq6000_S2	153.57	18.04901411	1	0.998	0.995	0.992	chrM_ucsc.hg19	16571	2289893	22898.9	138.187	113.962	3101804739	60456963	142	A:141:56.31:36.48:0.00:79:62:0.51:0.00:3.00:79:0.38:100.30:0.40	C:0:0.00:0.00:0.00:0:0:0.00:0.00:0.00:0:0.00:0.00:0.00	G:0:0.00:0.00:0.00:0:0:0.00:0.00:0.00:0:0.00:0.00:0.00	T:1:60.00:11.00:0.00:0:1:0.83:0.01:11.00:0:0.00:101.00:0.42	A
623	MT1016	MT1016	clinical	SureSelectXT_Target_Enrichment	SureSelect_Human_All_Exon_V6	Novaseq6000_S2	149.19	17.366865766	1	0.997	0.994	0.990	chrM_ucsc.hg19	16571	1285664	12856.6	77.5852	64.1792	3101804739	60456963	70	A:70:56.81:36.66:0.00:32:38:0.51:0.00:1.10:32:0.43:100.43:0.47	C:0:0.00:0.00:0.00:0:0:0.00:0.00:0.00:0:0.00:0.00:0.00	G:0:0.00:0.00:0.00:0:0:0.00:0.00:0.00:0:0.00:0.00:0.00	T:0:0.00:0.00:0.00:0:0:0.00:0.00:0.00:0:0.00:0.00:0.00	A
624	MT1017	MT1017	clinical	SureSelectXT_Target_Enrichment	SureSelect_Human_All_Exon_V6	Novaseq6000_S2	116.97	13.404341856	1	0.997	0.992	0.984	chrM_ucsc.hg19	16571	1010985	10109.9	61.0093	49.8348	3101804739	60456963	62	A:62:55.63:37.00:0.00:40:22:0.53:0.00:2.26:40:0.45:100.42:0.43	C:0:0.00:0.00:0.00:0:0:0.00:0.00:0.00:0:0.00:0.00:0.00	G:0:0.00:0.00:0.00:0:0:0.00:0.00:0.00:0:0.00:0.00:0.00	T:0:0.00:0.00:0.00:0:0:0.00:0.00:0.00:0:0.00:0.00:0.00	A
625	MT1018	MT1018	clinical	SureSelectXT_Target_Enrichment	SureSelect_Human_All_Exon_V6	Novaseq6000_S2	120.25	13.358424024	1	0.996	0.991	0.981	chrM_ucsc.hg19	16571	1173464	11734.6	70.8143	57.7019	3101804739	60456963	73	A:73:55.82:37.00:0.00:41:32:0.45:0.00:1.85:41:0.35:100.48:0.38	C:0:0.00:0.00:0.00:0:0:0.00:0.00:0.00:0:0.00:0.00:0.00	G:0:0.00:0.00:0.00:0:0:0.00:0.00:0.00:0:0.00:0.00:0.00	T:0:0.00:0.00:0.00:0:0:0.00:0.00:0.00:0:0.00:0.00:0.00	A
626	MT1019	MT1019	clinical	SureSelectXT_Target_Enrichment	SureSelect_Human_All_Exon_V6	Novaseq6000_S2	101.52	12.258069626	0.998	0.993	0.987	0.976	chrM_ucsc.hg19	16571	579184	5791.84	34.9517	29.5676	3101804739	60456963	40	A:40:56.12:37.00:0.00:21:19:0.47:0.00:0.28:21:0.35:100.60:0.41	C:0:0.00:0.00:0.00:0:0:0.00:0.00:0.00:0:0.00:0.00:0.00	G:0:0.00:0.00:0.00:0:0:0.00:0.00:0.00:0:0.00:0.00:0.00	T:0:0.00:0.00:0.00:0:0:0.00:0.00:0.00:0:0.00:0.00:0.00	A
627	MT1020	MT1020	clinical	SureSelectXT_Target_Enrichment	SureSelect_Human_All_Exon_V6	Novaseq6000_S2	114.09	13.021461158	1	0.995	0.989	0.980	chrM_ucsc.hg19	16571	699915	6999.15	42.2374	34.2989	3101804739	60456963	49	A:49:56.86:37.00:0.00:28:21:0.51:0.00:1.57:28:0.33:100.47:0.40	C:0:0.00:0.00:0.00:0:0:0.00:0.00:0.00:0:0.00:0.00:0.00	G:0:0.00:0.00:0.00:0:0:0.00:0.00:0.00:0:0.00:0.00:0.00	T:0:0.00:0.00:0.00:0:0:0.00:0.00:0.00:0:0.00:0.00:0.00	A
628	MT1021	MT1021	clinical	SureSelectXT_Target_Enrichment	SureSelect_Human_All_Exon_V6	Novaseq6000_S2	100.32	11.8952952	1	0.995	0.989	0.979	chrM_ucsc.hg19	16571	320176	3201.76	19.3215	16.2806	3101804739	60456963	23	A:23:53.78:35.87:0.00:10:13:0.65:0.00:7.70:10:0.40:100.52:0.41	C:0:0.00:0.00:0.00:0:0:0.00:0.00:0.00:0:0.00:0.00:0.00	G:0:0.00:0.00:0.00:0:0:0.00:0.00:0.00:0:0.00:0.00:0.00	T:0:0.00:0.00:0.00:0:0:0.00:0.00:0.00:0:0.00:0.00:0.00	A
629	MT1022	MT1022	clinical	SureSelectXT_Target_Enrichment	SureSelect_Human_All_Exon_V6	Novaseq6000_S2	129.18	15.382165064	0.998	0.995	0.992	0.987	chrM_ucsc.hg19	16571	1246231	12462.3	75.2056	62.6448	3101804739	60456963	76	A:76:56.93:36.66:0.00:33:43:0.50:0.01:6.11:33:0.31:100.57:0.44	C:0:0.00:0.00:0.00:0:0:0.00:0.00:0.00:0:0.00:0.00:0.00	G:0:0.00:0.00:0.00:0:0:0.00:0.00:0.00:0:0.00:0.00:0.00	T:0:0.00:0.00:0.00:0:0:0.00:0.00:0.00:0:0.00:0.00:0.00	A
630	MT1024	MT1024	clinical	SureSelectXT_Target_Enrichment	SureSelect_Human_All_Exon_V6	Novaseq6000_S2	123.53	14.837487012	1	0.997	0.993	0.986	chrM_ucsc.hg19	16571	948306	9483.06	57.2269	46.898	3101804739	60456963	44	A:44:55.61:36.73:0.57:28:16:0.49:0.00:2.82:28:0.45:100.66:0.47	C:0:0.00:0.00:0.00:0:0:0.00:0.00:0.00:0:0.00:0.00:0.00	G:0:0.00:0.00:0.00:0:0:0.00:0.00:0.00:0:0.00:0.00:0.00	T:0:0.00:0.00:0.00:0:0:0.00:0.00:0.00:0:0.00:0.00:0.00	A
631	MT1025	MT1025	clinical	SureSelectXT_Target_Enrichment	SureSelect_Human_All_Exon_V6	Novaseq6000_S2	108.02	11.915288352	0.998	0.992	0.986	0.976	chrM_ucsc.hg19	16571	512820	5128.2	30.9468	25.4744	3101804739	60456963	26	A:26:57.65:37.00:0.00:11:15:0.43:0.00:1.27:11:0.19:99.81:0.39	C:0:0.00:0.00:0.00:0:0:0.00:0.00:0.00:0:0.00:0.00:0.00	G:0:0.00:0.00:0.00:0:0:0.00:0.00:0.00:0:0.00:0.00:0.00	T:0:0.00:0.00:0.00:0:0:0.00:0.00:0.00:0:0.00:0.00:0.00	A
632	MT1026	MT1026	clinical	SureSelectXT_Target_Enrichment	SureSelect_Human_All_Exon_V6	Novaseq6000_S2	92.97	11.070059752	1	0.993	0.985	0.972	chrM_ucsc.hg19	16571	344258	3442.58	20.7747	17.8466	3101804739	60456963	18	A:18:57.22:37.00:0.00:13:5:0.62:0.00:2.06:13:0.48:100.28:0.52	C:0:0.00:0.00:0.00:0:0:0.00:0.00:0.00:0:0.00:0.00:0.00	G:0:0.00:0.00:0.00:0:0:0.00:0.00:0.00:0:0.00:0.00:0.00	T:0:0.00:0.00:0.00:0:0:0.00:0.00:0.00:0:0.00:0.00:0.00	A
633	MT1027	MT1027	clinical	SureSelectXT_Target_Enrichment	SureSelect_Human_All_Exon_V6	Novaseq6000_S2	109.71	12.769396872	0.998	0.993	0.988	0.980	chrM_ucsc.hg19	16571	877448	8774.48	52.9508	44.5433	3101804739	60456963	42	A:42:54.24:36.71:0.24:27:15:0.48:0.00:1.05:27:0.44:100.52:0.45	C:0:0.00:0.00:0.00:0:0:0.00:0.00:0.00:0:0.00:0.00:0.00	G:0:0.00:0.00:0.00:0:0:0.00:0.00:0.00:0:0.00:0.00:0.00	T:0:0.00:0.00:0.00:0:0:0.00:0.00:0.00:0:0.00:0.00:0.00	A
634	MT1028	MT1028	clinical	SureSelectXT_Target_Enrichment	SureSelect_Human_All_Exon_V6	Novaseq6000_S2	110.64	12.479023084	1	0.995	0.99	0.980	chrM_ucsc.hg19	16571	1248033	12480.3	75.3143	61.503	3101804739	60456963	71	A:71:55.72:36.30:0.00:37:34:0.51:0.00:3.83:37:0.44:100.48:0.44	C:0:0.00:0.00:0.00:0:0:0.00:0.00:0.00:0:0.00:0.00:0.00	G:0:0.00:0.00:0.00:0:0:0.00:0.00:0.00:0:0.00:0.00:0.00	T:0:0.00:0.00:0.00:0:0:0.00:0.00:0.00:0:0.00:0.00:0.00	A
635	MT1029	MT1029	clinical	SureSelectXT_Target_Enrichment	SureSelect_Human_All_Exon_V6	Novaseq6000_S2	#N/A	#N/A	#N/A	#N/A	#N/A	#N/A	chrM_ucsc.hg19	16571	2300800	23008	138.845	115.953	3101804739	60456963	109	A:108:54.93:36.44:0.30:60:48:0.48:0.00:2.86:60:0.43:100.76:0.41	C:0:0.00:0.00:0.00:0:0:0.00:0.00:0.00:0:0.00:0.00:0.00	G:0:0.00:0.00:0.00:0:0:0.00:0.00:0.00:0:0.00:0.00:0.00	T:1:45.00:11.00:0.00:0:1:0.50:0.13:160.00:0:0.00:101.00:0.25	A
636	MT1030	MT1030	clinical	SureSelectXT_Target_Enrichment	SureSelect_Human_All_Exon_V6	Novaseq6000_S2	103.81	12.25946989	0.997	0.993	0.988	0.978	chrM_ucsc.hg19	16571	1254136	12541.4	75.6826	61.9309	3101804739	60456963	67	A:67:56.45:36.07:0.00:33:34:0.51:0.00:0.49:33:0.33:100.57:0.40	C:0:0.00:0.00:0.00:0:0:0.00:0.00:0.00:0:0.00:0.00:0.00	G:0:0.00:0.00:0.00:0:0:0.00:0.00:0.00:0:0.00:0.00:0.00	T:0:0.00:0.00:0.00:0:0:0.00:0.00:0.00:0:0.00:0.00:0.00	A
637	MT1031	MT1031	clinical	SureSelectXT_Target_Enrichment	SureSelect_Human_All_Exon_V6	Novaseq6000_S2	111.02	13.101844432	1	0.996	0.99	0.981	chrM_ucsc.hg19	16571	848959	8489.59	51.2316	40.7931	3101804739	60456963	40	A:40:55.47:36.40:0.00:22:18:0.51:0.00:2.12:22:0.33:100.75:0.36	C:0:0.00:0.00:0.00:0:0:0.00:0.00:0.00:0:0.00:0.00:0.00	G:0:0.00:0.00:0.00:0:0:0.00:0.00:0.00:0:0.00:0.00:0.00	T:0:0.00:0.00:0.00:0:0:0.00:0.00:0.00:0:0.00:0.00:0.00	A
638	MT1032	MT1032	clinical	SureSelectXT_Target_Enrichment	SureSelect_Human_All_Exon_V6	Novaseq6000_S2	112.14	13.524718706	0.997	0.994	0.99	0.983	chrM_ucsc.hg19	16571	1848246	18482.5	111.535	92.9141	3101804739	60456963	87	A:87:56.60:36.86:0.00:48:39:0.54:0.00:1.06:48:0.40:100.48:0.41	C:0:0.00:0.00:0.00:0:0:0.00:0.00:0.00:0:0.00:0.00:0.00	G:0:0.00:0.00:0.00:0:0:0.00:0.00:0.00:0:0.00:0.00:0.00	T:0:0.00:0.00:0.00:0:0:0.00:0.00:0.00:0:0.00:0.00:0.00	A
639	MT1034	MT1034	clinical	SureSelectXT_Target_Enrichment	SureSelect_Human_All_Exon_V6	Novaseq6000_S2	130.47	15.689938324	1	0.997	0.994	0.988	chrM_ucsc.hg19	16571	1160654	11606.5	70.0413	57.2025	3101804739	60456963	25	A:25:55.68:37.00:0.00:13:12:0.59:0.00:0.44:13:0.59:100.28:0.49	C:0:0.00:0.00:0.00:0:0:0.00:0.00:0.00:0:0.00:0.00:0.00	G:0:0.00:0.00:0.00:0:0:0.00:0.00:0.00:0:0.00:0.00:0.00	T:0:0.00:0.00:0.00:0:0:0.00:0.00:0.00:0:0.00:0.00:0.00	A
640	MT1035	MT1035	clinical	SureSelectXT_Target_Enrichment	SureSelect_Human_All_Exon_V6	Novaseq6000_S2	128.59	15.308274272	0.998	0.995	0.992	0.987	chrM_ucsc.hg19	16571	1645323	16453.2	99.2893	82.1458	3101804739	60456963	58	A:58:56.66:36.79:0.00:29:29:0.54:0.00:2.28:29:0.29:100.48:0.38	C:0:0.00:0.00:0.00:0:0:0.00:0.00:0.00:0:0.00:0.00:0.00	G:0:0.00:0.00:0.00:0:0:0.00:0.00:0.00:0:0.00:0.00:0.00	T:0:0.00:0.00:0.00:0:0:0.00:0.00:0.00:0:0.00:0.00:0.00	A
641	MT1037	MT1037	clinical	SureSelectXT_Target_Enrichment	SureSelect_Human_All_Exon_V6	Novaseq6000_S2	142.66	17.379508744	1	0.998	0.995	0.990	chrM_ucsc.hg19	16571	1480409	14804.1	89.3374	72.9254	3101804739	60456963	71	A:71:53.89:36.66:0.00:43:28:0.41:0.00:1.72:43:0.46:100.55:0.42	C:0:0.00:0.00:0.00:0:0:0.00:0.00:0.00:0:0.00:0.00:0.00	G:0:0.00:0.00:0.00:0:0:0.00:0.00:0.00:0:0.00:0.00:0.00	T:0:0.00:0.00:0.00:0:0:0.00:0.00:0.00:0:0.00:0.00:0.00	A
642	MT1038	MT1038	clinical	SureSelectXT_Target_Enrichment	SureSelect_Human_All_Exon_V6	Novaseq6000_S2	132.03	15.934479726	0.998	0.995	0.992	0.988	chrM_ucsc.hg19	16571	1646114	16461.1	99.3371	81.8797	3101804739	60456963	74	A:74:57.08:36.16:0.35:45:29:0.47:0.00:1.45:45:0.31:100.65:0.39	C:0:0.00:0.00:0.00:0:0:0.00:0.00:0.00:0:0.00:0.00:0.00	G:0:0.00:0.00:0.00:0:0:0.00:0.00:0.00:0:0.00:0.00:0.00	T:0:0.00:0.00:0.00:0:0:0.00:0.00:0.00:0:0.00:0.00:0.00	A
643	MT1040	MT1040	clinical	SureSelectXT_Target_Enrichment	SureSelect_Human_All_Exon_V6	Novaseq6000_S2	96.23	11.466005002	1	0.994	0.987	0.974	chrM_ucsc.hg19	16571	1059905	10599	63.9614	52.6474	3101804739	60456963	51	A:51:56.43:36.53:0.00:24:27:0.56:0.00:0.43:24:0.41:100.49:0.40	C:0:0.00:0.00:0.00:0:0:0.00:0.00:0.00:0:0.00:0.00:0.00	G:0:0.00:0.00:0.00:0:0:0.00:0.00:0.00:0:0.00:0.00:0.00	T:0:0.00:0.00:0.00:0:0:0.00:0.00:0.00:0:0.00:0.00:0.00	A
644	MT1041	MT1041	clinical	SureSelectXT_Target_Enrichment	SureSelect_Human_All_Exon_V6	Novaseq6000_S2	138.63	16.526774632	0.997	0.995	0.992	0.988	chrM_ucsc.hg19	16571	1602212	16022.1	96.6877	80.0203	3101804739	60456963	82	A:82:56.73:36.41:0.00:43:39:0.53:0.00:3.90:43:0.36:100.54:0.40	C:0:0.00:0.00:0.00:0:0:0.00:0.00:0.00:0:0.00:0.00:0.00	G:0:0.00:0.00:0.00:0:0:0.00:0.00:0.00:0:0.00:0.00:0.00	T:0:0.00:0.00:0.00:0:0:0.00:0.00:0.00:0:0.00:0.00:0.00	A
645	MT1042	MT1042	clinical	SureSelectXT_Target_Enrichment	SureSelect_Human_All_Exon_V6	Novaseq6000_S2	105.97	12.58509793	0.998	0.994	0.989	0.981	chrM_ucsc.hg19	16571	1645986	16459.9	99.3293	83.0854	3101804739	60456963	50	A:50:56.92:37.00:0.00:31:19:0.57:0.00:1.18:31:0.45:100.62:0.50	C:0:0.00:0.00:0.00:0:0:0.00:0.00:0.00:0:0.00:0.00:0.00	G:0:0.00:0.00:0.00:0:0:0.00:0.00:0.00:0:0.00:0.00:0.00	T:0:0.00:0.00:0.00:0:0:0.00:0.00:0.00:0:0.00:0.00:0.00	A
646	MT1043	MT1043	clinical	SureSelectXT_Target_Enrichment	SureSelect_Human_All_Exon_V6	Novaseq6000_S2	215.03	28.141333262	1	0.999	0.998	0.997	chrM_ucsc.hg19	16571	3513990	35139.9	212.057	178.482	3101804739	60456963	172	A:172:56.48:36.58:0.15:86:86:0.50:0.00:2.26:86:0.33:100.79:0.40	C:0:0.00:0.00:0.00:0:0:0.00:0.00:0.00:0:0.00:0.00:0.00	G:0:0.00:0.00:0.00:0:0:0.00:0.00:0.00:0:0.00:0.00:0.00	T:0:0.00:0.00:0.00:0:0:0.00:0.00:0.00:0:0.00:0.00:0.00	A
647	MT1045	MT1045	clinical	SureSelectXT_Target_Enrichment	SureSelect_Human_All_Exon_V6	Novaseq6000_S2	141.16	16.853669818	1	0.996	0.993	0.988	chrM_ucsc.hg19	16571	1512489	15124.9	91.2733	75.5317	3101804739	60456963	85	A:85:55.95:36.58:0.00:46:39:0.48:0.00:0.69:46:0.37:100.75:0.42	C:0:0.00:0.00:0.00:0:0:0.00:0.00:0.00:0:0.00:0.00:0.00	G:0:0.00:0.00:0.00:0:0:0.00:0.00:0.00:0:0.00:0.00:0.00	T:0:0.00:0.00:0.00:0:0:0.00:0.00:0.00:0:0.00:0.00:0.00	A
648	MT1046	MT1046	clinical	SureSelectXT_Target_Enrichment	SureSelect_Human_All_Exon_V6	Novaseq6000_S2	100.16	12.067928036	0.997	0.993	0.987	0.977	chrM_ucsc.hg19	16571	1105480	11054.8	66.7117	55.6752	3101804739	60456963	61	A:61:55.44:35.95:0.00:27:34:0.50:0.00:1.57:27:0.36:100.34:0.39	C:0:0.00:0.00:0.00:0:0:0.00:0.00:0.00:0:0.00:0.00:0.00	G:0:0.00:0.00:0.00:0:0:0.00:0.00:0.00:0:0.00:0.00:0.00	T:0:0.00:0.00:0.00:0:0:0.00:0.00:0.00:0:0.00:0.00:0.00	A
649	MT1048	MT1048	clinical	SureSelectXT_Target_Enrichment	SureSelect_Human_All_Exon_V6	Novaseq6000_S2	121.15	15.407864514	1	0.997	0.993	0.987	chrM_ucsc.hg19	16571	410469	4104.69	24.7703	19.1833	3101804739	60456963	10	A:9:55.67:37.00:0.00:4:5:0.42:0.00:0.00:4:0.27:100.67:0.51	C:0:0.00:0.00:0.00:0:0:0.00:0.00:0.00:0:0.00:0.00:0.00	G:0:0.00:0.00:0.00:0:0:0.00:0.00:0.00:0:0.00:0.00:0.00	T:1:60.00:25.00:0.00:0:1:0.24:0.01:25.00:0:0.00:101.00:0.88	A
650	MT1049	MT1049	clinical	SureSelectXT_Target_Enrichment	SureSelect_Human_All_Exon_V6	Novaseq6000_S2	184.48	23.437250586	0.998	0.996	0.994	0.992	chrM_ucsc.hg19	16571	2037755	20377.5	122.971	102.179	3101804739	60456963	104	A:103:55.95:36.65:0.00:68:35:0.47:0.00:1.44:68:0.42:100.45:0.44	C:0:0.00:0.00:0.00:0:0:0.00:0.00:0.00:0:0.00:0.00:0.00	G:0:0.00:0.00:0.00:0:0:0.00:0.00:0.00:0:0.00:0.00:0.00	T:1:47.00:11.00:0.00:0:1:0.65:0.06:80.00:0:0.00:101.00:0.33	A
651	MT1050	MT1050	clinical	SureSelectXT_Target_Enrichment	SureSelect_Human_All_Exon_V6	Novaseq6000_S2	144.60	17.497077794	1	0.998	0.995	0.991	chrM_ucsc.hg19	16571	1353825	13538.2	81.6984	66.9654	3101804739	60456963	70	A:70:55.46:36.49:0.37:36:34:0.46:0.00:0.84:36:0.33:100.43:0.43	C:0:0.00:0.00:0.00:0:0:0.00:0.00:0.00:0:0.00:0.00:0.00	G:0:0.00:0.00:0.00:0:0:0.00:0.00:0.00:0:0.00:0.00:0.00	T:0:0.00:0.00:0.00:0:0:0.00:0.00:0.00:0:0.00:0.00:0.00	A
652	MT1051	MT1051	clinical	SureSelectXT_Target_Enrichment	SureSelect_Human_All_Exon_V6	Novaseq6000_S2	114.35	14.008872306	0.997	0.994	0.991	0.984	chrM_ucsc.hg19	16571	2124768	21247.7	128.222	107.499	3101804739	60456963	100	A:100:55.28:36.38:0.00:62:38:0.50:0.00:3.05:62:0.43:100.42:0.44	C:0:0.00:0.00:0.00:0:0:0.00:0.00:0.00:0:0.00:0.00:0.00	G:0:0.00:0.00:0.00:0:0:0.00:0.00:0.00:0:0.00:0.00:0.00	T:0:0.00:0.00:0.00:0:0:0.00:0.00:0.00:0:0.00:0.00:0.00	A
653	MT1052	MT1052	clinical	SureSelectXT_Target_Enrichment	SureSelect_Human_All_Exon_V6	Novaseq6000_S2	151.67	18.152408012	0.998	0.996	0.993	0.990	chrM_ucsc.hg19	16571	1658194	16581.9	100.066	81.9433	3101804739	60456963	64	A:64:57.11:36.81:0.00:35:29:0.46:0.00:0.69:35:0.38:100.67:0.47	C:0:0.00:0.00:0.00:0:0:0.00:0.00:0.00:0:0.00:0.00:0.00	G:0:0.00:0.00:0.00:0:0:0.00:0.00:0.00:0:0.00:0.00:0.00	T:0:0.00:0.00:0.00:0:0:0.00:0.00:0.00:0:0.00:0.00:0.00	A
654	MT1053	MT1053	clinical	SureSelectXT_Target_Enrichment	SureSelect_Human_All_Exon_V6	Novaseq6000_S2	213.90	27.084777312	1	0.999	0.998	0.996	chrM_ucsc.hg19	16571	2370006	23700.1	143.021	118.351	3101804739	60456963	89	A:89:57.29:35.85:0.00:46:43:0.49:0.00:3.78:46:0.33:100.53:0.45	C:0:0.00:0.00:0.00:0:0:0.00:0.00:0.00:0:0.00:0.00:0.00	G:0:0.00:0.00:0.00:0:0:0.00:0.00:0.00:0:0.00:0.00:0.00	T:0:0.00:0.00:0.00:0:0:0.00:0.00:0.00:0:0.00:0.00:0.00	A
655	MT1054	MT1054	clinical	SureSelectXT_Target_Enrichment	SureSelect_Human_All_Exon_V6	Novaseq6000_S2	157.94	19.301481174	1	0.998	0.996	0.993	chrM_ucsc.hg19	16571	1737530	17375.3	104.854	86.5011	3101804739	60456963	73	A:73:56.75:36.84:0.00:39:34:0.51:0.00:0.81:39:0.39:100.66:0.43	C:0:0.00:0.00:0.00:0:0:0.00:0.00:0.00:0:0.00:0.00:0.00	G:0:0.00:0.00:0.00:0:0:0.00:0.00:0.00:0:0.00:0.00:0.00	T:0:0.00:0.00:0.00:0:0:0.00:0.00:0.00:0:0.00:0.00:0.00	A
656	MT1055	MT1055	clinical	SureSelectXT_Target_Enrichment	SureSelect_Human_All_Exon_V6	Novaseq6000_S2	155.23	19.099939916	1	0.998	0.996	0.993	chrM_ucsc.hg19	16571	5701368	57013.7	344.057	287.451	3101804739	60456963	288	A:288:56.20:36.49:0.00:157:131:0.49:0.00:2.07:157:0.40:100.52:0.44	C:0:0.00:0.00:0.00:0:0:0.00:0.00:0.00:0:0.00:0.00:0.00	G:0:0.00:0.00:0.00:0:0:0.00:0.00:0.00:0:0.00:0.00:0.00	T:0:0.00:0.00:0.00:0:0:0.00:0.00:0.00:0:0.00:0.00:0.00	A
657	MT1057	MT1057	clinical	SureSelectXT_Target_Enrichment	SureSelect_Human_All_Exon_V6	Novaseq6000_S2	111.15	12.792621216	0.998	0.994	0.99	0.982	chrM_ucsc.hg19	16571	827077	8270.77	49.9111	42.6884	3101804739	60456963	39	A:39:52.79:35.77:0.00:21:18:0.52:0.00:5.87:21:0.51:100.56:0.46	C:0:0.00:0.00:0.00:0:0:0.00:0.00:0.00:0:0.00:0.00:0.00	G:0:0.00:0.00:0.00:0:0:0.00:0.00:0.00:0:0.00:0.00:0.00	T:0:0.00:0.00:0.00:0:0:0.00:0.00:0.00:0:0.00:0.00:0.00	A
658	MT1059	MT1059	clinical	SureSelectXT_Target_Enrichment	SureSelect_Human_All_Exon_V6	Novaseq6000_S2	127.28	15.50058514	1	0.998	0.995	0.989	chrM_ucsc.hg19	16571	1418128	14181.3	85.5789	71.5494	3101804739	60456963	84	A:84:56.58:35.62:0.00:40:44:0.53:0.00:4.74:40:0.37:100.60:0.43	C:0:0.00:0.00:0.00:0:0:0.00:0.00:0.00:0:0.00:0.00:0.00	G:0:0.00:0.00:0.00:0:0:0.00:0.00:0.00:0:0.00:0.00:0.00	T:0:0.00:0.00:0.00:0:0:0.00:0.00:0.00:0:0.00:0.00:0.00	A
659	MT1060	MT1060	clinical	SureSelectXT_Target_Enrichment	SureSelect_Human_All_Exon_V6	Novaseq6000_S2	109.18	12.378643628	0.997	0.994	0.989	0.981	chrM_ucsc.hg19	16571	710441	7104.41	42.8725	36.4617	3101804739	60456963	40	A:40:54.45:36.40:0.00:18:22:0.41:0.00:3.10:18:0.50:100.65:0.52	C:0:0.00:0.00:0.00:0:0:0.00:0.00:0.00:0:0.00:0.00:0.00	G:0:0.00:0.00:0.00:0:0:0.00:0.00:0.00:0:0.00:0.00:0.00	T:0:0.00:0.00:0.00:0:0:0.00:0.00:0.00:0:0.00:0.00:0.00	A
660	MT1061	MT1061	clinical	SureSelectXT_Target_Enrichment	SureSelect_Human_All_Exon_V6	Novaseq6000_S2	116.81	13.680638062	0.997	0.994	0.99	0.984	chrM_ucsc.hg19	16571	726959	7269.59	43.8693	37.1782	3101804739	60456963	59	A:59:57.58:35.75:0.00:28:31:0.51:0.00:1.19:28:0.32:100.59:0.42	C:0:0.00:0.00:0.00:0:0:0.00:0.00:0.00:0:0.00:0.00:0.00	G:0:0.00:0.00:0.00:0:0:0.00:0.00:0.00:0:0.00:0.00:0.00	T:0:0.00:0.00:0.00:0:0:0.00:0.00:0.00:0:0.00:0.00:0.00	A
661	MT1062	MT1062	clinical	SureSelectXT_Target_Enrichment	SureSelect_Human_All_Exon_V6	Novaseq6000_S2	114.77	13.081612314	0.998	0.994	0.99	0.983	chrM_ucsc.hg19	16571	872186	8721.86	52.6333	44.1151	3101804739	60456963	57	A:57:56.23:36.33:0.00:31:26:0.54:0.00:1.35:31:0.38:100.68:0.41	C:0:0.00:0.00:0.00:0:0:0.00:0.00:0.00:0:0.00:0.00:0.00	G:0:0.00:0.00:0.00:0:0:0.00:0.00:0.00:0:0.00:0.00:0.00	T:0:0.00:0.00:0.00:0:0:0.00:0.00:0.00:0:0.00:0.00:0.00	A
662	MT1063	MT1063	clinical	SureSelectXT_Target_Enrichment	SureSelect_Human_All_Exon_V6	Novaseq6000_S2	132.40	15.081483822	0.998	0.995	0.992	0.987	chrM_ucsc.hg19	16571	1261815	12618.1	76.146	64.6189	3101804739	60456963	88	A:88:55.19:36.30:0.00:44:44:0.49:0.00:3.70:44:0.34:100.52:0.38	C:0:0.00:0.00:0.00:0:0:0.00:0.00:0.00:0:0.00:0.00:0.00	G:0:0.00:0.00:0.00:0:0:0.00:0.00:0.00:0:0.00:0.00:0.00	T:0:0.00:0.00:0.00:0:0:0.00:0.00:0.00:0:0.00:0.00:0.00	A
663	MT1064	MT1064	clinical	SureSelectXT_Target_Enrichment	SureSelect_Human_All_Exon_V6	Novaseq6000_S2	117.04	13.297509914	0.998	0.994	0.99	0.983	chrM_ucsc.hg19	16571	980347	9803.47	59.1604	50.1874	3101804739	60456963	55	A:55:55.60:36.56:0.00:32:23:0.46:0.00:2.05:32:0.46:100.64:0.43	C:0:0.00:0.00:0.00:0:0:0.00:0.00:0.00:0:0.00:0.00:0.00	G:0:0.00:0.00:0.00:0:0:0.00:0.00:0.00:0:0.00:0.00:0.00	T:0:0.00:0.00:0.00:0:0:0.00:0.00:0.00:0:0.00:0.00:0.00	A
664	MT1065	MT1065	clinical	SureSelectXT_Target_Enrichment	SureSelect_Human_All_Exon_V6	Novaseq6000_S2	103.95	11.890161976	1	0.995	0.989	0.978	chrM_ucsc.hg19	16571	693768	6937.68	41.8664	35.785	3101804739	60456963	37	A:37:55.86:35.27:0.00:20:17:0.50:0.00:4.16:20:0.36:99.51:0.36	C:0:0.00:0.00:0.00:0:0:0.00:0.00:0.00:0:0.00:0.00:0.00	G:0:0.00:0.00:0.00:0:0:0.00:0.00:0.00:0:0.00:0.00:0.00	T:0:0.00:0.00:0.00:0:0:0.00:0.00:0.00:0:0.00:0.00:0.00	A
665	MT1066	MT1066	clinical	SureSelectXT_Target_Enrichment	SureSelect_Human_All_Exon_V6	Novaseq6000_S2	112.66	12.860872168	0.998	0.994	0.989	0.981	chrM_ucsc.hg19	16571	769773	7697.73	46.453	39.71	3101804739	60456963	35	A:35:56.26:36.66:0.00:21:14:0.50:0.00:0.00:21:0.48:100.46:0.48	C:0:0.00:0.00:0.00:0:0:0.00:0.00:0.00:0:0.00:0.00:0.00	G:0:0.00:0.00:0.00:0:0:0.00:0.00:0.00:0:0.00:0.00:0.00	T:0:0.00:0.00:0.00:0:0:0.00:0.00:0.00:0:0.00:0.00:0.00	A
666	MT1067	MT1067	clinical	SureSelectXT_Target_Enrichment	SureSelect_Human_All_Exon_V6	Novaseq6000_S2	131.42	14.948004242	0.998	0.995	0.991	0.986	chrM_ucsc.hg19	16571	1068743	10687.4	64.4948	54.329	3101804739	60456963	57	A:57:55.68:37.00:0.00:30:27:0.44:0.00:2.58:30:0.29:100.77:0.33	C:0:0.00:0.00:0.00:0:0:0.00:0.00:0.00:0:0.00:0.00:0.00	G:0:0.00:0.00:0.00:0:0:0.00:0.00:0.00:0:0.00:0.00:0.00	T:0:0.00:0.00:0.00:0:0:0.00:0.00:0.00:0:0.00:0.00:0.00	A
667	MT1068	MT1068	clinical	SureSelectXT_Target_Enrichment	SureSelect_Human_All_Exon_V6	Novaseq6000_S2	102.74	11.909527514	0.997	0.993	0.988	0.978	chrM_ucsc.hg19	16571	962422	9624.22	58.0787	49.6671	3101804739	60456963	47	A:47:56.89:35.94:0.00:27:20:0.50:0.01:6.38:27:0.37:100.49:0.44	C:0:0.00:0.00:0.00:0:0:0.00:0.00:0.00:0:0.00:0.00:0.00	G:0:0.00:0.00:0.00:0:0:0.00:0.00:0.00:0:0.00:0.00:0.00	T:0:0.00:0.00:0.00:0:0:0.00:0.00:0.00:0:0.00:0.00:0.00	A
668	MT1069	MT1069	clinical	SureSelectXT_Target_Enrichment	SureSelect_Human_All_Exon_V6	Novaseq6000_S2	110.25	12.403711626	1	0.996	0.99	0.981	chrM_ucsc.hg19	16571	985489	9854.89	59.4707	49.6313	3101804739	60456963	54	A:54:56.28:35.37:0.00:32:22:0.48:0.00:2.26:32:0.36:100.78:0.39	C:0:0.00:0.00:0.00:0:0:0.00:0.00:0.00:0:0.00:0.00:0.00	G:0:0.00:0.00:0.00:0:0:0.00:0.00:0.00:0:0.00:0.00:0.00	T:0:0.00:0.00:0.00:0:0:0.00:0.00:0.00:0:0.00:0.00:0.00	A
669	MT1071	MT1071	clinical	SureSelectXT_Target_Enrichment	SureSelect_Human_All_Exon_V6	Novaseq6000_S2	103.90	11.76170755	1	0.996	0.989	0.978	chrM_ucsc.hg19	16571	827361	8273.61	49.9282	41.9007	3101804739	60456963	46	A:46:57.52:35.91:0.00:21:25:0.53:0.00:1.67:21:0.30:100.74:0.41	C:0:0.00:0.00:0.00:0:0:0.00:0.00:0.00:0:0.00:0.00:0.00	G:0:0.00:0.00:0.00:0:0:0.00:0.00:0.00:0:0.00:0.00:0.00	T:0:0.00:0.00:0.00:0:0:0.00:0.00:0.00:0:0.00:0.00:0.00	A
670	MT1072	MT1072	clinical	SureSelectXT_Target_Enrichment	SureSelect_Human_All_Exon_V6	Novaseq6000_S2	122.55	13.959386346	0.997	0.994	0.99	0.984	chrM_ucsc.hg19	16571	1164833	11648.3	70.2935	59.4617	3101804739	60456963	89	A:88:56.12:35.86:0.00:53:35:0.47:0.00:2.11:53:0.39:100.39:0.40	C:0:0.00:0.00:0.00:0:0:0.00:0.00:0.00:0:0.00:0.00:0.00	G:0:0.00:0.00:0.00:0:0:0.00:0.00:0.00:0:0.00:0.00:0.00	T:1:18.00:11.00:0.00:0:1:0.98:0.11:95.00:0:0.00:47.00:0.24	A
671	MT1073	MT1073	clinical	SureSelectXT_Target_Enrichment	SureSelect_Human_All_Exon_V6	Novaseq6000_S2	114.75	13.477688864	1	0.996	0.991	0.984	chrM_ucsc.hg19	16571	253463	2534.63	15.2956	12.8772	3101804739	60456963	13	A:13:57.69:36.08:0.00:5:8:0.48:0.00:0.00:5:0.16:100.77:0.41	C:0:0.00:0.00:0.00:0:0:0.00:0.00:0.00:0:0.00:0.00:0.00	G:0:0.00:0.00:0.00:0:0:0.00:0.00:0.00:0:0.00:0.00:0.00	T:0:0.00:0.00:0.00:0:0:0.00:0.00:0.00:0:0.00:0.00:0.00	A
672	MT1075	MT1075	clinical	SureSelectXT_Target_Enrichment	SureSelect_Human_All_Exon_V6	Novaseq6000_S2	143.03	16.684333016	1	0.998	0.995	0.990	chrM_ucsc.hg19	16571	930890	9308.9	56.1759	46.4851	3101804739	60456963	62	A:61:58.08:36.02:0.00:33:28:0.55:0.00:0.79:33:0.25:100.33:0.35	C:0:0.00:0.00:0.00:0:0:0.00:0.00:0.00:0:0.00:0.00:0.00	G:0:0.00:0.00:0.00:0:0:0.00:0.00:0.00:0:0.00:0.00:0.00	T:1:40.00:11.00:0.00:1:0:0.06:0.01:11.00:1:0.95:100.00:0.95	A
673	MT1076	MT1076	clinical	SureSelectXT_Target_Enrichment	SureSelect_Human_All_Exon_V6	Novaseq6000_S2	125.09	14.37439979	0.998	0.995	0.991	0.986	chrM_ucsc.hg19	16571	1088617	10886.2	65.6941	55.648	3101804739	60456963	55	A:55:55.69:34.96:0.00:30:25:0.48:0.00:4.20:30:0.39:100.58:0.42	C:0:0.00:0.00:0.00:0:0:0.00:0.00:0.00:0:0.00:0.00:0.00	G:0:0.00:0.00:0.00:0:0:0.00:0.00:0.00:0:0.00:0.00:0.00	T:0:0.00:0.00:0.00:0:0:0.00:0.00:0.00:0:0.00:0.00:0.00	A
674	MT1077	MT1077	clinical	SureSelectXT_Target_Enrichment	SureSelect_Human_All_Exon_V6	Novaseq6000_S2	130.65	15.082448776	0.998	0.995	0.992	0.987	chrM_ucsc.hg19	16571	1258280	12582.8	75.9326	63.4972	3101804739	60456963	68	A:68:56.26:35.56:0.00:35:33:0.48:0.00:3.34:35:0.31:100.56:0.37	C:0:0.00:0.00:0.00:0:0:0.00:0.00:0.00:0:0.00:0.00:0.00	G:0:0.00:0.00:0.00:0:0:0.00:0.00:0.00:0:0.00:0.00:0.00	T:0:0.00:0.00:0.00:0:0:0.00:0.00:0.00:0:0.00:0.00:0.00	A
675	MT1078	MT1078	clinical	SureSelectXT_Target_Enrichment	SureSelect_Human_All_Exon_V6	Novaseq6000_S2	136.78	16.211535048	1	0.997	0.995	0.990	chrM_ucsc.hg19	16571	1048475	10484.8	63.2717	53.3151	3101804739	60456963	61	A:61:56.13:36.18:0.00:24:37:0.49:0.00:1.33:24:0.28:100.56:0.40	C:0:0.00:0.00:0.00:0:0:0.00:0.00:0.00:0:0.00:0.00:0.00	G:0:0.00:0.00:0.00:0:0:0.00:0.00:0.00:0:0.00:0.00:0.00	T:0:0.00:0.00:0.00:0:0:0.00:0.00:0.00:0:0.00:0.00:0.00	A
676	MT1079	MT1079	clinical	SureSelectXT_Target_Enrichment	SureSelect_Human_All_Exon_V6	Novaseq6000_S2	117.19	13.67552019	0.998	0.994	0.99	0.984	chrM_ucsc.hg19	16571	683548	6835.48	41.2497	35.1235	3101804739	60456963	42	A:42:55.33:35.52:0.00:21:21:0.41:0.00:0.52:21:0.37:100.69:0.43	C:0:0.00:0.00:0.00:0:0:0.00:0.00:0.00:0:0.00:0.00:0.00	G:0:0.00:0.00:0.00:0:0:0.00:0.00:0.00:0:0.00:0.00:0.00	T:0:0.00:0.00:0.00:0:0:0.00:0.00:0.00:0:0.00:0.00:0.00	A
677	MT1080	MT1080	clinical	SureSelectXT_Target_Enrichment	SureSelect_Human_All_Exon_V6	Novaseq6000_S2	89.78	10.22932242	0.997	0.991	0.983	0.969	chrM_ucsc.hg19	16571	729938	7299.38	44.0491	37.1045	3101804739	60456963	34	A:34:55.03:37.00:0.00:21:13:0.52:0.00:0.65:21:0.47:100.62:0.45	C:0:0.00:0.00:0.00:0:0:0.00:0.00:0.00:0:0.00:0.00:0.00	G:0:0.00:0.00:0.00:0:0:0.00:0.00:0.00:0:0.00:0.00:0.00	T:0:0.00:0.00:0.00:0:0:0.00:0.00:0.00:0:0.00:0.00:0.00	A
678	MT1081	MT1081	clinical	SureSelectXT_Target_Enrichment	SureSelect_Human_All_Exon_V6	Novaseq6000_S2	126.90	14.556201002	0.998	0.994	0.991	0.984	chrM_ucsc.hg19	16571	1098317	10983.2	66.2795	55.5047	3101804739	60456963	54	A:53:55.85:36.77:0.00:34:19:0.52:0.00:3.34:34:0.45:100.81:0.47	C:0:0.00:0.00:0.00:0:0:0.00:0.00:0.00:0:0.00:0.00:0.00	G:0:0.00:0.00:0.00:0:0:0.00:0.00:0.00:0:0.00:0.00:0.00	T:1:60.00:11.00:0.00:0:1:0.51:0.02:22.00:0:0.00:101.00:0.74	A
679	MT1082	MT1082	clinical	SureSelectXT_Target_Enrichment	SureSelect_Human_All_Exon_V6	Novaseq6000_S2	127.20	14.785287788	1	0.997	0.994	0.988	chrM_ucsc.hg19	16571	1024401	10244	61.8189	52.1594	3101804739	60456963	60	A:60:54.35:35.73:0.00:32:28:0.51:0.01:8.38:32:0.34:100.13:0.39	C:0:0.00:0.00:0.00:0:0:0.00:0.00:0.00:0:0.00:0.00:0.00	G:0:0.00:0.00:0.00:0:0:0.00:0.00:0.00:0:0.00:0.00:0.00	T:0:0.00:0.00:0.00:0:0:0.00:0.00:0.00:0:0.00:0.00:0.00	A
680	MT1083	MT1083	clinical	SureSelectXT_Target_Enrichment	SureSelect_Human_All_Exon_V6	Novaseq6000_S2	132.30	15.489993876	0.998	0.995	0.992	0.987	chrM_ucsc.hg19	16571	923804	9238.04	55.7482	46.8497	3101804739	60456963	58	A:58:57.02:36.79:0.00:26:32:0.48:0.00:2.34:26:0.43:99.83:0.54	C:0:0.00:0.00:0.00:0:0:0.00:0.00:0.00:0:0.00:0.00:0.00	G:0:0.00:0.00:0.00:0:0:0.00:0.00:0.00:0:0.00:0.00:0.00	T:0:0.00:0.00:0.00:0:0:0.00:0.00:0.00:0:0.00:0.00:0.00	A
681	MT1084	MT1084	clinical	SureSelectXT_Target_Enrichment	SureSelect_Human_All_Exon_V6	Novaseq6000_S2	104.10	12.176648072	0.998	0.993	0.988	0.977	chrM_ucsc.hg19	16571	722230	7222.3	43.5839	36.1479	3101804739	60456963	60	A:60:56.52:36.40:0.00:32:28:0.50:0.00:2.15:32:0.44:100.55:0.48	C:0:0.00:0.00:0.00:0:0:0.00:0.00:0.00:0:0.00:0.00:0.00	G:0:0.00:0.00:0.00:0:0:0.00:0.00:0.00:0:0.00:0.00:0.00	T:0:0.00:0.00:0.00:0:0:0.00:0.00:0.00:0:0.00:0.00:0.00	A
682	MT1085	MT1085	clinical	SureSelectXT_Target_Enrichment	SureSelect_Human_All_Exon_V6	Novaseq6000_S2	131.59	15.150734068	1	0.997	0.994	0.989	chrM_ucsc.hg19	16571	951497	9514.97	57.4194	48.839	3101804739	60456963	61	A:61:56.54:36.61:0.00:38:23:0.49:0.00:0.18:38:0.42:100.43:0.42	C:0:0.00:0.00:0.00:0:0:0.00:0.00:0.00:0:0.00:0.00:0.00	G:0:0.00:0.00:0.00:0:0:0.00:0.00:0.00:0:0.00:0.00:0.00	T:0:0.00:0.00:0.00:0:0:0.00:0.00:0.00:0:0.00:0.00:0.00	A
683	MT1087	MT1087	clinical	SureSelectXT_Target_Enrichment	SureSelect_Human_All_Exon_V6	Novaseq6000_S2	112.06	12.845669446	1	0.996	0.991	0.983	chrM_ucsc.hg19	16571	1220837	12208.4	73.6731	61.8894	3101804739	60456963	70	A:70:56.19:36.29:0.00:33:37:0.47:0.00:0.94:33:0.39:100.77:0.46	C:0:0.00:0.00:0.00:0:0:0.00:0.00:0.00:0:0.00:0.00:0.00	G:0:0.00:0.00:0.00:0:0:0.00:0.00:0.00:0:0.00:0.00:0.00	T:0:0.00:0.00:0.00:0:0:0.00:0.00:0.00:0:0.00:0.00:0.00	A
684	MT1088	MT1088	clinical	SureSelectXT_Target_Enrichment	SureSelect_Human_All_Exon_V6	Novaseq6000_S2	110.54	12.52870256	0.997	0.994	0.989	0.982	chrM_ucsc.hg19	16571	851297	8512.97	51.3727	44.0039	3101804739	60456963	55	A:55:54.07:36.09:0.00:24:31:0.48:0.00:5.67:24:0.35:100.36:0.40	C:0:0.00:0.00:0.00:0:0:0.00:0.00:0.00:0:0.00:0.00:0.00	G:0:0.00:0.00:0.00:0:0:0.00:0.00:0.00:0:0.00:0.00:0.00	T:0:0.00:0.00:0.00:0:0:0.00:0.00:0.00:0:0.00:0.00:0.00	A
685	MT1090	MT1090	clinical	SureSelectXT_Target_Enrichment	SureSelect_Human_All_Exon_V6	Novaseq6000_S2	108.33	12.98253394	1	0.996	0.992	0.984	chrM_ucsc.hg19	16571	333015	3330.15	20.0963	17.0952	3101804739	60456963	24	A:24:52.54:35.42:0.00:16:8:0.48:0.00:8.46:16:0.38:100.71:0.38	C:0:0.00:0.00:0.00:0:0:0.00:0.00:0.00:0:0.00:0.00:0.00	G:0:0.00:0.00:0.00:0:0:0.00:0.00:0.00:0:0.00:0.00:0.00	T:0:0.00:0.00:0.00:0:0:0.00:0.00:0.00:0:0.00:0.00:0.00	A
686	MT1091	MT1091	clinical	SureSelectXT_Target_Enrichment	SureSelect_Human_All_Exon_V6	Novaseq6000_S2	130.62	14.883341416	0.997	0.995	0.991	0.986	chrM_ucsc.hg19	16571	827659	8276.59	49.9462	42.1945	3101804739	60456963	54	A:54:55.52:35.81:0.00:30:24:0.48:0.00:2.17:30:0.46:100.43:0.45	C:0:0.00:0.00:0.00:0:0:0.00:0.00:0.00:0:0.00:0.00:0.00	G:0:0.00:0.00:0.00:0:0:0.00:0.00:0.00:0:0.00:0.00:0.00	T:0:0.00:0.00:0.00:0:0:0.00:0.00:0.00:0:0.00:0.00:0.00	A
687	MT1092	MT1092	clinical	SureSelectXT_Target_Enrichment	SureSelect_Human_All_Exon_V6	Novaseq6000_S2	109.13	12.78486482	1	0.996	0.991	0.982	chrM_ucsc.hg19	16571	293752	2937.52	17.7269	15.2257	3101804739	60456963	15	A:15:57.87:34.60:0.00:10:5:0.47:0.00:2.47:10:0.28:100.47:0.36	C:0:0.00:0.00:0.00:0:0:0.00:0.00:0.00:0:0.00:0.00:0.00	G:0:0.00:0.00:0.00:0:0:0.00:0.00:0.00:0:0.00:0.00:0.00	T:0:0.00:0.00:0.00:0:0:0.00:0.00:0.00:0:0.00:0.00:0.00	A
688	MT1094	MT1094	clinical	SureSelectXT_Target_Enrichment	SureSelect_Human_All_Exon_V6	Novaseq6000_S2	145.76	17.016875112	1	0.998	0.995	0.992	chrM_ucsc.hg19	16571	1053316	10533.2	63.5638	54.2998	3101804739	60456963	51	A:51:55.16:34.76:0.00:28:23:0.43:0.00:0.86:28:0.57:100.57:0.56	C:0:0.00:0.00:0.00:0:0:0.00:0.00:0.00:0:0.00:0.00:0.00	G:0:0.00:0.00:0.00:0:0:0.00:0.00:0.00:0:0.00:0.00:0.00	T:0:0.00:0.00:0.00:0:0:0.00:0.00:0.00:0:0.00:0.00:0.00	A
689	MT1095	MT1095	clinical	SureSelectXT_Target_Enrichment	SureSelect_Human_All_Exon_V6	Novaseq6000_S2	133.79	15.52505744	0.998	0.995	0.992	0.988	chrM_ucsc.hg19	16571	1036077	10360.8	62.5235	52.7579	3101804739	60456963	51	A:51:55.94:36.76:0.00:26:25:0.45:0.00:2.02:26:0.49:100.76:0.50	C:0:0.00:0.00:0.00:0:0:0.00:0.00:0.00:0:0.00:0.00:0.00	G:0:0.00:0.00:0.00:0:0:0.00:0.00:0.00:0:0.00:0.00:0.00	T:0:0.00:0.00:0.00:0:0:0.00:0.00:0.00:0:0.00:0.00:0.00	A
690	MT1096	MT1096	clinical	SureSelectXT_Target_Enrichment	SureSelect_Human_All_Exon_V6	Novaseq6000_S2	116.21	13.554764994	1	0.997	0.993	0.986	chrM_ucsc.hg19	16571	1243998	12440	75.0708	64.2565	3101804739	60456963	86	A:86:55.41:35.86:0.00:51:35:0.44:0.00:4.85:51:0.40:100.66:0.40	C:0:0.00:0.00:0.00:0:0:0.00:0.00:0.00:0:0.00:0.00:0.00	G:0:0.00:0.00:0.00:0:0:0.00:0.00:0.00:0:0.00:0.00:0.00	T:0:0.00:0.00:0.00:0:0:0.00:0.00:0.00:0:0.00:0.00:0.00	A
691	MT1097	MT1097	clinical	SureSelectXT_Target_Enrichment	SureSelect_Human_All_Exon_V6	Novaseq6000_S2	118.83	13.848599042	0.997	0.994	0.99	0.984	chrM_ucsc.hg19	16571	1426890	14268.9	86.1077	72.6454	3101804739	60456963	73	A:73:55.55:36.18:0.00:35:38:0.51:0.00:0.90:35:0.44:100.56:0.45	C:0:0.00:0.00:0.00:0:0:0.00:0.00:0.00:0:0.00:0.00:0.00	G:0:0.00:0.00:0.00:0:0:0.00:0.00:0.00:0:0.00:0.00:0.00	T:0:0.00:0.00:0.00:0:0:0.00:0.00:0.00:0:0.00:0.00:0.00	A
692	MT1098	MT1098	clinical	SureSelectXT_Target_Enrichment	SureSelect_Human_All_Exon_V6	Novaseq6000_S2	104.58	11.998960388	1	0.995	0.989	0.979	chrM_ucsc.hg19	16571	1215797	12158	73.369	61.9009	3101804739	60456963	73	A:73:57.10:36.67:0.00:41:32:0.51:0.00:1.10:41:0.38:100.70:0.43	C:0:0.00:0.00:0.00:0:0:0.00:0.00:0.00:0:0.00:0.00:0.00	G:0:0.00:0.00:0.00:0:0:0.00:0.00:0.00:0:0.00:0.00:0.00	T:0:0.00:0.00:0.00:0:0:0.00:0.00:0.00:0:0.00:0.00:0.00	A
693	MT1099	MT1099	clinical	SureSelectXT_Target_Enrichment	SureSelect_Human_All_Exon_V6	Novaseq6000_S2	113.79	13.327819812	1	0.996	0.992	0.985	chrM_ucsc.hg19	16571	1925894	19258.9	116.221	98.3865	3101804739	60456963	92	A:92:56.54:36.46:0.00:46:46:0.59:0.00:2.32:46:0.48:100.52:0.47	C:0:0.00:0.00:0.00:0:0:0.00:0.00:0.00:0:0.00:0.00:0.00	G:0:0.00:0.00:0.00:0:0:0.00:0.00:0.00:0:0.00:0.00:0.00	T:0:0.00:0.00:0.00:0:0:0.00:0.00:0.00:0:0.00:0.00:0.00	A
694	MT1100	MT1100	clinical	SureSelectXT_Target_Enrichment	SureSelect_Human_All_Exon_V6	Novaseq6000_S2	123.04	14.474438674	1	0.997	0.994	0.988	chrM_ucsc.hg19	16571	966433	9664.33	58.3208	49.6661	3101804739	60456963	54	A:54:54.35:36.33:0.00:30:24:0.47:0.00:1.78:30:0.43:100.61:0.42	C:0:0.00:0.00:0.00:0:0:0.00:0.00:0.00:0:0.00:0.00:0.00	G:0:0.00:0.00:0.00:0:0:0.00:0.00:0.00:0:0.00:0.00:0.00	T:0:0.00:0.00:0.00:0:0:0.00:0.00:0.00:0:0.00:0.00:0.00	A
695	MT1101	MT1101	clinical	SureSelectXT_Target_Enrichment	SureSelect_Human_All_Exon_V6	Novaseq6000_S2	117.13	13.846955974	1	0.996	0.992	0.985	chrM_ucsc.hg19	16571	1011170	10111.7	61.0205	51.4919	3101804739	60456963	40	A:39:56.38:37.00:0.00:20:19:0.51:0.00:1.13:20:0.41:100.41:0.45	C:0:0.00:0.00:0.00:0:0:0.00:0.00:0.00:0:0.00:0.00:0.00	G:0:0.00:0.00:0.00:0:0:0.00:0.00:0.00:0:0.00:0.00:0.00	T:1:31.00:11.00:0.00:0:1:0.36:0.04:22.00:0:0.00:45.00:0.37	A
696	MT1103	MT1103	clinical	SureSelectXT_Target_Enrichment	SureSelect_Human_All_Exon_V6	Novaseq6000_S2	128.02	15.10911015	1	0.997	0.994	0.989	chrM_ucsc.hg19	16571	824139	8241.39	49.7338	41.7839	3101804739	60456963	53	A:53:56.75:37.00:0.47:26:27:0.46:0.00:0.21:26:0.32:100.42:0.42	C:0:0.00:0.00:0.00:0:0:0.00:0.00:0.00:0:0.00:0.00:0.00	G:0:0.00:0.00:0.00:0:0:0.00:0.00:0.00:0:0.00:0.00:0.00	T:0:0.00:0.00:0.00:0:0:0.00:0.00:0.00:0:0.00:0.00:0.00	A
697	MT1104	MT1104	clinical	SureSelectXT_Target_Enrichment	SureSelect_Human_All_Exon_V6	Novaseq6000_S2	121.11	13.728343594	0.998	0.994	0.991	0.985	chrM_ucsc.hg19	16571	764653	7646.53	46.1441	38.583	3101804739	60456963	48	A:48:56.69:35.96:0.00:30:18:0.51:0.00:3.50:30:0.36:100.73:0.39	C:0:0.00:0.00:0.00:0:0:0.00:0.00:0.00:0:0.00:0.00:0.00	G:0:0.00:0.00:0.00:0:0:0.00:0.00:0.00:0:0.00:0.00:0.00	T:0:0.00:0.00:0.00:0:0:0.00:0.00:0.00:0:0.00:0.00:0.00	A
698	MT1105	MT1105	clinical	SureSelectXT_Target_Enrichment	SureSelect_Human_All_Exon_V6	Novaseq6000_S2	112.92	13.31213633	0.998	0.995	0.99	0.984	chrM_ucsc.hg19	16571	686789	6867.89	41.4453	34.9587	3101804739	60456963	43	A:43:57.00:36.72:0.00:22:21:0.49:0.00:4.44:22:0.33:100.47:0.43	C:0:0.00:0.00:0.00:0:0:0.00:0.00:0.00:0:0.00:0.00:0.00	G:0:0.00:0.00:0.00:0:0:0.00:0.00:0.00:0:0.00:0.00:0.00	T:0:0.00:0.00:0.00:0:0:0.00:0.00:0.00:0:0.00:0.00:0.00	A
699	MT1106	MT1106	clinical	SureSelectXT_Target_Enrichment	SureSelect_Human_All_Exon_V6	Novaseq6000_S2	113.77	14.630531548	0.998	0.994	0.99	0.982	chrM_ucsc.hg19	16571	566549	5665.49	34.1892	27.997	3101804739	60456963	42	A:42:58.33:37.00:0.00:24:18:0.64:0.00:0.00:24:0.41:100.81:0.46	C:0:0.00:0.00:0.00:0:0:0.00:0.00:0.00:0:0.00:0.00:0.00	G:0:0.00:0.00:0.00:0:0:0.00:0.00:0.00:0:0.00:0.00:0.00	T:0:0.00:0.00:0.00:0:0:0.00:0.00:0.00:0:0.00:0.00:0.00	A
700	MT1107	MT1107	clinical	SureSelectXT_Target_Enrichment	SureSelect_Human_All_Exon_V6	Novaseq6000_S2	114.47	12.995354274	1	0.996	0.991	0.983	chrM_ucsc.hg19	16571	741247	7412.47	44.7316	37.8669	3101804739	60456963	51	A:51:56.10:36.25:0.00:32:19:0.42:0.00:1.37:32:0.29:100.63:0.31	C:0:0.00:0.00:0.00:0:0:0.00:0.00:0.00:0:0.00:0.00:0.00	G:0:0.00:0.00:0.00:0:0:0.00:0.00:0.00:0:0.00:0.00:0.00	T:0:0.00:0.00:0.00:0:0:0.00:0.00:0.00:0:0.00:0.00:0.00	A
701	MT1109	MT1109	clinical	SureSelectXT_Target_Enrichment	SureSelect_Human_All_Exon_V6	Novaseq6000_S2	121.05	14.065251112	1	0.997	0.992	0.985	chrM_ucsc.hg19	16571	1084647	10846.5	65.4546	54.8421	3101804739	60456963	74	A:74:55.41:36.03:0.00:35:39:0.54:0.00:2.38:35:0.32:100.73:0.37	C:0:0.00:0.00:0.00:0:0:0.00:0.00:0.00:0:0.00:0.00:0.00	G:0:0.00:0.00:0.00:0:0:0.00:0.00:0.00:0:0.00:0.00:0.00	T:0:0.00:0.00:0.00:0:0:0.00:0.00:0.00:0:0.00:0.00:0.00	A
702	MT1110	MT1110	clinical	SureSelectXT_Target_Enrichment	SureSelect_Human_All_Exon_V6	Novaseq6000_S2	131.32	15.262291598	0.998	0.995	0.992	0.987	chrM_ucsc.hg19	16571	930169	9301.69	56.1323	47.2825	3101804739	60456963	73	A:73:56.04:35.79:0.00:36:37:0.54:0.00:1.26:36:0.41:100.74:0.41	C:0:0.00:0.00:0.00:0:0:0.00:0.00:0.00:0:0.00:0.00:0.00	G:0:0.00:0.00:0.00:0:0:0.00:0.00:0.00:0:0.00:0.00:0.00	T:0:0.00:0.00:0.00:0:0:0.00:0.00:0.00:0:0.00:0.00:0.00	A
703	MT1111	MT1111	clinical	SureSelectXT_Target_Enrichment	SureSelect_Human_All_Exon_V6	Novaseq6000_S2	95.78	10.763724934	1	0.994	0.987	0.974	chrM_ucsc.hg19	16571	1038555	10385.5	62.673	52.8576	3101804739	60456963	54	A:54:56.44:37.00:0.00:32:22:0.50:0.00:0.61:32:0.39:100.72:0.41	C:0:0.00:0.00:0.00:0:0:0.00:0.00:0.00:0:0.00:0.00:0.00	G:0:0.00:0.00:0.00:0:0:0.00:0.00:0.00:0:0.00:0.00:0.00	T:0:0.00:0.00:0.00:0:0:0.00:0.00:0.00:0:0.00:0.00:0.00	A
704	MT1112	MT1112	clinical	SureSelectXT_Target_Enrichment	SureSelect_Human_All_Exon_V6	Novaseq6000_S2	107.05	12.477990056	0.998	0.994	0.989	0.981	chrM_ucsc.hg19	16571	760878	7608.78	45.9162	38.6493	3101804739	60456963	32	A:32:55.59:36.19:0.00:16:16:0.48:0.00:0.69:16:0.43:100.75:0.41	C:0:0.00:0.00:0.00:0:0:0.00:0.00:0.00:0:0.00:0.00:0.00	G:0:0.00:0.00:0.00:0:0:0.00:0.00:0.00:0:0.00:0.00:0.00	T:0:0.00:0.00:0.00:0:0:0.00:0.00:0.00:0:0.00:0.00:0.00	A
705	MT1113	MT1113	clinical	SureSelectXT_Target_Enrichment	SureSelect_Human_All_Exon_V6	Novaseq6000_S2	152.61	18.296665706	1	0.998	0.996	0.992	chrM_ucsc.hg19	16571	1501394	15013.9	90.6037	76.4741	3101804739	60456963	74	A:74:55.53:37.00:0.00:38:36:0.54:0.00:3.59:38:0.42:100.76:0.43	C:0:0.00:0.00:0.00:0:0:0.00:0.00:0.00:0:0.00:0.00:0.00	G:0:0.00:0.00:0.00:0:0:0.00:0.00:0.00:0:0.00:0.00:0.00	T:0:0.00:0.00:0.00:0:0:0.00:0.00:0.00:0:0.00:0.00:0.00	A
706	MT1114	MT1114	clinical	SureSelectXT_Target_Enrichment	SureSelect_Human_All_Exon_V6	Novaseq6000_S2	108.14	12.98530639	1	0.996	0.991	0.982	chrM_ucsc.hg19	16571	505467	5054.67	30.5031	25.1852	3101804739	60456963	40	A:40:57.08:37.00:0.00:27:13:0.51:0.00:0.55:27:0.40:100.68:0.42	C:0:0.00:0.00:0.00:0:0:0.00:0.00:0.00:0:0.00:0.00:0.00	G:0:0.00:0.00:0.00:0:0:0.00:0.00:0.00:0:0.00:0.00:0.00	T:0:0.00:0.00:0.00:0:0:0.00:0.00:0.00:0:0.00:0.00:0.00	A
707	MT1115	MT1115	clinical	SureSelectXT_Target_Enrichment	SureSelect_Human_All_Exon_V6	Novaseq6000_S2	125.89	14.45589871	1	0.997	0.993	0.987	chrM_ucsc.hg19	16571	1083692	10836.9	65.3969	54.6556	3101804739	60456963	60	A:60:57.13:36.37:0.00:36:24:0.51:0.00:2.57:36:0.33:100.57:0.38	C:0:0.00:0.00:0.00:0:0:0.00:0.00:0.00:0:0.00:0.00:0.00	G:0:0.00:0.00:0.00:0:0:0.00:0.00:0.00:0:0.00:0.00:0.00	T:0:0.00:0.00:0.00:0:0:0.00:0.00:0.00:0:0.00:0.00:0.00	A
708	MT1121	MT1121	clinical	SureSelectXT_Target_Enrichment	SureSelect_Human_All_Exon_V6	Novaseq6000_S2	#N/A	#N/A	#N/A	#N/A	#N/A	#N/A	chrM_ucsc.hg19	16571	265139	2651.39	16.0002	13.6736	3101804739	60456963	8	A:8:58.75:37.00:0.00:5:3:0.35:0.00:0.00:5:0.23:100.88:0.38	C:0:0.00:0.00:0.00:0:0:0.00:0.00:0.00:0:0.00:0.00:0.00	G:0:0.00:0.00:0.00:0:0:0.00:0.00:0.00:0:0.00:0.00:0.00	T:0:0.00:0.00:0.00:0:0:0.00:0.00:0.00:0:0.00:0.00:0.00	A
709	MT1122	MT1122	clinical	SureSelectXT_Target_Enrichment	SureSelect_Human_All_Exon_V6	Novaseq6000_S2	153.89	18.7607702	0.998	0.996	0.993	0.990	chrM_ucsc.hg19	16571	933733	9337.33	56.3474	47.622	3101804739	60456963	56	A:56:58.20:37.00:0.00:32:24:0.53:0.00:2.54:32:0.30:100.79:0.40	C:0:0.00:0.00:0.00:0:0:0.00:0.00:0.00:0:0.00:0.00:0.00	G:0:0.00:0.00:0.00:0:0:0.00:0.00:0.00:0:0.00:0.00:0.00	T:0:0.00:0.00:0.00:0:0:0.00:0.00:0.00:0:0.00:0.00:0.00	A
710	MT1123	MT1123	clinical	SureSelectXT_Target_Enrichment	SureSelect_Human_All_Exon_V6	Novaseq6000_S2	109.18	12.378898552	1	0.995	0.989	0.976	chrM_ucsc.hg19	16571	2264342	22643.4	136.645	115.911	3101804739	60456963	94	A:94:54.90:36.74:0.11:52:42:0.46:0.00:1.33:52:0.40:100.63:0.41	C:0:0.00:0.00:0.00:0:0:0.00:0.00:0.00:0:0.00:0.00:0.00	G:0:0.00:0.00:0.00:0:0:0.00:0.00:0.00:0:0.00:0.00:0.00	T:0:0.00:0.00:0.00:0:0:0.00:0.00:0.00:0:0.00:0.00:0.00	A
711	MT1124	MT1124	clinical	SureSelectXT_Target_Enrichment	SureSelect_Human_All_Exon_V6	Novaseq6000_S2	106.82	11.759257694	0.998	0.993	0.986	0.973	chrM_ucsc.hg19	16571	1548940	15489.4	93.473	78.145	3101804739	60456963	86	A:86:56.97:36.86:0.00:44:42:0.55:0.00:0.64:44:0.41:100.62:0.45	C:0:0.00:0.00:0.00:0:0:0.00:0.00:0.00:0:0.00:0.00:0.00	G:0:0.00:0.00:0.00:0:0:0.00:0.00:0.00:0:0.00:0.00:0.00	T:0:0.00:0.00:0.00:0:0:0.00:0.00:0.00:0:0.00:0.00:0.00	A
712	MT1125	MT1125	clinical	SureSelectXT_Target_Enrichment	SureSelect_Human_All_Exon_V6	Novaseq6000_S2	128.77	15.044281684	1	0.997	0.994	0.988	chrM_ucsc.hg19	16571	1220901	12209	73.6769	62.599	3101804739	60456963	61	A:61:56.80:36.41:0.00:31:30:0.46:0.00:0.54:31:0.43:100.48:0.49	C:0:0.00:0.00:0.00:0:0:0.00:0.00:0.00:0:0.00:0.00:0.00	G:0:0.00:0.00:0.00:0:0:0.00:0.00:0.00:0:0.00:0.00:0.00	T:0:0.00:0.00:0.00:0:0:0.00:0.00:0.00:0:0.00:0.00:0.00	A
713	MT1126	MT1126	clinical	SureSelectXT_Target_Enrichment	SureSelect_Human_All_Exon_V6	Novaseq6000_S2	134.95	16.143797984	0.998	0.996	0.993	0.989	chrM_ucsc.hg19	16571	1203849	12038.5	72.6479	62.2001	3101804739	60456963	75	A:75:56.56:36.68:0.00:39:36:0.49:0.00:0.59:39:0.40:100.71:0.46	C:0:0.00:0.00:0.00:0:0:0.00:0.00:0.00:0:0.00:0.00:0.00	G:0:0.00:0.00:0.00:0:0:0.00:0.00:0.00:0:0.00:0.00:0.00	T:0:0.00:0.00:0.00:0:0:0.00:0.00:0.00:0:0.00:0.00:0.00	A
714	MT1127	MT1127	clinical	SureSelectXT_Target_Enrichment	SureSelect_Human_All_Exon_V6	Novaseq6000_S2	126.41	14.6841981	0.998	0.995	0.992	0.987	chrM_ucsc.hg19	16571	961509	9615.09	58.0236	49.4042	3101804739	60456963	33	A:33:55.24:36.27:0.00:23:10:0.44:0.00:1.79:23:0.45:100.64:0.44	C:0:0.00:0.00:0.00:0:0:0.00:0.00:0.00:0:0.00:0.00:0.00	G:0:0.00:0.00:0.00:0:0:0.00:0.00:0.00:0:0.00:0.00:0.00	T:0:0.00:0.00:0.00:0:0:0.00:0.00:0.00:0:0.00:0.00:0.00	A
715	MT1128	MT1128	clinical	SureSelectXT_Target_Enrichment	SureSelect_Human_All_Exon_V6	Novaseq6000_S2	112.47	13.587961876	1	0.997	0.992	0.984	chrM_ucsc.hg19	16571	882504	8825.04	53.2559	45.8474	3101804739	60456963	43	A:43:56.26:36.44:0.00:22:21:0.45:0.00:2.65:22:0.43:100.65:0.49	C:0:0.00:0.00:0.00:0:0:0.00:0.00:0.00:0:0.00:0.00:0.00	G:0:0.00:0.00:0.00:0:0:0.00:0.00:0.00:0:0.00:0.00:0.00	T:0:0.00:0.00:0.00:0:0:0.00:0.00:0.00:0:0.00:0.00:0.00	A
716	MT1129	MT1129	clinical	SureSelectXT_Target_Enrichment	SureSelect_Human_All_Exon_V6	Novaseq6000_S2	114.28	13.124492672	1	0.996	0.992	0.984	chrM_ucsc.hg19	16571	1193240	11932.4	72.0077	60.6532	3101804739	60456963	57	A:57:57.81:35.91:0.00:31:26:0.50:0.00:1.42:31:0.35:100.58:0.46	C:0:0.00:0.00:0.00:0:0:0.00:0.00:0.00:0:0.00:0.00:0.00	G:0:0.00:0.00:0.00:0:0:0.00:0.00:0.00:0:0.00:0.00:0.00	T:0:0.00:0.00:0.00:0:0:0.00:0.00:0.00:0:0.00:0.00:0.00	A
717	MT1130	MT1130	clinical	SureSelectXT_Target_Enrichment	SureSelect_Human_All_Exon_V6	Novaseq6000_S2	124.53	14.490903896	0.998	0.995	0.992	0.986	chrM_ucsc.hg19	16571	726484	7264.84	43.8407	36.6568	3101804739	60456963	54	A:54:56.44:36.30:0.00:32:22:0.51:0.00:0.81:32:0.35:100.69:0.39	C:0:0.00:0.00:0.00:0:0:0.00:0.00:0.00:0:0.00:0.00:0.00	G:0:0.00:0.00:0.00:0:0:0.00:0.00:0.00:0:0.00:0.00:0.00	T:0:0.00:0.00:0.00:0:0:0.00:0.00:0.00:0:0.00:0.00:0.00	A
718	MT1131	MT1131	clinical	SureSelectXT_Target_Enrichment	SureSelect_Human_All_Exon_V6	Novaseq6000_S2	139.32	17.111934898	1	0.998	0.995	0.991	chrM_ucsc.hg19	16571	329816	3298.16	19.9032	16.6877	3101804739	60456963	15	A:15:54.87:37.00:0.00:8:7:0.59:0.00:14.80:8:0.33:100.67:0.36	C:0:0.00:0.00:0.00:0:0:0.00:0.00:0.00:0:0.00:0.00:0.00	G:0:0.00:0.00:0.00:0:0:0.00:0.00:0.00:0:0.00:0.00:0.00	T:0:0.00:0.00:0.00:0:0:0.00:0.00:0.00:0:0.00:0.00:0.00	A
719	MT1132	MT1132	clinical	SureSelectXT_Target_Enrichment	SureSelect_Human_All_Exon_V6	Novaseq6000_S2	126.02	14.450611764	0.998	0.995	0.992	0.986	chrM_ucsc.hg19	16571	1219033	12190.3	73.5642	62.4182	3101804739	60456963	76	A:76:56.74:36.66:0.00:42:34:0.48:0.00:2.74:42:0.41:100.34:0.49	C:0:0.00:0.00:0.00:0:0:0.00:0.00:0.00:0:0.00:0.00:0.00	G:0:0.00:0.00:0.00:0:0:0.00:0.00:0.00:0:0.00:0.00:0.00	T:0:0.00:0.00:0.00:0:0:0.00:0.00:0.00:0:0.00:0.00:0.00	A
720	MT1133	MT1133	clinical	SureSelectXT_Target_Enrichment	SureSelect_Human_All_Exon_V6	Novaseq6000_S2	131.85	15.66370014	1	0.997	0.994	0.989	chrM_ucsc.hg19	16571	865698	8656.98	52.2418	44.3141	3101804739	60456963	55	A:55:56.64:36.35:0.00:33:22:0.56:0.00:0.85:33:0.34:100.55:0.35	C:0:0.00:0.00:0.00:0:0:0.00:0.00:0.00:0:0.00:0.00:0.00	G:0:0.00:0.00:0.00:0:0:0.00:0.00:0.00:0:0.00:0.00:0.00	T:0:0.00:0.00:0.00:0:0:0.00:0.00:0.00:0:0.00:0.00:0.00	A
721	MT1134	MT1134	clinical	SureSelectXT_Target_Enrichment	SureSelect_Human_All_Exon_V6	Novaseq6000_S2	145.19	17.341160862	0.998	0.996	0.994	0.990	chrM_ucsc.hg19	16571	2088039	20880.4	126.006	106.597	3101804739	60456963	126	A:125:56.55:36.10:0.00:56:69:0.53:0.00:3.02:56:0.40:100.55:0.42	C:0:0.00:0.00:0.00:0:0:0.00:0.00:0.00:0:0.00:0.00:0.00	G:0:0.00:0.00:0.00:0:0:0.00:0.00:0.00:0:0.00:0.00:0.00	T:1:60.00:11.00:0.00:0:1:0.42:0.07:77.00:0:0.00:101.00:0.79	A
722	MT1135	MT1135	clinical	SureSelectXT_Target_Enrichment	SureSelect_Human_All_Exon_V6	Novaseq6000_S2	117.57	13.793167818	1	0.997	0.993	0.986	chrM_ucsc.hg19	16571	1163936	11639.4	70.2393	59.7455	3101804739	60456963	54	A:54:56.44:36.33:0.00:37:17:0.41:0.00:1.02:37:0.40:100.70:0.42	C:0:0.00:0.00:0.00:0:0:0.00:0.00:0.00:0:0.00:0.00:0.00	G:0:0.00:0.00:0.00:0:0:0.00:0.00:0.00:0:0.00:0.00:0.00	T:0:0.00:0.00:0.00:0:0:0.00:0.00:0.00:0:0.00:0.00:0.00	A
723	MT1136	MT1136	clinical	SureSelectXT_Target_Enrichment	SureSelect_Human_All_Exon_V6	Novaseq6000_S2	118.24	14.335564078	1	0.997	0.993	0.987	chrM_ucsc.hg19	16571	1223098	12231	73.8095	63.2957	3101804739	60456963	73	A:73:56.11:36.32:0.00:40:33:0.55:0.00:4.41:40:0.36:100.67:0.38	C:0:0.00:0.00:0.00:0:0:0.00:0.00:0.00:0:0.00:0.00:0.00	G:0:0.00:0.00:0.00:0:0:0.00:0.00:0.00:0:0.00:0.00:0.00	T:0:0.00:0.00:0.00:0:0:0.00:0.00:0.00:0:0.00:0.00:0.00	A
724	MT1137	MT1137	clinical	SureSelectXT_Target_Enrichment	SureSelect_Human_All_Exon_V6	Novaseq6000_S2	115.31	14.020381458	0.998	0.995	0.991	0.986	chrM_ucsc.hg19	16571	1423586	14235.9	85.9083	73.9103	3101804739	60456963	83	A:83:55.69:36.13:0.00:40:43:0.50:0.00:4.48:40:0.41:100.35:0.39	C:0:0.00:0.00:0.00:0:0:0.00:0.00:0.00:0:0.00:0.00:0.00	G:0:0.00:0.00:0.00:0:0:0.00:0.00:0.00:0:0.00:0.00:0.00	T:0:0.00:0.00:0.00:0:0:0.00:0.00:0.00:0:0.00:0.00:0.00	A
725	MT1139	MT1139	clinical	SureSelectXT_Target_Enrichment	SureSelect_Human_All_Exon_V6	Novaseq6000_S2	138.54	16.787952552	1	0.998	0.995	0.991	chrM_ucsc.hg19	16571	1429210	14292.1	86.2477	73.3278	3101804739	60456963	70	A:70:57.40:36.11:0.00:43:27:0.55:0.00:1.41:43:0.35:100.70:0.38	C:0:0.00:0.00:0.00:0:0:0.00:0.00:0.00:0:0.00:0.00:0.00	G:0:0.00:0.00:0.00:0:0:0.00:0.00:0.00:0:0.00:0.00:0.00	T:0:0.00:0.00:0.00:0:0:0.00:0.00:0.00:0:0.00:0.00:0.00	A
726	MT1140	MT1140	clinical	SureSelectXT_Target_Enrichment	SureSelect_Human_All_Exon_V6	Novaseq6000_S2	119.14	13.793918652	0.998	0.994	0.99	0.984	chrM_ucsc.hg19	16571	1022338	10223.4	61.6944	51.6772	3101804739	60456963	54	A:54:54.67:36.07:0.17:29:25:0.50:0.00:5.57:29:0.40:100.69:0.39	C:0:0.00:0.00:0.00:0:0:0.00:0.00:0.00:0:0.00:0.00:0.00	G:0:0.00:0.00:0.00:0:0:0.00:0.00:0.00:0:0.00:0.00:0.00	T:0:0.00:0.00:0.00:0:0:0.00:0.00:0.00:0:0.00:0.00:0.00	A
727	MT1142	MT1142	clinical	SureSelectXT_Target_Enrichment	SureSelect_Human_All_Exon_V6	Novaseq6000_S2	107.66	12.77783724	1	0.996	0.991	0.982	chrM_ucsc.hg19	16571	1221618	12216.2	73.7202	62.7666	3101804739	60456963	62	A:62:55.95:36.19:0.00:33:29:0.45:0.00:4.44:33:0.39:100.61:0.40	C:0:0.00:0.00:0.00:0:0:0.00:0.00:0.00:0:0.00:0.00:0.00	G:0:0.00:0.00:0.00:0:0:0.00:0.00:0.00:0:0.00:0.00:0.00	T:0:0.00:0.00:0.00:0:0:0.00:0.00:0.00:0:0.00:0.00:0.00	A
728	MT1143	MT1143	clinical	SureSelectXT_Target_Enrichment	SureSelect_Human_All_Exon_V6	Novaseq6000_S2	118.26	13.851260392	0.998	0.994	0.991	0.984	chrM_ucsc.hg19	16571	1388810	13888.1	83.8097	70.3544	3101804739	60456963	82	A:82:56.57:35.20:0.00:48:34:0.46:0.00:3.67:48:0.32:100.67:0.37	C:0:0.00:0.00:0.00:0:0:0.00:0.00:0.00:0:0.00:0.00:0.00	G:0:0.00:0.00:0.00:0:0:0.00:0.00:0.00:0:0.00:0.00:0.00	T:0:0.00:0.00:0.00:0:0:0.00:0.00:0.00:0:0.00:0.00:0.00	A
729	MT1144	MT1144	clinical	SureSelectXT_Target_Enrichment	SureSelect_Human_All_Exon_V6	Novaseq6000_S2	127.68	14.650864262	1	0.997	0.994	0.988	chrM_ucsc.hg19	16571	908073	9080.73	54.7989	46.0711	3101804739	60456963	43	A:43:55.30:36.40:0.00:27:16:0.53:0.00:1.63:27:0.47:99.60:0.43	C:0:0.00:0.00:0.00:0:0:0.00:0.00:0.00:0:0.00:0.00:0.00	G:0:0.00:0.00:0.00:0:0:0.00:0.00:0.00:0:0.00:0.00:0.00	T:0:0.00:0.00:0.00:0:0:0.00:0.00:0.00:0:0.00:0.00:0.00	A
730	MT1145	MT1145	clinical	SureSelectXT_Target_Enrichment	SureSelect_Human_All_Exon_V6	Novaseq6000_S2	96.19	10.838308182	1	0.995	0.987	0.975	chrM_ucsc.hg19	16571	722073	7220.73	43.5745	36.7448	3101804739	60456963	38	A:38:55.45:36.37:0.00:17:21:0.48:0.00:5.82:17:0.42:100.53:0.44	C:0:0.00:0.00:0.00:0:0:0.00:0.00:0.00:0:0.00:0.00:0.00	G:0:0.00:0.00:0.00:0:0:0.00:0.00:0.00:0:0.00:0.00:0.00	T:0:0.00:0.00:0.00:0:0:0.00:0.00:0.00:0:0.00:0.00:0.00	A
731	MT1146	MT1146	clinical	SureSelectXT_Target_Enrichment	SureSelect_Human_All_Exon_V6	Novaseq6000_S2	131.71	15.154816892	0.998	0.995	0.992	0.987	chrM_ucsc.hg19	16571	1203562	12035.6	72.6306	60.9401	3101804739	60456963	85	A:85:55.96:36.27:0.08:50:35:0.48:0.00:3.45:50:0.35:99.82:0.39	C:0:0.00:0.00:0.00:0:0:0.00:0.00:0.00:0:0.00:0.00:0.00	G:0:0.00:0.00:0.00:0:0:0.00:0.00:0.00:0:0.00:0.00:0.00	T:0:0.00:0.00:0.00:0:0:0.00:0.00:0.00:0:0.00:0.00:0.00	A
732	MT1147	MT1147	clinical	SureSelectXT_Target_Enrichment	SureSelect_Human_All_Exon_V6	Novaseq6000_S2	129.92	15.102617668	0.998	0.995	0.992	0.987	chrM_ucsc.hg19	16571	506525	5065.25	30.5669	25.9785	3101804739	60456963	27	A:27:56.30:36.56:0.00:14:13:0.59:0.00:1.33:14:0.47:100.59:0.48	C:0:0.00:0.00:0.00:0:0:0.00:0.00:0.00:0:0.00:0.00:0.00	G:0:0.00:0.00:0.00:0:0:0.00:0.00:0.00:0:0.00:0.00:0.00	T:0:0.00:0.00:0.00:0:0:0.00:0.00:0.00:0:0.00:0.00:0.00	A
733	MT1148	MT1148	clinical	SureSelectXT_Target_Enrichment	SureSelect_Human_All_Exon_V6	Novaseq6000_S2	124.74	14.494388598	1	0.997	0.993	0.987	chrM_ucsc.hg19	16571	897425	8974.25	54.1564	45.7516	3101804739	60456963	55	A:54:56.09:36.11:0.00:28:26:0.54:0.00:4.15:28:0.48:100.37:0.44	C:0:0.00:0.00:0.00:0:0:0.00:0.00:0.00:0:0.00:0.00:0.00	G:0:0.00:0.00:0.00:0:0:0.00:0.00:0.00:0:0.00:0.00:0.00	T:1:60.00:11.00:0.00:0:1:0.85:0.04:33.00:0:0.00:101.00:0.43	A
734	MT1149	MT1149	clinical	SureSelectXT_Target_Enrichment	SureSelect_Human_All_Exon_V6	Novaseq6000_S2	119.42	14.196169736	0.998	0.995	0.992	0.985	chrM_ucsc.hg19	16571	1339289	13392.9	80.8212	68.7264	3101804739	60456963	97	A:96:54.57:36.10:0.90:58:38:0.54:0.00:1.82:58:0.38:100.66:0.38	C:0:0.00:0.00:0.00:0:0:0.00:0.00:0.00:0:0.00:0.00:0.00	G:0:0.00:0.00:0.00:0:0:0.00:0.00:0.00:0:0.00:0.00:0.00	T:1:49.00:11.00:0.00:0:1:0.28:0.02:22.00:0:0.00:101.00:0.14	A
735	MT1150	MT1150	clinical	SureSelectXT_Target_Enrichment	SureSelect_Human_All_Exon_V6	Novaseq6000_S2	125.49	15.01058364	0.998	0.995	0.992	0.988	chrM_ucsc.hg19	16571	1530109	15301.1	92.3366	79.3494	3101804739	60456963	83	A:83:54.89:35.94:0.00:43:40:0.53:0.00:5.86:43:0.44:100.46:0.46	C:0:0.00:0.00:0.00:0:0:0.00:0.00:0.00:0:0.00:0.00:0.00	G:0:0.00:0.00:0.00:0:0:0.00:0.00:0.00:0:0.00:0.00:0.00	T:0:0.00:0.00:0.00:0:0:0.00:0.00:0.00:0:0.00:0.00:0.00	A
736	MT1151	MT1151	clinical	SureSelectXT_Target_Enrichment	SureSelect_Human_All_Exon_V6	Novaseq6000_S2	114.66	13.597395276	1	0.997	0.993	0.986	chrM_ucsc.hg19	16571	1289534	12895.3	77.8187	66.0812	3101804739	60456963	52	A:52:53.50:36.54:0.38:29:23:0.44:0.00:4.37:29:0.51:100.48:0.50	C:0:0.00:0.00:0.00:0:0:0.00:0.00:0.00:0:0.00:0.00:0.00	G:0:0.00:0.00:0.00:0:0:0.00:0.00:0.00:0:0.00:0.00:0.00	T:0:0.00:0.00:0.00:0:0:0.00:0.00:0.00:0:0.00:0.00:0.00	A
737	MT1152	MT1152	clinical	SureSelectXT_Target_Enrichment	SureSelect_Human_All_Exon_V6	Novaseq6000_S2	126.37	14.793686746	0.998	0.995	0.992	0.987	chrM_ucsc.hg19	16571	641926	6419.26	38.7379	32.1262	3101804739	60456963	48	A:47:56.62:35.98:0.00:26:21:0.48:0.00:1.81:26:0.36:100.60:0.42	C:0:0.00:0.00:0.00:0:0:0.00:0.00:0.00:0:0.00:0.00:0.00	G:0:0.00:0.00:0.00:0:0:0.00:0.00:0.00:0:0.00:0.00:0.00	T:1:44.00:11.00:0.00:0:1:0.69:0.11:88.00:0:0.00:93.00:0.32	A
738	MT1153	MT1153	clinical	SureSelectXT_Target_Enrichment	SureSelect_Human_All_Exon_V6	Novaseq6000_S2	127.14	15.380622188	1	0.997	0.994	0.989	chrM_ucsc.hg19	16571	1537879	15378.8	92.8054	78.9517	3101804739	60456963	78	A:78:55.68:36.21:0.00:40:38:0.49:0.00:2.54:40:0.45:100.62:0.45	C:0:0.00:0.00:0.00:0:0:0.00:0.00:0.00:0:0.00:0.00:0.00	G:0:0.00:0.00:0.00:0:0:0.00:0.00:0.00:0:0.00:0.00:0.00	T:0:0.00:0.00:0.00:0:0:0.00:0.00:0.00:0:0.00:0.00:0.00	A
739	MT1154	MT1154	clinical	SureSelectXT_Target_Enrichment	SureSelect_Human_All_Exon_V6	Novaseq6000_S2	121.49	14.228285918	1	0.997	0.993	0.987	chrM_ucsc.hg19	16571	967760	9677.6	58.4008	49.0258	3101804739	60456963	45	A:45:56.62:36.73:0.00:21:24:0.47:0.00:0.49:21:0.35:100.40:0.45	C:0:0.00:0.00:0.00:0:0:0.00:0.00:0.00:0:0.00:0.00:0.00	G:0:0.00:0.00:0.00:0:0:0.00:0.00:0.00:0:0.00:0.00:0.00	T:0:0.00:0.00:0.00:0:0:0.00:0.00:0.00:0:0.00:0.00:0.00	A
740	MT1155	MT1155	clinical	SureSelectXT_Target_Enrichment	SureSelect_Human_All_Exon_V6	Novaseq6000_S2	125.76	14.629431456	0.998	0.995	0.991	0.986	chrM_ucsc.hg19	16571	1453335	14533.4	87.7035	73.3325	3101804739	60456963	81	A:81:55.98:36.56:0.00:45:36:0.50:0.00:1.32:45:0.41:100.41:0.40	C:0:0.00:0.00:0.00:0:0:0.00:0.00:0.00:0:0.00:0.00:0.00	G:0:0.00:0.00:0.00:0:0:0.00:0.00:0.00:0:0.00:0.00:0.00	T:0:0.00:0.00:0.00:0:0:0.00:0.00:0.00:0:0.00:0.00:0.00	A
741	MT1156	MT1156	clinical	SureSelectXT_Target_Enrichment	SureSelect_Human_All_Exon_V6	Novaseq6000_S2	132.34	15.529912914	1	0.997	0.994	0.988	chrM_ucsc.hg19	16571	856127	8561.27	51.6642	43.4681	3101804739	60456963	51	A:51:57.45:35.04:0.00:28:23:0.49:0.00:3.75:28:0.36:100.43:0.43	C:0:0.00:0.00:0.00:0:0:0.00:0.00:0.00:0:0.00:0.00:0.00	G:0:0.00:0.00:0.00:0:0:0.00:0.00:0.00:0:0.00:0.00:0.00	T:0:0.00:0.00:0.00:0:0:0.00:0.00:0.00:0:0.00:0.00:0.00	A
742	MT1157	MT1157	clinical	SureSelectXT_Target_Enrichment	SureSelect_Human_All_Exon_V6	Novaseq6000_S2	116.98	13.37792773	0.998	0.994	0.99	0.984	chrM_ucsc.hg19	16571	753894	7538.94	45.4948	38.4805	3101804739	60456963	49	A:49:54.61:37.00:0.51:29:20:0.38:0.00:1.65:29:0.42:100.33:0.51	C:0:0.00:0.00:0.00:0:0:0.00:0.00:0.00:0:0.00:0.00:0.00	G:0:0.00:0.00:0.00:0:0:0.00:0.00:0.00:0:0.00:0.00:0.00	T:0:0.00:0.00:0.00:0:0:0.00:0.00:0.00:0:0.00:0.00:0.00	A
743	MT1158	MT1158	clinical	SureSelectXT_Target_Enrichment	SureSelect_Human_All_Exon_V6	Novaseq6000_S2	132.08	15.808031766	1	0.997	0.994	0.989	chrM_ucsc.hg19	16571	1285319	12853.2	77.5643	64.7146	3101804739	60456963	63	A:63:55.92:35.41:0.00:39:24:0.50:0.00:4.59:39:0.36:100.68:0.37	C:0:0.00:0.00:0.00:0:0:0.00:0.00:0.00:0:0.00:0.00:0.00	G:0:0.00:0.00:0.00:0:0:0.00:0.00:0.00:0:0.00:0.00:0.00	T:0:0.00:0.00:0.00:0:0:0.00:0.00:0.00:0:0.00:0.00:0.00	A
744	MT1159	MT1159	clinical	SureSelectXT_Target_Enrichment	SureSelect_Human_All_Exon_V6	Novaseq6000_S2	121.61	14.353911536	1	0.997	0.993	0.986	chrM_ucsc.hg19	16571	807628	8076.28	48.7374	40.5929	3101804739	60456963	51	A:51:57.24:36.25:0.00:29:22:0.63:0.00:3.02:29:0.46:100.45:0.46	C:0:0.00:0.00:0.00:0:0:0.00:0.00:0.00:0:0.00:0.00:0.00	G:0:0.00:0.00:0.00:0:0:0.00:0.00:0.00:0:0.00:0.00:0.00	T:0:0.00:0.00:0.00:0:0:0.00:0.00:0.00:0:0.00:0.00:0.00	A
745	MT1161	MT1161	clinical	SureSelectXT_Target_Enrichment	SureSelect_Human_All_Exon_V6	Novaseq6000_S2	128.47	14.86524464	1	0.995	0.989	0.978	chrM_ucsc.hg19	16571	687487	6874.87	41.4874	34.3853	3101804739	60456963	38	A:38:57.34:37.00:0.00:22:16:0.46:0.00:2.24:22:0.34:100.61:0.43	C:0:0.00:0.00:0.00:0:0:0.00:0.00:0.00:0:0.00:0.00:0.00	G:0:0.00:0.00:0.00:0:0:0.00:0.00:0.00:0:0.00:0.00:0.00	T:0:0.00:0.00:0.00:0:0:0.00:0.00:0.00:0:0.00:0.00:0.00	A
746	MT1162	MT1162	clinical	SureSelectXT_Target_Enrichment	SureSelect_Human_All_Exon_V6	Novaseq6000_S2	122.71	14.15390063	0.998	0.995	0.991	0.985	chrM_ucsc.hg19	16571	1171070	11710.7	70.6698	59.798	3101804739	60456963	66	A:66:55.41:37.00:0.00:38:28:0.49:0.00:1.79:38:0.44:100.67:0.44	C:0:0.00:0.00:0.00:0:0:0.00:0.00:0.00:0:0.00:0.00:0.00	G:0:0.00:0.00:0.00:0:0:0.00:0.00:0.00:0:0.00:0.00:0.00	T:0:0.00:0.00:0.00:0:0:0.00:0.00:0.00:0:0.00:0.00:0.00	A
747	MT1163	MT1163	clinical	SureSelectXT_Target_Enrichment	SureSelect_Human_All_Exon_V6	Novaseq6000_S2	135.40	15.904888342	0.998	0.996	0.993	0.989	chrM_ucsc.hg19	16571	1268887	12688.9	76.5727	64.6434	3101804739	60456963	73	A:73:56.93:36.84:0.00:40:33:0.47:0.01:32.29:40:0.28:100.56:0.32	C:0:0.00:0.00:0.00:0:0:0.00:0.00:0.00:0:0.00:0.00:0.00	G:0:0.00:0.00:0.00:0:0:0.00:0.00:0.00:0:0.00:0.00:0.00	T:0:0.00:0.00:0.00:0:0:0.00:0.00:0.00:0:0.00:0.00:0.00	A
748	MT1164	MT1164	clinical	SureSelectXT_Target_Enrichment	SureSelect_Human_All_Exon_V6	Novaseq6000_S2	127.80	14.94941804	1	0.997	0.994	0.988	chrM_ucsc.hg19	16571	1466277	14662.8	88.4845	74.1079	3101804739	60456963	78	A:78:55.86:36.69:0.00:54:24:0.49:0.00:1.41:54:0.47:100.49:0.50	C:0:0.00:0.00:0.00:0:0:0.00:0.00:0.00:0:0.00:0.00:0.00	G:0:0.00:0.00:0.00:0:0:0.00:0.00:0.00:0:0.00:0.00:0.00	T:0:0.00:0.00:0.00:0:0:0.00:0.00:0.00:0:0.00:0.00:0.00	A
749	MT1165	MT1165	clinical	SureSelectXT_Target_Enrichment	SureSelect_Human_All_Exon_V6	Novaseq6000_S2	105.97	12.426869916	0.998	0.994	0.989	0.981	chrM_ucsc.hg19	16571	1047151	10471.5	63.1918	53.6046	3101804739	60456963	60	A:60:55.97:36.17:0.00:33:27:0.50:0.00:5.80:33:0.36:100.58:0.37	C:0:0.00:0.00:0.00:0:0:0.00:0.00:0.00:0:0.00:0.00:0.00	G:0:0.00:0.00:0.00:0:0:0.00:0.00:0.00:0:0.00:0.00:0.00	T:0:0.00:0.00:0.00:0:0:0.00:0.00:0.00:0:0.00:0.00:0.00	A
750	MT1168	MT1168	clinical	SureSelectXT_Target_Enrichment	SureSelect_Human_All_Exon_V6	Novaseq6000_S2	#N/A	#N/A	#N/A	#N/A	#N/A	#N/A	chrM_ucsc.hg19	16571	1204665	12046.6	72.6972	61.3413	3101804739	60456963	60	A:60:55.75:36.57:0.00:34:26:0.48:0.00:1.15:34:0.41:100.48:0.43	C:0:0.00:0.00:0.00:0:0:0.00:0.00:0.00:0:0.00:0.00:0.00	G:0:0.00:0.00:0.00:0:0:0.00:0.00:0.00:0:0.00:0.00:0.00	T:0:0.00:0.00:0.00:0:0:0.00:0.00:0.00:0:0.00:0.00:0.00	A
751	MT1169	MT1169	clinical	SureSelectXT_Target_Enrichment	SureSelect_Human_All_Exon_V6	Novaseq6000_S2	140.70	15.82650911	1	0.997	0.994	0.990	chrM_ucsc.hg19	16571	1311280	13112.8	79.131	65.931	3101804739	60456963	98	A:98:56.33:35.88:0.00:51:47:0.48:0.00:3.64:51:0.34:100.71:0.38	C:0:0.00:0.00:0.00:0:0:0.00:0.00:0.00:0:0.00:0.00:0.00	G:0:0.00:0.00:0.00:0:0:0.00:0.00:0.00:0:0.00:0.00:0.00	T:0:0.00:0.00:0.00:0:0:0.00:0.00:0.00:0:0.00:0.00:0.00	A
752	MT1170	MT1170	clinical	SureSelectXT_Target_Enrichment	SureSelect_Human_All_Exon_V6	Novaseq6000_S2	133.36	15.059816696	0.998	0.995	0.992	0.987	chrM_ucsc.hg19	16571	1093752	10937.5	66.004	55.7622	3101804739	60456963	76	A:75:56.27:36.84:0.00:41:34:0.51:0.00:3.28:41:0.38:100.68:0.43	C:0:0.00:0.00:0.00:0:0:0.00:0.00:0.00:0:0.00:0.00:0.00	G:0:0.00:0.00:0.00:0:0:0.00:0.00:0.00:0:0.00:0.00:0.00	T:1:45.00:11.00:0.00:0:1:0.93:0.11:121.00:0:0.00:101.00:0.47	A
753	MT1171	MT1171	clinical	SureSelectXT_Target_Enrichment	SureSelect_Human_All_Exon_V6	Novaseq6000_S2	133.73	15.091491912	0.998	0.995	0.991	0.986	chrM_ucsc.hg19	16571	1026627	10266.3	61.9532	52.1282	3101804739	60456963	55	A:55:55.87:37.00:0.00:27:28:0.46:0.00:1.75:27:0.39:100.58:0.44	C:0:0.00:0.00:0.00:0:0:0.00:0.00:0.00:0:0.00:0.00:0.00	G:0:0.00:0.00:0.00:0:0:0.00:0.00:0.00:0:0.00:0.00:0.00	T:0:0.00:0.00:0.00:0:0:0.00:0.00:0.00:0:0.00:0.00:0.00	A
754	MT1172	MT1172	clinical	SureSelectXT_Target_Enrichment	SureSelect_Human_All_Exon_V6	Novaseq6000_S2	135.11	15.277647436	0.998	0.994	0.991	0.986	chrM_ucsc.hg19	16571	948381	9483.81	57.2314	48.1511	3101804739	60456963	55	A:55:57.35:36.31:0.00:31:24:0.49:0.00:2.87:31:0.35:100.64:0.41	C:0:0.00:0.00:0.00:0:0:0.00:0.00:0.00:0:0.00:0.00:0.00	G:0:0.00:0.00:0.00:0:0:0.00:0.00:0.00:0:0.00:0.00:0.00	T:0:0.00:0.00:0.00:0:0:0.00:0.00:0.00:0:0.00:0.00:0.00	A
755	MT1173	MT1173	clinical	SureSelectXT_Target_Enrichment	SureSelect_Human_All_Exon_V6	Novaseq6000_S2	135.47	15.550312692	1	0.997	0.993	0.988	chrM_ucsc.hg19	16571	1114760	11147.6	67.2718	57.4755	3101804739	60456963	63	A:63:56.02:36.43:0.00:28:35:0.45:0.00:0.35:28:0.40:100.73:0.46	C:0:0.00:0.00:0.00:0:0:0.00:0.00:0.00:0:0.00:0.00:0.00	G:0:0.00:0.00:0.00:0:0:0.00:0.00:0.00:0:0.00:0.00:0.00	T:0:0.00:0.00:0.00:0:0:0.00:0.00:0.00:0:0.00:0.00:0.00	A
756	MT1174	MT1174	clinical	SureSelectXT_Target_Enrichment	SureSelect_Human_All_Exon_V6	Novaseq6000_S2	118.76	13.454283326	1	0.996	0.991	0.984	chrM_ucsc.hg19	16571	881162	8811.62	53.175	45.5	3101804739	60456963	36	A:36:57.00:36.67:0.00:22:14:0.50:0.00:2.06:22:0.45:100.50:0.51	C:0:0.00:0.00:0.00:0:0:0.00:0.00:0.00:0:0.00:0.00:0.00	G:0:0.00:0.00:0.00:0:0:0.00:0.00:0.00:0:0.00:0.00:0.00	T:0:0.00:0.00:0.00:0:0:0.00:0.00:0.00:0:0.00:0.00:0.00	A
757	MT1175	MT1175	clinical	SureSelectXT_Target_Enrichment	SureSelect_Human_All_Exon_V6	Novaseq6000_S2	145.11	16.430167122	0.998	0.995	0.993	0.989	chrM_ucsc.hg19	16571	477932	4779.32	28.8415	24.1082	3101804739	60456963	28	A:28:57.04:36.14:0.00:18:10:0.48:0.00:2.36:18:0.35:100.61:0.41	C:0:0.00:0.00:0.00:0:0:0.00:0.00:0.00:0:0.00:0.00:0.00	G:0:0.00:0.00:0.00:0:0:0.00:0.00:0.00:0:0.00:0.00:0.00	T:0:0.00:0.00:0.00:0:0:0.00:0.00:0.00:0:0.00:0.00:0.00	A
758	MT1176	MT1176	clinical	SureSelectXT_Target_Enrichment	SureSelect_Human_All_Exon_V6	Novaseq6000_S2	137.37	15.62257698	1	0.997	0.994	0.990	chrM_ucsc.hg19	16571	1227231	12272.3	74.059	62.2755	3101804739	60456963	82	A:82:55.88:36.54:0.00:46:36:0.49:0.00:2.38:46:0.41:99.94:0.40	C:0:0.00:0.00:0.00:0:0:0.00:0.00:0.00:0:0.00:0.00:0.00	G:0:0.00:0.00:0.00:0:0:0.00:0.00:0.00:0:0.00:0.00:0.00	T:0:0.00:0.00:0.00:0:0:0.00:0.00:0.00:0:0.00:0.00:0.00	A
759	MT1177	MT1177	clinical	SureSelectXT_Target_Enrichment	SureSelect_Human_All_Exon_V6	Novaseq6000_S2	128.92	14.59273553	1	0.997	0.993	0.986	chrM_ucsc.hg19	16571	1556219	15562.2	93.9122	79.4295	3101804739	60456963	85	A:85:56.25:36.58:0.00:45:40:0.54:0.00:1.20:45:0.39:100.66:0.41	C:0:0.00:0.00:0.00:0:0:0.00:0.00:0.00:0:0.00:0.00:0.00	G:0:0.00:0.00:0.00:0:0:0.00:0.00:0.00:0:0.00:0.00:0.00	T:0:0.00:0.00:0.00:0:0:0.00:0.00:0.00:0:0.00:0.00:0.00	A
760	MT1178	MT1178	clinical	SureSelectXT_Target_Enrichment	SureSelect_Human_All_Exon_V6	Novaseq6000_S2	128.69	14.997295474	0.998	0.995	0.992	0.987	chrM_ucsc.hg19	16571	1398626	13986.3	84.4021	72.9253	3101804739	60456963	86	A:86:56.26:36.58:0.00:49:37:0.51:0.00:1.63:49:0.36:100.72:0.38	C:0:0.00:0.00:0.00:0:0:0.00:0.00:0.00:0:0.00:0.00:0.00	G:0:0.00:0.00:0.00:0:0:0.00:0.00:0.00:0:0.00:0.00:0.00	T:0:0.00:0.00:0.00:0:0:0.00:0.00:0.00:0:0.00:0.00:0.00	A
761	MT1180	MT1180	clinical	SureSelectXT_Target_Enrichment	SureSelect_Human_All_Exon_V6	Novaseq6000_S2	144.29	16.921021264	1	0.998	0.995	0.991	chrM_ucsc.hg19	16571	276514	2765.14	16.6866	13.7963	3101804739	60456963	12	A:12:58.33:37.00:0.00:7:5:0.47:0.00:0.00:7:0.38:100.00:0.50	C:0:0.00:0.00:0.00:0:0:0.00:0.00:0.00:0:0.00:0.00:0.00	G:0:0.00:0.00:0.00:0:0:0.00:0.00:0.00:0:0.00:0.00:0.00	T:0:0.00:0.00:0.00:0:0:0.00:0.00:0.00:0:0.00:0.00:0.00	A
762	MT1181	MT1181	clinical	SureSelectXT_Target_Enrichment	SureSelect_Human_All_Exon_V6	Novaseq6000_S2	135.12	15.643939288	0.998	0.995	0.992	0.988	chrM_ucsc.hg19	16571	308078	3080.78	18.5914	15.7387	3101804739	60456963	14	A:14:57.14:35.14:0.00:8:6:0.37:0.00:3.43:8:0.21:100.79:0.36	C:0:0.00:0.00:0.00:0:0:0.00:0.00:0.00:0:0.00:0.00:0.00	G:0:0.00:0.00:0.00:0:0:0.00:0.00:0.00:0:0.00:0.00:0.00	T:0:0.00:0.00:0.00:0:0:0.00:0.00:0.00:0:0.00:0.00:0.00	A
763	MT1182	MT1182	clinical	SureSelectXT_Target_Enrichment	SureSelect_Human_All_Exon_V6	Novaseq6000_S2	130.99	15.003445566	1	0.997	0.994	0.989	chrM_ucsc.hg19	16571	1700663	17006.6	102.629	86.5917	3101804739	60456963	106	A:105:55.32:36.20:0.43:52:53:0.52:0.00:3.40:52:0.46:100.61:0.48	C:0:0.00:0.00:0.00:0:0:0.00:0.00:0.00:0:0.00:0.00:0.00	G:0:0.00:0.00:0.00:0:0:0.00:0.00:0.00:0:0.00:0.00:0.00	T:1:47.00:11.00:0.00:0:1:0.44:0.06:55.00:0:0.00:101.00:0.22	A
764	MT1183	MT1183	clinical	SureSelectXT_Target_Enrichment	SureSelect_Human_All_Exon_V6	Novaseq6000_S2	127.99	14.902243768	0.998	0.995	0.991	0.986	chrM_ucsc.hg19	16571	1066024	10660.2	64.3307	54.8816	3101804739	60456963	77	A:77:55.45:36.35:0.00:45:32:0.43:0.00:4.05:45:0.37:100.71:0.37	C:0:0.00:0.00:0.00:0:0:0.00:0.00:0.00:0:0.00:0.00:0.00	G:0:0.00:0.00:0.00:0:0:0.00:0.00:0.00:0:0.00:0.00:0.00	T:0:0.00:0.00:0.00:0:0:0.00:0.00:0.00:0:0.00:0.00:0.00	A
765	MT1185	MT1185	clinical	SureSelectXT_Target_Enrichment	SureSelect_Human_All_Exon_V6	Novaseq6000_S2	128.93	14.490972576	1	0.997	0.993	0.988	chrM_ucsc.hg19	16571	1022308	10223.1	61.6926	52.1706	3101804739	60456963	66	A:66:57.48:36.06:0.00:32:34:0.51:0.00:1.85:32:0.33:100.59:0.45	C:0:0.00:0.00:0.00:0:0:0.00:0.00:0.00:0:0.00:0.00:0.00	G:0:0.00:0.00:0.00:0:0:0.00:0.00:0.00:0:0.00:0.00:0.00	T:0:0.00:0.00:0.00:0:0:0.00:0.00:0.00:0:0.00:0.00:0.00	A
766	MT1186	MT1186	clinical	SureSelectXT_Target_Enrichment	SureSelect_Human_All_Exon_V6	Novaseq6000_S2	141.47	16.347439638	0.998	0.995	0.992	0.988	chrM_ucsc.hg19	16571	1023231	10232.3	61.7483	52.9961	3101804739	60456963	45	A:45:57.18:36.16:0.00:16:29:0.49:0.00:0.80:16:0.42:100.42:0.54	C:0:0.00:0.00:0.00:0:0:0.00:0.00:0.00:0:0.00:0.00:0.00	G:0:0.00:0.00:0.00:0:0:0.00:0.00:0.00:0:0.00:0.00:0.00	T:0:0.00:0.00:0.00:0:0:0.00:0.00:0.00:0:0.00:0.00:0.00	A
767	MT1187	MT1187	clinical	SureSelectXT_Target_Enrichment	SureSelect_Human_All_Exon_V6	Novaseq6000_S2	127.60	13.961292418	0.998	0.994	0.991	0.985	chrM_ucsc.hg19	16571	1012333	10123.3	61.0906	50.618	3101804739	60456963	58	A:58:55.41:36.79:0.00:41:17:0.44:0.00:1.02:41:0.52:100.67:0.51	C:0:0.00:0.00:0.00:0:0:0.00:0.00:0.00:0:0.00:0.00:0.00	G:0:0.00:0.00:0.00:0:0:0.00:0.00:0.00:0:0.00:0.00:0.00	T:0:0.00:0.00:0.00:0:0:0.00:0.00:0.00:0:0.00:0.00:0.00	A
768	MT1188	MT1188	clinical	SureSelectXT_Target_Enrichment	SureSelect_Human_All_Exon_V6	Novaseq6000_S2	117.29	14.799491418	1	0.997	0.994	0.988	chrM_ucsc.hg19	16571	385268	3852.68	23.2495	19.9625	3101804739	60456963	24	A:24:55.88:36.50:0.00:12:12:0.42:0.00:2.42:12:0.42:99.00:0.45	C:0:0.00:0.00:0.00:0:0:0.00:0.00:0.00:0:0.00:0.00:0.00	G:0:0.00:0.00:0.00:0:0:0.00:0.00:0.00:0:0.00:0.00:0.00	T:0:0.00:0.00:0.00:0:0:0.00:0.00:0.00:0:0.00:0.00:0.00	A
769	MT1189	MT1189	clinical	SureSelectXT_Target_Enrichment	SureSelect_Human_All_Exon_V6	Novaseq6000_S2	113.75	12.9967911	1	0.997	0.992	0.985	chrM_ucsc.hg19	16571	1279924	12799.2	77.2388	64.4719	3101804739	60456963	55	A:55:56.16:35.36:0.00:25:30:0.53:0.01:5.91:25:0.32:100.73:0.40	C:0:0.00:0.00:0.00:0:0:0.00:0.00:0.00:0:0.00:0.00:0.00	G:0:0.00:0.00:0.00:0:0:0.00:0.00:0.00:0:0.00:0.00:0.00	T:0:0.00:0.00:0.00:0:0:0.00:0.00:0.00:0:0.00:0.00:0.00	A
770	MT1190	MT1190	clinical	SureSelectXT_Target_Enrichment	SureSelect_Human_All_Exon_V6	Novaseq6000_S2	101.55	12.702640922	1	0.995	0.989	0.979	chrM_ucsc.hg19	16571	813906	8139.06	49.1163	41.4378	3101804739	60456963	48	A:48:55.71:36.75:0.00:28:20:0.55:0.00:0.23:28:0.49:100.77:0.46	C:0:0.00:0.00:0.00:0:0:0.00:0.00:0.00:0:0.00:0.00:0.00	G:0:0.00:0.00:0.00:0:0:0.00:0.00:0.00:0:0.00:0.00:0.00	T:0:0.00:0.00:0.00:0:0:0.00:0.00:0.00:0:0.00:0.00:0.00	A
771	MT1191	MT1191	clinical	SureSelectXT_Target_Enrichment	SureSelect_Human_All_Exon_V6	Novaseq6000_S2	125.64	14.617927354	0.998	0.994	0.991	0.985	chrM_ucsc.hg19	16571	1147822	11478.2	69.2669	59.148	3101804739	60456963	57	A:57:56.49:35.70:0.00:35:22:0.55:0.00:1.93:35:0.42:100.65:0.43	C:0:0.00:0.00:0.00:0:0:0.00:0.00:0.00:0:0.00:0.00:0.00	G:0:0.00:0.00:0.00:0:0:0.00:0.00:0.00:0:0.00:0.00:0.00	T:0:0.00:0.00:0.00:0:0:0.00:0.00:0.00:0:0.00:0.00:0.00	A
772	MT1193	MT1193	clinical	SureSelectXT_Target_Enrichment	SureSelect_Human_All_Exon_V6	Novaseq6000_S2	134.68	15.026605674	1	0.997	0.994	0.988	chrM_ucsc.hg19	16571	1046470	10464.7	63.1507	52.6579	3101804739	60456963	53	A:53:52.21:35.83:0.47:24:29:0.53:0.00:1.87:24:0.44:100.55:0.46	C:0:0.00:0.00:0.00:0:0:0.00:0.00:0.00:0:0.00:0.00:0.00	G:0:0.00:0.00:0.00:0:0:0.00:0.00:0.00:0:0.00:0.00:0.00	T:0:0.00:0.00:0.00:0:0:0.00:0.00:0.00:0:0.00:0.00:0.00	A
773	MT1194	MT1194	clinical	SureSelectXT_Target_Enrichment	SureSelect_Human_All_Exon_V6	Novaseq6000_S2	119.04	14.552023238	0.998	0.995	0.992	0.987	chrM_ucsc.hg19	16571	900218	9002.18	54.3249	47.358	3101804739	60456963	45	A:45:56.16:36.73:0.00:23:22:0.48:0.00:1.80:23:0.35:100.67:0.35	C:0:0.00:0.00:0.00:0:0:0.00:0.00:0.00:0:0.00:0.00:0.00	G:0:0.00:0.00:0.00:0:0:0.00:0.00:0.00:0:0.00:0.00:0.00	T:0:0.00:0.00:0.00:0:0:0.00:0.00:0.00:0:0.00:0.00:0.00	A
774	MT1196	MT1196	clinical	SureSelectXT_Target_Enrichment	SureSelect_Human_All_Exon_V6	Novaseq6000_S2	131.62	15.277339588	1	0.997	0.994	0.989	chrM_ucsc.hg19	16571	435263	4352.63	26.2666	22.2097	3101804739	60456963	26	A:26:55.58:37.00:0.00:15:11:0.46:0.01:4.65:15:0.37:99.54:0.33	C:0:0.00:0.00:0.00:0:0:0.00:0.00:0.00:0:0.00:0.00:0.00	G:0:0.00:0.00:0.00:0:0:0.00:0.00:0.00:0:0.00:0.00:0.00	T:0:0.00:0.00:0.00:0:0:0.00:0.00:0.00:0:0.00:0.00:0.00	A
775	MT1197	MT1197	clinical	SureSelectXT_Target_Enrichment	SureSelect_Human_All_Exon_V6	Novaseq6000_S2	127.24	15.266509156	0.998	0.995	0.992	0.987	chrM_ucsc.hg19	16571	348868	3488.68	21.0529	18.0536	3101804739	60456963	30	A:30:56.17:36.20:0.00:18:12:0.40:0.00:1.10:18:0.36:100.20:0.38	C:0:0.00:0.00:0.00:0:0:0.00:0.00:0.00:0:0.00:0.00:0.00	G:0:0.00:0.00:0.00:0:0:0.00:0.00:0.00:0:0.00:0.00:0.00	T:0:0.00:0.00:0.00:0:0:0.00:0.00:0.00:0:0.00:0.00:0.00	A
776	MT1198	MT1198	clinical	SureSelectXT_Target_Enrichment	SureSelect_Human_All_Exon_V6	Novaseq6000_S2	138.30	15.99544676	0.998	0.995	0.992	0.988	chrM_ucsc.hg19	16571	1621350	16213.5	97.8426	81.4121	3101804739	60456963	79	A:79:57.41:36.54:0.00:40:39:0.55:0.00:4.18:40:0.36:100.59:0.42	C:0:0.00:0.00:0.00:0:0:0.00:0.00:0.00:0:0.00:0.00:0.00	G:0:0.00:0.00:0.00:0:0:0.00:0.00:0.00:0:0.00:0.00:0.00	T:0:0.00:0.00:0.00:0:0:0.00:0.00:0.00:0:0.00:0.00:0.00	A
777	MT1199	MT1199	clinical	SureSelectXT_Target_Enrichment	SureSelect_Human_All_Exon_V6	Novaseq6000_S2	139.57	16.078005776	1	0.997	0.993	0.987	chrM_ucsc.hg19	16571	1730235	17302.3	104.413	87.62	3101804739	60456963	85	A:85:56.26:36.58:0.00:50:35:0.52:0.00:1.94:50:0.42:100.59:0.44	C:0:0.00:0.00:0.00:0:0:0.00:0.00:0.00:0:0.00:0.00:0.00	G:0:0.00:0.00:0.00:0:0:0.00:0.00:0.00:0:0.00:0.00:0.00	T:0:0.00:0.00:0.00:0:0:0.00:0.00:0.00:0:0.00:0.00:0.00	A
778	MT1200	MT1200	clinical	SureSelectXT_Target_Enrichment	SureSelect_Human_All_Exon_V6	Novaseq6000_S2	105.23	12.128299776	0.998	0.994	0.989	0.980	chrM_ucsc.hg19	16571	686285	6862.85	41.4148	34.8689	3101804739	60456963	43	A:43:56.37:36.72:0.00:23:20:0.52:0.00:2.74:23:0.47:100.47:0.47	C:0:0.00:0.00:0.00:0:0:0.00:0.00:0.00:0:0.00:0.00:0.00	G:0:0.00:0.00:0.00:0:0:0.00:0.00:0.00:0:0.00:0.00:0.00	T:0:0.00:0.00:0.00:0:0:0.00:0.00:0.00:0:0.00:0.00:0.00	A
779	MT1201	MT1201	clinical	SureSelectXT_Target_Enrichment	SureSelect_Human_All_Exon_V6	Novaseq6000_S2	116.29	13.427460352	1	0.996	0.991	0.981	chrM_ucsc.hg19	16571	978453	9784.53	59.0461	50.7423	3101804739	60456963	50	A:50:55.82:36.48:0.00:30:20:0.50:0.00:0.66:30:0.35:100.68:0.36	C:0:0.00:0.00:0.00:0:0:0.00:0.00:0.00:0:0.00:0.00:0.00	G:0:0.00:0.00:0.00:0:0:0.00:0.00:0.00:0:0.00:0.00:0.00	T:0:0.00:0.00:0.00:0:0:0.00:0.00:0.00:0:0.00:0.00:0.00	A
780	MT1202	MT1202	clinical	SureSelectXT_Target_Enrichment	SureSelect_Human_All_Exon_V6	Novaseq6000_S2	126.11	14.182405254	1	0.996	0.992	0.984	chrM_ucsc.hg19	16571	1085491	10854.9	65.5054	54.6568	3101804739	60456963	54	A:54:56.24:36.52:0.00:32:22:0.45:0.00:1.83:32:0.33:100.63:0.39	C:0:0.00:0.00:0.00:0:0:0.00:0.00:0.00:0:0.00:0.00:0.00	G:0:0.00:0.00:0.00:0:0:0.00:0.00:0.00:0:0.00:0.00:0.00	T:0:0.00:0.00:0.00:0:0:0.00:0.00:0.00:0:0.00:0.00:0.00	A
781	MT1203	MT1203	clinical	SureSelectXT_Target_Enrichment	SureSelect_Human_All_Exon_V6	Novaseq6000_S2	119.73	13.437759928	0.998	0.993	0.988	0.980	chrM_ucsc.hg19	16571	1458403	14584	88.0094	75.7171	3101804739	60456963	83	A:83:56.08:36.71:0.00:46:37:0.48:0.00:1.95:46:0.40:100.58:0.44	C:0:0.00:0.00:0.00:0:0:0.00:0.00:0.00:0:0.00:0.00:0.00	G:0:0.00:0.00:0.00:0:0:0.00:0.00:0.00:0:0.00:0.00:0.00	T:0:0.00:0.00:0.00:0:0:0.00:0.00:0.00:0:0.00:0.00:0.00	A
782	MT1204	MT1204	clinical	SureSelectXT_Target_Enrichment	SureSelect_Human_All_Exon_V6	Novaseq6000_S2	123.10	14.30543396	1	0.997	0.993	0.987	chrM_ucsc.hg19	16571	1112174	11121.7	67.1157	57.4328	3101804739	60456963	58	A:58:55.29:35.72:0.00:25:33:0.40:0.00:0.19:25:0.41:100.48:0.42	C:0:0.00:0.00:0.00:0:0:0.00:0.00:0.00:0:0.00:0.00:0.00	G:0:0.00:0.00:0.00:0:0:0.00:0.00:0.00:0:0.00:0.00:0.00	T:0:0.00:0.00:0.00:0:0:0.00:0.00:0.00:0:0.00:0.00:0.00	A
783	MT1206	MT1206	clinical	SureSelectXT_Target_Enrichment	SureSelect_Human_All_Exon_V6	Novaseq6000_S2	121.86	14.183814204	1	0.997	0.993	0.986	chrM_ucsc.hg19	16571	723131	7231.31	43.6383	36.1473	3101804739	60456963	40	A:40:56.22:36.40:0.00:17:23:0.51:0.00:0.93:17:0.37:100.57:0.42	C:0:0.00:0.00:0.00:0:0:0.00:0.00:0.00:0:0.00:0.00:0.00	G:0:0.00:0.00:0.00:0:0:0.00:0.00:0.00:0:0.00:0.00:0.00	T:0:0.00:0.00:0.00:0:0:0.00:0.00:0.00:0:0.00:0.00:0.00	A
784	MT1207	MT1207	clinical	SureSelectXT_Target_Enrichment	SureSelect_Human_All_Exon_V6	Novaseq6000_S2	125.28	14.678016698	0.998	0.995	0.991	0.986	chrM_ucsc.hg19	16571	784347	7843.47	47.3325	39.9795	3101804739	60456963	56	A:56:55.88:36.32:0.00:27:29:0.40:0.00:4.23:27:0.35:100.61:0.40	C:0:0.00:0.00:0.00:0:0:0.00:0.00:0.00:0:0.00:0.00:0.00	G:0:0.00:0.00:0.00:0:0:0.00:0.00:0.00:0:0.00:0.00:0.00	T:0:0.00:0.00:0.00:0:0:0.00:0.00:0.00:0:0.00:0.00:0.00	A
785	MT1209	MT1209	clinical	SureSelectXT_Target_Enrichment	SureSelect_Human_All_Exon_V6	Novaseq6000_S2	104.80	12.318616298	1	0.996	0.99	0.981	chrM_ucsc.hg19	16571	902688	9026.88	54.474	45.4369	3101804739	60456963	42	A:42:56.36:35.81:0.00:32:10:0.61:0.00:1.83:32:0.47:100.64:0.45	C:0:0.00:0.00:0.00:0:0:0.00:0.00:0.00:0:0.00:0.00:0.00	G:0:0.00:0.00:0.00:0:0:0.00:0.00:0.00:0:0.00:0.00:0.00	T:0:0.00:0.00:0.00:0:0:0.00:0.00:0.00:0:0.00:0.00:0.00	A
786	MT1210	MT1210	clinical	SureSelectXT_Target_Enrichment	SureSelect_Human_All_Exon_V6	Novaseq6000_S2	111.47	12.966675122	0.998	0.994	0.988	0.979	chrM_ucsc.hg19	16571	831695	8316.95	50.1898	42.6075	3101804739	60456963	42	A:42:56.48:37.00:0.00:25:17:0.51:0.00:2.55:25:0.50:100.62:0.51	C:0:0.00:0.00:0.00:0:0:0.00:0.00:0.00:0:0.00:0.00:0.00	G:0:0.00:0.00:0.00:0:0:0.00:0.00:0.00:0:0.00:0.00:0.00	T:0:0.00:0.00:0.00:0:0:0.00:0.00:0.00:0:0.00:0.00:0.00	A
787	MT1211	MT1211	clinical	SureSelectXT_Target_Enrichment	SureSelect_Human_All_Exon_V6	Novaseq6000_S2	123.99	14.14991416	1	0.996	0.992	0.984	chrM_ucsc.hg19	16571	971735	9717.35	58.6407	50.2651	3101804739	60456963	40	A:40:56.83:36.70:0.00:22:18:0.53:0.00:0.28:22:0.38:100.53:0.43	C:0:0.00:0.00:0.00:0:0:0.00:0.00:0.00:0:0.00:0.00:0.00	G:0:0.00:0.00:0.00:0:0:0.00:0.00:0.00:0:0.00:0.00:0.00	T:0:0.00:0.00:0.00:0:0:0.00:0.00:0.00:0:0.00:0.00:0.00	A
788	MT1212	MT1212	clinical	SureSelectXT_Target_Enrichment	SureSelect_Human_All_Exon_V6	Novaseq6000_S2	127.40	14.750534092	1	0.997	0.993	0.986	chrM_ucsc.hg19	16571	1186696	11867	71.6128	60.1302	3101804739	60456963	76	A:76:55.63:35.53:0.00:39:37:0.50:0.00:0.62:39:0.41:100.72:0.41	C:0:0.00:0.00:0.00:0:0:0.00:0.00:0.00:0:0.00:0.00:0.00	G:0:0.00:0.00:0.00:0:0:0.00:0.00:0.00:0:0.00:0.00:0.00	T:0:0.00:0.00:0.00:0:0:0.00:0.00:0.00:0:0.00:0.00:0.00	A
789	MT1213	MT1213	clinical	SureSelectXT_Target_Enrichment	SureSelect_Human_All_Exon_V6	Novaseq6000_S2	148.97	18.486111002	1	0.998	0.995	0.992	chrM_ucsc.hg19	16571	567838	5678.38	34.267	29.4027	3101804739	60456963	32	A:32:53.31:36.25:0.00:13:19:0.45:0.00:0.00:13:0.48:100.75:0.47	C:0:0.00:0.00:0.00:0:0:0.00:0.00:0.00:0:0.00:0.00:0.00	G:0:0.00:0.00:0.00:0:0:0.00:0.00:0.00:0:0.00:0.00:0.00	T:0:0.00:0.00:0.00:0:0:0.00:0.00:0.00:0:0.00:0.00:0.00	A
790	MT1214	MT1214	clinical	SureSelectXT_Target_Enrichment	SureSelect_Human_All_Exon_V6	Novaseq6000_S2	125.72	14.590038628	0.998	0.995	0.992	0.987	chrM_ucsc.hg19	16571	839957	8399.57	50.6884	43.0738	3101804739	60456963	34	A:34:55.41:35.88:0.00:19:15:0.55:0.00:3.03:19:0.43:100.91:0.41	C:0:0.00:0.00:0.00:0:0:0.00:0.00:0.00:0:0.00:0.00:0.00	G:0:0.00:0.00:0.00:0:0:0.00:0.00:0.00:0:0.00:0.00:0.00	T:0:0.00:0.00:0.00:0:0:0.00:0.00:0.00:0:0.00:0.00:0.00	A
791	MT1215	MT1215	clinical	SureSelectXT_Target_Enrichment	SureSelect_Human_All_Exon_V6	Novaseq6000_S2	122.68	13.808519616	1	0.996	0.991	0.983	chrM_ucsc.hg19	16571	1368587	13685.9	82.5893	69.3754	3101804739	60456963	77	A:77:55.82:36.51:0.00:47:30:0.53:0.00:4.83:47:0.43:100.43:0.42	C:0:0.00:0.00:0.00:0:0:0.00:0.00:0.00:0:0.00:0.00:0.00	G:0:0.00:0.00:0.00:0:0:0.00:0.00:0.00:0:0.00:0.00:0.00	T:0:0.00:0.00:0.00:0:0:0.00:0.00:0.00:0:0.00:0.00:0.00	A
792	MT1216	MT1216	clinical	SureSelectXT_Target_Enrichment	SureSelect_Human_All_Exon_V6	Novaseq6000_S2	118.61	13.62247095	1	0.996	0.992	0.983	chrM_ucsc.hg19	16571	1394021	13940.2	84.1241	71.5348	3101804739	60456963	67	A:67:56.40:36.64:0.00:40:27:0.50:0.00:2.63:40:0.34:100.82:0.37	C:0:0.00:0.00:0.00:0:0:0.00:0.00:0.00:0:0.00:0.00:0.00	G:0:0.00:0.00:0.00:0:0:0.00:0.00:0.00:0:0.00:0.00:0.00	T:0:0.00:0.00:0.00:0:0:0.00:0.00:0.00:0:0.00:0.00:0.00	A
793	MT1217	MT1217	clinical	SureSelectXT_Target_Enrichment	SureSelect_Human_All_Exon_V6	Novaseq6000_S2	130.35	14.929548108	1	0.997	0.993	0.987	chrM_ucsc.hg19	16571	851161	8511.61	51.3645	43.857	3101804739	60456963	41	A:41:57.20:36.71:0.00:26:15:0.46:0.00:1.34:26:0.39:100.41:0.44	C:0:0.00:0.00:0.00:0:0:0.00:0.00:0.00:0:0.00:0.00:0.00	G:0:0.00:0.00:0.00:0:0:0.00:0.00:0.00:0:0.00:0.00:0.00	T:0:0.00:0.00:0.00:0:0:0.00:0.00:0.00:0:0.00:0.00:0.00	A
794	MT1218	MT1218	clinical	SureSelectXT_Target_Enrichment	SureSelect_Human_All_Exon_V6	Novaseq6000_S2	122.48	14.130264812	1	0.996	0.991	0.985	chrM_ucsc.hg19	16571	880505	8805.05	53.1353	44.2841	3101804739	60456963	38	A:38:56.82:37.00:0.00:19:19:0.48:0.00:0.58:19:0.48:100.63:0.51	C:0:0.00:0.00:0.00:0:0:0.00:0.00:0.00:0:0.00:0.00:0.00	G:0:0.00:0.00:0.00:0:0:0.00:0.00:0.00:0:0.00:0.00:0.00	T:0:0.00:0.00:0.00:0:0:0.00:0.00:0.00:0:0.00:0.00:0.00	A
795	MT1222	MT1222	clinical	SureSelectXT_Target_Enrichment	SureSelect_Human_All_Exon_V6	Novaseq6000_S2	#N/A	#N/A	#N/A	#N/A	#N/A	#N/A	chrM_ucsc.hg19	16571	1204674	12046.7	72.6977	62.4192	3101804739	60456963	63	A:63:55.17:37.00:0.00:41:22:0.52:0.00:1.11:41:0.50:100.63:0.50	C:0:0.00:0.00:0.00:0:0:0.00:0.00:0.00:0:0.00:0.00:0.00	G:0:0.00:0.00:0.00:0:0:0.00:0.00:0.00:0:0.00:0.00:0.00	T:0:0.00:0.00:0.00:0:0:0.00:0.00:0.00:0:0.00:0.00:0.00	A
796	MT1223	MT1223	clinical	SureSelectXT_Target_Enrichment	SureSelect_Human_All_Exon_V6	Novaseq6000_S2	128.20	14.364765198	1	0.996	0.992	0.986	chrM_ucsc.hg19	16571	699551	6995.51	42.2154	36.0581	3101804739	60456963	42	A:42:56.48:37.00:0.00:18:24:0.46:0.00:0.52:18:0.30:100.45:0.40	C:0:0.00:0.00:0.00:0:0:0.00:0.00:0.00:0:0.00:0.00:0.00	G:0:0.00:0.00:0.00:0:0:0.00:0.00:0.00:0:0.00:0.00:0.00	T:0:0.00:0.00:0.00:0:0:0.00:0.00:0.00:0:0.00:0.00:0.00	A
797	MT1224	MT1224	clinical	SureSelectXT_Target_Enrichment	SureSelect_Human_All_Exon_V6	Novaseq6000_S2	102.27	11.392721624	1	0.994	0.986	0.974	chrM_ucsc.hg19	16571	966292	9662.92	58.3123	49.2995	3101804739	60456963	75	A:75:56.65:36.68:0.00:42:33:0.47:0.00:0.15:42:0.30:100.64:0.34	C:0:0.00:0.00:0.00:0:0:0.00:0.00:0.00:0:0.00:0.00:0.00	G:0:0.00:0.00:0.00:0:0:0.00:0.00:0.00:0:0.00:0.00:0.00	T:0:0.00:0.00:0.00:0:0:0.00:0.00:0.00:0:0.00:0.00:0.00	A
798	MT1225	MT1225	clinical	SureSelectXT_Target_Enrichment	SureSelect_Human_All_Exon_V6	Novaseq6000_S2	156.39	18.092658028	1	0.997	0.994	0.989	chrM_ucsc.hg19	16571	350943	3509.43	21.1782	18.2575	3101804739	60456963	25	A:25:53.36:35.96:0.40:13:12:0.48:0.00:1.32:13:0.51:100.04:0.50	C:0:0.00:0.00:0.00:0:0:0.00:0.00:0.00:0:0.00:0.00:0.00	G:0:0.00:0.00:0.00:0:0:0.00:0.00:0.00:0:0.00:0.00:0.00	T:0:0.00:0.00:0.00:0:0:0.00:0.00:0.00:0:0.00:0.00:0.00	A
799	MT1226	MT1226	clinical	SureSelectXT_Target_Enrichment	SureSelect_Human_All_Exon_V6	Novaseq6000_S2	144.20	16.373391386	1	0.997	0.993	0.987	chrM_ucsc.hg19	16571	706489	7064.89	42.634	35.6033	3101804739	60456963	38	A:38:56.00:36.00:0.00:20:18:0.44:0.00:5.37:20:0.36:100.76:0.47	C:0:0.00:0.00:0.00:0:0:0.00:0.00:0.00:0:0.00:0.00:0.00	G:0:0.00:0.00:0.00:0:0:0.00:0.00:0.00:0:0.00:0.00:0.00	T:0:0.00:0.00:0.00:0:0:0.00:0.00:0.00:0:0.00:0.00:0.00	A
800	MT1227	MT1227	clinical	SureSelectXT_Target_Enrichment	SureSelect_Human_All_Exon_V6	Novaseq6000_S2	160.41	19.281276932	1	0.998	0.996	0.993	chrM_ucsc.hg19	16571	1420086	14200.9	85.697	73.5855	3101804739	60456963	86	A:86:53.17:36.72:0.00:48:38:0.52:0.00:4.59:48:0.49:100.64:0.49	C:0:0.00:0.00:0.00:0:0:0.00:0.00:0.00:0:0.00:0.00:0.00	G:0:0.00:0.00:0.00:0:0:0.00:0.00:0.00:0:0.00:0.00:0.00	T:0:0.00:0.00:0.00:0:0:0.00:0.00:0.00:0:0.00:0.00:0.00	A
801	MT1228	MT1228	clinical	SureSelectXT_Target_Enrichment	SureSelect_Human_All_Exon_V6	Novaseq6000_S2	119.08	13.259293736	0.997	0.994	0.99	0.983	chrM_ucsc.hg19	16571	846199	8461.99	51.0651	42.8189	3101804739	60456963	43	A:43:56.56:36.72:0.00:23:20:0.55:0.00:2.05:23:0.42:100.67:0.41	C:0:0.00:0.00:0.00:0:0:0.00:0.00:0.00:0:0.00:0.00:0.00	G:0:0.00:0.00:0.00:0:0:0.00:0.00:0.00:0:0.00:0.00:0.00	T:0:0.00:0.00:0.00:0:0:0.00:0.00:0.00:0:0.00:0.00:0.00	A
802	MT1230	MT1230	clinical	SureSelectXT_Target_Enrichment	SureSelect_Human_All_Exon_V6	Novaseq6000_S2	119.88	13.848355834	1	0.996	0.993	0.987	chrM_ucsc.hg19	16571	963135	9631.35	58.1217	49.8396	3101804739	60456963	48	A:48:57.31:37.00:0.00:25:23:0.47:0.00:1.23:25:0.32:100.58:0.44	C:0:0.00:0.00:0.00:0:0:0.00:0.00:0.00:0:0.00:0.00:0.00	G:0:0.00:0.00:0.00:0:0:0.00:0.00:0.00:0:0.00:0.00:0.00	T:0:0.00:0.00:0.00:0:0:0.00:0.00:0.00:0:0.00:0.00:0.00	A
803	MT1231	MT1231	clinical	SureSelectXT_Target_Enrichment	SureSelect_Human_All_Exon_V6	Novaseq6000_S2	172.17	19.691673464	0.998	0.996	0.994	0.991	chrM_ucsc.hg19	16571	2066267	20662.7	124.692	104.471	3101804739	60456963	114	A:114:56.31:37.00:0.00:60:54:0.49:0.00:2.54:60:0.33:100.49:0.39	C:0:0.00:0.00:0.00:0:0:0.00:0.00:0.00:0:0.00:0.00:0.00	G:0:0.00:0.00:0.00:0:0:0.00:0.00:0.00:0:0.00:0.00:0.00	T:0:0.00:0.00:0.00:0:0:0.00:0.00:0.00:0:0.00:0.00:0.00	A
804	MT1232	MT1232	clinical	SureSelectXT_Target_Enrichment	SureSelect_Human_All_Exon_V6	Novaseq6000_S2	129.02	16.722647568	1	0.997	0.993	0.988	chrM_ucsc.hg19	16571	619143	6191.43	37.3631	31.675	3101804739	60456963	40	A:40:57.72:36.70:0.00:23:17:0.49:0.00:1.10:23:0.29:100.60:0.38	C:0:0.00:0.00:0.00:0:0:0.00:0.00:0.00:0:0.00:0.00:0.00	G:0:0.00:0.00:0.00:0:0:0.00:0.00:0.00:0:0.00:0.00:0.00	T:0:0.00:0.00:0.00:0:0:0.00:0.00:0.00:0:0.00:0.00:0.00	A
805	MT1233	MT1233	clinical	SureSelectXT_Target_Enrichment	SureSelect_Human_All_Exon_V6	Novaseq6000_S2	116.96	13.048744086	0.997	0.994	0.99	0.984	chrM_ucsc.hg19	16571	885701	8857.01	53.4489	44.7126	3101804739	60456963	46	A:46:56.65:36.43:0.00:24:22:0.45:0.00:0.48:24:0.36:100.57:0.43	C:0:0.00:0.00:0.00:0:0:0.00:0.00:0.00:0:0.00:0.00:0.00	G:0:0.00:0.00:0.00:0:0:0.00:0.00:0.00:0:0.00:0.00:0.00	T:0:0.00:0.00:0.00:0:0:0.00:0.00:0.00:0:0.00:0.00:0.00	A
806	MT1234	MT1234	clinical	SureSelectXT_Target_Enrichment	SureSelect_Human_All_Exon_V6	Novaseq6000_S2	136.51	15.90483259	1	0.997	0.993	0.988	chrM_ucsc.hg19	16571	747192	7471.92	45.0903	37.2505	3101804739	60456963	33	A:33:55.09:36.64:0.00:14:19:0.39:0.01:9.18:14:0.52:100.55:0.53	C:0:0.00:0.00:0.00:0:0:0.00:0.00:0.00:0:0.00:0.00:0.00	G:0:0.00:0.00:0.00:0:0:0.00:0.00:0.00:0:0.00:0.00:0.00	T:0:0.00:0.00:0.00:0:0:0.00:0.00:0.00:0:0.00:0.00:0.00	A
807	MT1235	MT1235	clinical	SureSelectXT_Target_Enrichment	SureSelect_Human_All_Exon_V6	Novaseq6000_S2	121.31	14.665891244	0.998	0.994	0.99	0.982	chrM_ucsc.hg19	16571	270591	2705.91	16.3292	14.1029	3101804739	60456963	19	A:19:59.21:35.63:0.00:7:12:0.38:0.00:1.89:7:0.19:100.21:0.52	C:0:0.00:0.00:0.00:0:0:0.00:0.00:0.00:0:0.00:0.00:0.00	G:0:0.00:0.00:0.00:0:0:0.00:0.00:0.00:0:0.00:0.00:0.00	T:0:0.00:0.00:0.00:0:0:0.00:0.00:0.00:0:0.00:0.00:0.00	A
808	MT1236	MT1236	clinical	SureSelectXT_Target_Enrichment	SureSelect_Human_All_Exon_V6	Novaseq6000_S2	183.74	25.15852733	1	0.999	0.997	0.996	chrM_ucsc.hg19	16571	184287	1842.87	11.1211	9.31877	3101804739	60456963	10	A:10:58.00:37.00:0.00:3:7:0.57:0.00:1.10:3:0.10:101.00:0.41	C:0:0.00:0.00:0.00:0:0:0.00:0.00:0.00:0:0.00:0.00:0.00	G:0:0.00:0.00:0.00:0:0:0.00:0.00:0.00:0:0.00:0.00:0.00	T:0:0.00:0.00:0.00:0:0:0.00:0.00:0.00:0:0.00:0.00:0.00	A
809	MT1237	MT1237	clinical	SureSelectXT_Target_Enrichment	SureSelect_Human_All_Exon_V6	Novaseq6000_S2	122.99	14.111026938	1	0.997	0.993	0.987	chrM_ucsc.hg19	16571	901533	9015.33	54.4043	46.2585	3101804739	60456963	44	A:44:57.07:36.73:0.00:20:24:0.47:0.00:3.00:20:0.31:100.73:0.43	C:0:0.00:0.00:0.00:0:0:0.00:0.00:0.00:0:0.00:0.00:0.00	G:0:0.00:0.00:0.00:0:0:0.00:0.00:0.00:0:0.00:0.00:0.00	T:0:0.00:0.00:0.00:0:0:0.00:0.00:0.00:0:0.00:0.00:0.00	A
810	MT1238	MT1238	clinical	SureSelectXT_Target_Enrichment	SureSelect_Human_All_Exon_V6	Novaseq6000_S2	119.43	14.132823546	0.997	0.994	0.99	0.984	chrM_ucsc.hg19	16571	802020	8020.2	48.399	41.118	3101804739	60456963	43	A:43:54.49:37.00:0.00:28:15:0.42:0.00:2.74:28:0.52:100.42:0.50	C:0:0.00:0.00:0.00:0:0:0.00:0.00:0.00:0:0.00:0.00:0.00	G:0:0.00:0.00:0.00:0:0:0.00:0.00:0.00:0:0.00:0.00:0.00	T:0:0.00:0.00:0.00:0:0:0.00:0.00:0.00:0:0.00:0.00:0.00	A
811	MT1239	MT1239	clinical	SureSelectXT_Target_Enrichment	SureSelect_Human_All_Exon_V6	Novaseq6000_S2	252.53	31.555173056	1	0.999	0.998	0.997	chrM_ucsc.hg19	16571	3092613	30926.1	186.628	158.384	3101804739	60456963	179	A:179:55.79:36.85:0.00:84:95:0.48:0.00:1.40:84:0.39:100.70:0.45	C:0:0.00:0.00:0.00:0:0:0.00:0.00:0.00:0:0.00:0.00:0.00	G:0:0.00:0.00:0.00:0:0:0.00:0.00:0.00:0:0.00:0.00:0.00	T:0:0.00:0.00:0.00:0:0:0.00:0.00:0.00:0:0.00:0.00:0.00	A
812	MT1240	MT1240	clinical	SureSelectXT_Target_Enrichment	SureSelect_Human_All_Exon_V6	Novaseq6000_S2	142.01	16.27026271	0.998	0.995	0.992	0.987	chrM_ucsc.hg19	16571	776202	7762.02	46.841	40.4129	3101804739	60456963	46	A:46:56.22:37.00:0.22:24:22:0.48:0.00:1.59:24:0.37:100.61:0.43	C:0:0.00:0.00:0.00:0:0:0.00:0.00:0.00:0:0.00:0.00:0.00	G:0:0.00:0.00:0.00:0:0:0.00:0.00:0.00:0:0.00:0.00:0.00	T:0:0.00:0.00:0.00:0:0:0.00:0.00:0.00:0:0.00:0.00:0.00	A
813	MT1241	MT1241	clinical	SureSelectXT_Target_Enrichment	SureSelect_Human_All_Exon_V6	Novaseq6000_S2	135.25	15.80238526	1	0.997	0.994	0.988	chrM_ucsc.hg19	16571	1256376	12563.8	75.8177	64.8049	3101804739	60456963	55	A:55:55.22:36.56:0.00:34:21:0.46:0.00:1.40:34:0.51:100.80:0.49	C:0:0.00:0.00:0.00:0:0:0.00:0.00:0.00:0:0.00:0.00:0.00	G:0:0.00:0.00:0.00:0:0:0.00:0.00:0.00:0:0.00:0.00:0.00	T:0:0.00:0.00:0.00:0:0:0.00:0.00:0.00:0:0.00:0.00:0.00	A
814	MT1242	MT1242	clinical	SureSelectXT_Target_Enrichment	SureSelect_Human_All_Exon_V6	Novaseq6000_S2	151.51	17.195200308	1	0.997	0.995	0.990	chrM_ucsc.hg19	16571	1519257	15192.6	91.6817	78.1616	3101804739	60456963	79	A:79:55.16:37.00:0.00:44:35:0.49:0.00:0.70:44:0.39:100.67:0.37	C:0:0.00:0.00:0.00:0:0:0.00:0.00:0.00:0:0.00:0.00:0.00	G:0:0.00:0.00:0.00:0:0:0.00:0.00:0.00:0:0.00:0.00:0.00	T:0:0.00:0.00:0.00:0:0:0.00:0.00:0.00:0:0.00:0.00:0.00	A
815	MT1243	MT1243	clinical	SureSelectXT_Target_Enrichment	SureSelect_Human_All_Exon_V6	Novaseq6000_S2	161.61	18.521116188	0.998	0.995	0.993	0.990	chrM_ucsc.hg19	16571	820758	8207.58	49.5298	41.6275	3101804739	60456963	48	A:48:54.40:36.21:0.00:29:19:0.46:0.00:2.29:29:0.49:100.46:0.45	C:0:0.00:0.00:0.00:0:0:0.00:0.00:0.00:0:0.00:0.00:0.00	G:0:0.00:0.00:0.00:0:0:0.00:0.00:0.00:0:0.00:0.00:0.00	T:0:0.00:0.00:0.00:0:0:0.00:0.00:0.00:0:0.00:0.00:0.00	A
816	MT1244	MT1244	clinical	SureSelectXT_Target_Enrichment	SureSelect_Human_All_Exon_V6	Novaseq6000_S2	131.40	14.362949824	0.998	0.994	0.991	0.985	chrM_ucsc.hg19	16571	925801	9258.01	55.8687	46.3025	3101804739	60456963	39	A:39:56.72:36.69:0.00:24:15:0.49:0.00:6.13:24:0.45:100.59:0.45	C:0:0.00:0.00:0.00:0:0:0.00:0.00:0.00:0:0.00:0.00:0.00	G:0:0.00:0.00:0.00:0:0:0.00:0.00:0.00:0:0.00:0.00:0.00	T:0:0.00:0.00:0.00:0:0:0.00:0.00:0.00:0:0.00:0.00:0.00	A
817	MT1245	MT1245	clinical	SureSelectXT_Target_Enrichment	SureSelect_Human_All_Exon_V6	Novaseq6000_S2	144.25	11.62448887	0.927	0.904	0.898	0.892	chrM_ucsc.hg19	16571	1010512	10105.1	60.9807	51.0951	3101804739	60456963	68	A:68:55.50:37.00:0.00:42:26:0.51:0.00:4.71:42:0.36:100.82:0.40	C:0:0.00:0.00:0.00:0:0:0.00:0.00:0.00:0:0.00:0.00:0.00	G:0:0.00:0.00:0.00:0:0:0.00:0.00:0.00:0:0.00:0.00:0.00	T:0:0.00:0.00:0.00:0:0:0.00:0.00:0.00:0:0.00:0.00:0.00	A
818	MT1246	MT1246	clinical	SureSelectXT_Target_Enrichment	SureSelect_Human_All_Exon_V6	Novaseq6000_S2	139.69	16.412909454	0.998	0.995	0.992	0.987	chrM_ucsc.hg19	16571	926490	9264.9	55.9103	47.4167	3101804739	60456963	54	A:54:56.20:37.00:0.00:33:21:0.48:0.00:1.30:33:0.42:100.80:0.44	C:0:0.00:0.00:0.00:0:0:0.00:0.00:0.00:0:0.00:0.00:0.00	G:0:0.00:0.00:0.00:0:0:0.00:0.00:0.00:0:0.00:0.00:0.00	T:0:0.00:0.00:0.00:0:0:0.00:0.00:0.00:0:0.00:0.00:0.00	A
819	MT1247	MT1247	clinical	SureSelectXT_Target_Enrichment	SureSelect_Human_All_Exon_V6	Novaseq6000_S2	120.30	13.358334942	0.997	0.993	0.989	0.981	chrM_ucsc.hg19	16571	700426	7004.26	42.2682	36.2984	3101804739	60456963	44	A:44:58.30:36.73:0.00:27:17:0.55:0.00:3.25:27:0.30:100.52:0.36	C:0:0.00:0.00:0.00:0:0:0.00:0.00:0.00:0:0.00:0.00:0.00	G:0:0.00:0.00:0.00:0:0:0.00:0.00:0.00:0:0.00:0.00:0.00	T:0:0.00:0.00:0.00:0:0:0.00:0.00:0.00:0:0.00:0.00:0.00	A
820	MT1248	MT1248	clinical	SureSelectXT_Target_Enrichment	SureSelect_Human_All_Exon_V6	Novaseq6000_S2	127.15	14.10572868	0.997	0.994	0.99	0.984	chrM_ucsc.hg19	16571	1108261	11082.6	66.8795	55.584	3101804739	60456963	57	A:57:55.65:36.58:0.00:35:22:0.47:0.00:1.16:35:0.28:100.56:0.31	C:0:0.00:0.00:0.00:0:0:0.00:0.00:0.00:0:0.00:0.00:0.00	G:0:0.00:0.00:0.00:0:0:0.00:0.00:0.00:0:0.00:0.00:0.00	T:0:0.00:0.00:0.00:0:0:0.00:0.00:0.00:0:0.00:0.00:0.00	A
821	MT1249	MT1249	clinical	SureSelectXT_Target_Enrichment	SureSelect_Human_All_Exon_V6	Novaseq6000_S2	148.97	16.204040444	0.997	0.993	0.989	0.983	chrM_ucsc.hg19	16571	1271361	12713.6	76.722	64.185	3101804739	60456963	74	A:74:56.07:36.84:0.14:41:33:0.51:0.00:0.30:41:0.40:100.65:0.44	C:0:0.00:0.00:0.00:0:0:0.00:0.00:0.00:0:0.00:0.00:0.00	G:0:0.00:0.00:0.00:0:0:0.00:0.00:0.00:0:0.00:0.00:0.00	T:0:0.00:0.00:0.00:0:0:0.00:0.00:0.00:0:0.00:0.00:0.00	A
822	MT1250	MT1250	clinical	SureSelectXT_Target_Enrichment	SureSelect_Human_All_Exon_V6	Novaseq6000_S2	145.94	16.332051278	0.997	0.994	0.991	0.985	chrM_ucsc.hg19	16571	1502219	15022.2	90.6535	76.5302	3101804739	60456963	100	A:100:56.59:37.00:0.00:56:44:0.48:0.00:1.61:56:0.36:100.55:0.39	C:0:0.00:0.00:0.00:0:0:0.00:0.00:0.00:0:0.00:0.00:0.00	G:0:0.00:0.00:0.00:0:0:0.00:0.00:0.00:0:0.00:0.00:0.00	T:0:0.00:0.00:0.00:0:0:0.00:0.00:0.00:0:0.00:0.00:0.00	A
823	MT1251	MT1251	clinical	SureSelectXT_Target_Enrichment	SureSelect_Human_All_Exon_V6	Novaseq6000_S2	122.66	13.753646316	1	0.996	0.992	0.985	chrM_ucsc.hg19	16571	1209412	12094.1	72.9836	62.714	3101804739	60456963	77	A:77:55.51:36.69:0.00:42:35:0.49:0.00:0.62:42:0.43:100.79:0.42	C:0:0.00:0.00:0.00:0:0:0.00:0.00:0.00:0:0.00:0.00:0.00	G:0:0.00:0.00:0.00:0:0:0.00:0.00:0.00:0:0.00:0.00:0.00	T:0:0.00:0.00:0.00:0:0:0.00:0.00:0.00:0:0.00:0.00:0.00	A
824	MT1252	MT1252	clinical	SureSelectXT_Target_Enrichment	SureSelect_Human_All_Exon_V6	Novaseq6000_S2	117.46	12.620756586	0.997	0.992	0.986	0.976	chrM_ucsc.hg19	16571	719198	7191.98	43.401	35.7854	3101804739	60456963	37	A:37:55.81:36.35:0.00:15:22:0.44:0.00:3.59:15:0.43:100.49:0.55	C:0:0.00:0.00:0.00:0:0:0.00:0.00:0.00:0:0.00:0.00:0.00	G:0:0.00:0.00:0.00:0:0:0.00:0.00:0.00:0:0.00:0.00:0.00	T:0:0.00:0.00:0.00:0:0:0.00:0.00:0.00:0:0.00:0.00:0.00	A
825	MT1253	MT1253	clinical	SureSelectXT_Target_Enrichment	SureSelect_Human_All_Exon_V6	Novaseq6000_S2	125.11	13.604052994	0.997	0.994	0.989	0.982	chrM_ucsc.hg19	16571	827353	8273.53	49.9278	41.8113	3101804739	60456963	48	A:48:54.04:36.75:0.54:28:20:0.48:0.00:2.77:28:0.41:100.46:0.42	C:0:0.00:0.00:0.00:0:0:0.00:0.00:0.00:0:0.00:0.00:0.00	G:0:0.00:0.00:0.00:0:0:0.00:0.00:0.00:0:0.00:0.00:0.00	T:0:0.00:0.00:0.00:0:0:0.00:0.00:0.00:0:0.00:0.00:0.00	A
826	MT1254	MT1254	clinical	SureSelectXT_Target_Enrichment	SureSelect_Human_All_Exon_V6	Novaseq6000_S2	131.34	14.92098755	1	0.996	0.991	0.984	chrM_ucsc.hg19	16571	925109	9251.09	55.827	46.982	3101804739	60456963	44	A:44:54.75:37.00:0.00:26:18:0.46:0.00:2.91:26:0.51:100.52:0.45	C:0:0.00:0.00:0.00:0:0:0.00:0.00:0.00:0:0.00:0.00:0.00	G:0:0.00:0.00:0.00:0:0:0.00:0.00:0.00:0:0.00:0.00:0.00	T:0:0.00:0.00:0.00:0:0:0.00:0.00:0.00:0:0.00:0.00:0.00	A
827	MT1255	MT1255	clinical	SureSelectXT_Target_Enrichment	SureSelect_Human_All_Exon_V6	Novaseq6000_S2	135.81	15.711246496	0.998	0.995	0.992	0.987	chrM_ucsc.hg19	16571	1225053	12250.5	73.9275	64.1467	3101804739	60456963	62	A:62:57.37:36.58:0.00:40:22:0.49:0.00:1.48:40:0.33:100.66:0.42	C:0:0.00:0.00:0.00:0:0:0.00:0.00:0.00:0:0.00:0.00:0.00	G:0:0.00:0.00:0.00:0:0:0.00:0.00:0.00:0:0.00:0.00:0.00	T:0:0.00:0.00:0.00:0:0:0.00:0.00:0.00:0:0.00:0.00:0.00	A
828	MT1256	MT1256	clinical	SureSelectXT_Target_Enrichment	SureSelect_Human_All_Exon_V6	Novaseq6000_S2	135.61	15.867610656	0.998	0.995	0.992	0.988	chrM_ucsc.hg19	16571	805378	8053.78	48.6016	41.7739	3101804739	60456963	50	A:50:56.88:36.76:0.00:25:25:0.55:0.00:3.16:25:0.34:100.70:0.40	C:0:0.00:0.00:0.00:0:0:0.00:0.00:0.00:0:0.00:0.00:0.00	G:0:0.00:0.00:0.00:0:0:0.00:0.00:0.00:0:0.00:0.00:0.00	T:0:0.00:0.00:0.00:0:0:0.00:0.00:0.00:0:0.00:0.00:0.00	A
829	MT1257	MT1257	clinical	SureSelectXT_Target_Enrichment	SureSelect_Human_All_Exon_V6	Novaseq6000_S2	129.95	14.815537692	0.997	0.995	0.992	0.987	chrM_ucsc.hg19	16571	1101424	11014.2	66.467	57.5177	3101804739	60456963	49	A:49:56.31:37.00:0.00:27:22:0.51:0.00:1.43:27:0.35:100.53:0.38	C:0:0.00:0.00:0.00:0:0:0.00:0.00:0.00:0:0.00:0.00:0.00	G:0:0.00:0.00:0.00:0:0:0.00:0.00:0.00:0:0.00:0.00:0.00	T:0:0.00:0.00:0.00:0:0:0.00:0.00:0.00:0:0.00:0.00:0.00	A
830	MT1258	MT1258	clinical	SureSelectXT_Target_Enrichment	SureSelect_Human_All_Exon_V6	Novaseq6000_S2	130.81	14.389376272	1	0.996	0.992	0.985	chrM_ucsc.hg19	16571	782699	7826.99	47.2331	39.9053	3101804739	60456963	26	A:26:57.27:35.08:0.00:17:9:0.45:0.00:4.65:17:0.41:100.19:0.51	C:0:0.00:0.00:0.00:0:0:0.00:0.00:0.00:0:0.00:0.00:0.00	G:0:0.00:0.00:0.00:0:0:0.00:0.00:0.00:0:0.00:0.00:0.00	T:0:0.00:0.00:0.00:0:0:0.00:0.00:0.00:0:0.00:0.00:0.00	A
831	MT1259	MT1259	clinical	SureSelectXT_Target_Enrichment	SureSelect_Human_All_Exon_V6	Novaseq6000_S2	138.04	15.586283034	0.998	0.994	0.991	0.986	chrM_ucsc.hg19	16571	1631827	16318.3	98.4749	83.0515	3101804739	60456963	78	A:78:56.64:36.69:0.00:45:33:0.51:0.00:0.71:45:0.44:100.54:0.46	C:0:0.00:0.00:0.00:0:0:0.00:0.00:0.00:0:0.00:0.00:0.00	G:0:0.00:0.00:0.00:0:0:0.00:0.00:0.00:0:0.00:0.00:0.00	T:0:0.00:0.00:0.00:0:0:0.00:0.00:0.00:0:0.00:0.00:0.00	A
832	MT1260	MT1260	clinical	SureSelectXT_Target_Enrichment	SureSelect_Human_All_Exon_V6	Novaseq6000_S2	144.58	16.164020608	1	0.997	0.993	0.988	chrM_ucsc.hg19	16571	1464817	14648.2	88.3964	74.5652	3101804739	60456963	89	A:89:56.63:36.57:0.00:44:45:0.47:0.00:2.01:44:0.37:100.46:0.41	C:0:0.00:0.00:0.00:0:0:0.00:0.00:0.00:0:0.00:0.00:0.00	G:0:0.00:0.00:0.00:0:0:0.00:0.00:0.00:0:0.00:0.00:0.00	T:0:0.00:0.00:0.00:0:0:0.00:0.00:0.00:0:0.00:0.00:0.00	A
833	MT1261	MT1261	clinical	SureSelectXT_Target_Enrichment	SureSelect_Human_All_Exon_V6	Novaseq6000_S2	135.09	15.71093178	0.997	0.995	0.993	0.989	chrM_ucsc.hg19	16571	552176	5521.76	33.3218	28.0641	3101804739	60456963	25	A:25:57.08:37.00:0.00:16:9:0.53:0.00:4.72:16:0.38:100.88:0.46	C:0:0.00:0.00:0.00:0:0:0.00:0.00:0.00:0:0.00:0.00:0.00	G:0:0.00:0.00:0.00:0:0:0.00:0.00:0.00:0:0.00:0.00:0.00	T:0:0.00:0.00:0.00:0:0:0.00:0.00:0.00:0:0.00:0.00:0.00	A
834	MT1262	MT1262	clinical	SureSelectXT_Target_Enrichment	SureSelect_Human_All_Exon_V6	Novaseq6000_S2	124.49	14.529722236	1	0.996	0.991	0.982	chrM_ucsc.hg19	16571	864716	8647.16	52.1825	42.9088	3101804739	60456963	43	A:43:55.19:37.00:0.00:22:21:0.58:0.00:1.63:22:0.56:100.58:0.52	C:0:0.00:0.00:0.00:0:0:0.00:0.00:0.00:0:0.00:0.00:0.00	G:0:0.00:0.00:0.00:0:0:0.00:0.00:0.00:0:0.00:0.00:0.00	T:0:0.00:0.00:0.00:0:0:0.00:0.00:0.00:0:0.00:0.00:0.00	A
835	MT1263	MT1263	clinical	SureSelectXT_Target_Enrichment	SureSelect_Human_All_Exon_V6	Novaseq6000_S2	160.33	18.220756328	1	0.998	0.995	0.992	chrM_ucsc.hg19	16571	1347105	13471	81.2929	68.7918	3101804739	60456963	69	A:68:56.71:37.00:0.00:36:32:0.46:0.00:1.35:36:0.38:100.72:0.45	C:0:0.00:0.00:0.00:0:0:0.00:0.00:0.00:0:0.00:0.00:0.00	G:1:60.00:37.00:0.00:1:0:0.72:0.01:37.00:1:0.34:100.00:0.34	T:0:0.00:0.00:0.00:0:0:0.00:0.00:0.00:0:0.00:0.00:0.00	A
836	MT1264	MT1264	clinical	SureSelectXT_Target_Enrichment	SureSelect_Human_All_Exon_V6	Novaseq6000_S2	117.85	15.49674613	1	0.997	0.993	0.986	chrM_ucsc.hg19	16571	715514	7155.14	43.1787	37.1407	3101804739	60456963	42	A:42:55.83:37.00:0.00:24:18:0.50:0.00:2.90:24:0.37:100.62:0.39	C:0:0.00:0.00:0.00:0:0:0.00:0.00:0.00:0:0.00:0.00:0.00	G:0:0.00:0.00:0.00:0:0:0.00:0.00:0.00:0:0.00:0.00:0.00	T:0:0.00:0.00:0.00:0:0:0.00:0.00:0.00:0:0.00:0.00:0.00	A
837	MT1265	MT1265	clinical	SureSelectXT_Target_Enrichment	SureSelect_Human_All_Exon_V6	Novaseq6000_S2	121.27	13.57139222	1	0.997	0.993	0.986	chrM_ucsc.hg19	16571	1409793	14097.9	85.0759	71.4727	3101804739	60456963	79	A:79:54.94:36.85:0.32:45:34:0.49:0.00:1.82:45:0.46:100.28:0.43	C:0:0.00:0.00:0.00:0:0:0.00:0.00:0.00:0:0.00:0.00:0.00	G:0:0.00:0.00:0.00:0:0:0.00:0.00:0.00:0:0.00:0.00:0.00	T:0:0.00:0.00:0.00:0:0:0.00:0.00:0.00:0:0.00:0.00:0.00	A
838	MT1266	MT1266	clinical	SureSelectXT_Target_Enrichment	SureSelect_Human_All_Exon_V6	Novaseq6000_S2	152.87	17.60504336	0.998	0.995	0.993	0.989	chrM_ucsc.hg19	16571	1270098	12701	76.6458	66.1888	3101804739	60456963	62	A:62:56.32:37.00:0.00:26:36:0.44:0.00:1.31:26:0.32:100.69:0.45	C:0:0.00:0.00:0.00:0:0:0.00:0.00:0.00:0:0.00:0.00:0.00	G:0:0.00:0.00:0.00:0:0:0.00:0.00:0.00:0:0.00:0.00:0.00	T:0:0.00:0.00:0.00:0:0:0.00:0.00:0.00:0:0.00:0.00:0.00	A
839	MT1267	MT1267	clinical	SureSelectXT_Target_Enrichment	SureSelect_Human_All_Exon_V6	Novaseq6000_S2	138.35	15.972809226	1	0.997	0.993	0.988	chrM_ucsc.hg19	16571	462775	4627.75	27.9268	23.7582	3101804739	60456963	24	A:24:54.17:37.00:0.00:16:8:0.50:0.00:0.46:16:0.33:100.50:0.40	C:0:0.00:0.00:0.00:0:0:0.00:0.00:0.00:0:0.00:0.00:0.00	G:0:0.00:0.00:0.00:0:0:0.00:0.00:0.00:0:0.00:0.00:0.00	T:0:0.00:0.00:0.00:0:0:0.00:0.00:0.00:0:0.00:0.00:0.00	A
840	MT1268	MT1268	clinical	SureSelectXT_Target_Enrichment	SureSelect_Human_All_Exon_V6	Novaseq6000_S2	126.28	14.840453382	0.998	0.995	0.992	0.987	chrM_ucsc.hg19	16571	572134	5721.34	34.5262	29.669	3101804739	60456963	26	A:26:55.96:37.00:0.00:14:12:0.44:0.00:3.92:14:0.27:100.50:0.35	C:0:0.00:0.00:0.00:0:0:0.00:0.00:0.00:0:0.00:0.00:0.00	G:0:0.00:0.00:0.00:0:0:0.00:0.00:0.00:0:0.00:0.00:0.00	T:0:0.00:0.00:0.00:0:0:0.00:0.00:0.00:0:0.00:0.00:0.00	A
841	MT1271	MT1271	clinical	SureSelectXT_Target_Enrichment	SureSelect_Human_All_Exon_V6	Novaseq6000_S2	#N/A	#N/A	#N/A	#N/A	#N/A	#N/A	chrM_ucsc.hg19	16571	83952	839.52	5.0662	4.24019	3101804739	60456963	2	A:2:55.00:37.00:0.00:1:1:0.45:0.00:0.00:1:0.65:100.50:0.77	C:0:0.00:0.00:0.00:0:0:0.00:0.00:0.00:0:0.00:0.00:0.00	G:0:0.00:0.00:0.00:0:0:0.00:0.00:0.00:0:0.00:0.00:0.00	T:0:0.00:0.00:0.00:0:0:0.00:0.00:0.00:0:0.00:0.00:0.00	A
842	MT1272	MT1272	clinical	SureSelectXT_Target_Enrichment	SureSelect_Human_All_Exon_V6	Novaseq6000_S2	#N/A	#N/A	#N/A	#N/A	#N/A	#N/A	chrM_ucsc.hg19	16571	968887	9688.87	58.4689	48.6119	3101804739	60456963	46	A:46:55.59:36.48:0.22:22:24:0.47:0.00:3.59:22:0.33:100.61:0.43	C:0:0.00:0.00:0.00:0:0:0.00:0.00:0.00:0:0.00:0.00:0.00	G:0:0.00:0.00:0.00:0:0:0.00:0.00:0.00:0:0.00:0.00:0.00	T:0:0.00:0.00:0.00:0:0:0.00:0.00:0.00:0:0.00:0.00:0.00	A
843	MT1273	MT1273	clinical	SureSelectXT_Target_Enrichment	SureSelect_Human_All_Exon_V6	Novaseq6000_S2	126.86	10.201175252	0.927	0.902	0.895	0.888	chrM_ucsc.hg19	16571	461198	4611.98	27.8316	23.3401	3101804739	60456963	25	A:25:56.88:35.96:0.00:10:15:0.48:0.00:1.88:10:0.24:100.52:0.37	C:0:0.00:0.00:0.00:0:0:0.00:0.00:0.00:0:0.00:0.00:0.00	G:0:0.00:0.00:0.00:0:0:0.00:0.00:0.00:0:0.00:0.00:0.00	T:0:0.00:0.00:0.00:0:0:0.00:0.00:0.00:0:0.00:0.00:0.00	A
844	MT1274	MT1274	clinical	SureSelectXT_Target_Enrichment	SureSelect_Human_All_Exon_V6	Novaseq6000_S2	119.19	13.353167378	0.997	0.993	0.988	0.980	chrM_ucsc.hg19	16571	802000	8020	48.3978	40.4831	3101804739	60456963	38	A:38:55.05:36.37:0.26:17:21:0.42:0.00:0.87:17:0.34:100.55:0.47	C:0:0.00:0.00:0.00:0:0:0.00:0.00:0.00:0:0.00:0.00:0.00	G:0:0.00:0.00:0.00:0:0:0.00:0.00:0.00:0:0.00:0.00:0.00	T:0:0.00:0.00:0.00:0:0:0.00:0.00:0.00:0:0.00:0.00:0.00	A
845	MT1275	MT1275	clinical	SureSelectXT_Target_Enrichment	SureSelect_Human_All_Exon_V6	Novaseq6000_S2	115.40	13.120278346	0.998	0.993	0.988	0.980	chrM_ucsc.hg19	16571	932968	9329.68	56.3013	46.1853	3101804739	60456963	53	A:53:54.96:36.77:0.00:35:18:0.56:0.00:1.53:35:0.44:100.57:0.41	C:0:0.00:0.00:0.00:0:0:0.00:0.00:0.00:0:0.00:0.00:0.00	G:0:0.00:0.00:0.00:0:0:0.00:0.00:0.00:0:0.00:0.00:0.00	T:0:0.00:0.00:0.00:0:0:0.00:0.00:0.00:0:0.00:0.00:0.00	A
846	MT1276	MT1276	clinical	SureSelectXT_Target_Enrichment	SureSelect_Human_All_Exon_V6	Novaseq6000_S2	128.69	14.385847938	1	0.996	0.991	0.983	chrM_ucsc.hg19	16571	517970	5179.7	31.2576	25.3859	3101804739	60456963	22	A:22:53.77:35.82:0.45:15:7:0.45:0.00:2.50:15:0.50:100.27:0.56	C:0:0.00:0.00:0.00:0:0:0.00:0.00:0.00:0:0.00:0.00:0.00	G:0:0.00:0.00:0.00:0:0:0.00:0.00:0.00:0:0.00:0.00:0.00	T:0:0.00:0.00:0.00:0:0:0.00:0.00:0.00:0:0.00:0.00:0.00	A
847	MT1277	MT1277	clinical	SureSelectXT_Target_Enrichment	SureSelect_Human_All_Exon_V6	Novaseq6000_S2	120.53	14.06782944	0.998	0.994	0.989	0.982	chrM_ucsc.hg19	16571	763101	7631.01	46.0504	37.7783	3101804739	60456963	40	A:40:56.80:36.70:0.00:27:13:0.49:0.01:6.12:27:0.36:100.53:0.41	C:0:0.00:0.00:0.00:0:0:0.00:0.00:0.00:0:0.00:0.00:0.00	G:0:0.00:0.00:0.00:0:0:0.00:0.00:0.00:0:0.00:0.00:0.00	T:0:0.00:0.00:0.00:0:0:0.00:0.00:0.00:0:0.00:0.00:0.00	A
848	MT1278	MT1278	clinical	SureSelectXT_Target_Enrichment	SureSelect_Human_All_Exon_V6	Novaseq6000_S2	#N/A	#N/A	#N/A	#N/A	#N/A	#N/A	chrM_ucsc.hg19	16571	723873	7238.73	43.6831	36.1004	3101804739	60456963	46	A:46:56.09:36.22:0.00:23:23:0.41:0.00:1.50:23:0.38:100.80:0.43	C:0:0.00:0.00:0.00:0:0:0.00:0.00:0.00:0:0.00:0.00:0.00	G:0:0.00:0.00:0.00:0:0:0.00:0.00:0.00:0:0.00:0.00:0.00	T:0:0.00:0.00:0.00:0:0:0.00:0.00:0.00:0:0.00:0.00:0.00	A
849	MT1279	MT1279	clinical	SureSelectXT_Target_Enrichment	SureSelect_Human_All_Exon_V6	Novaseq6000_S2	139.55	15.433843128	0.998	0.994	0.99	0.984	chrM_ucsc.hg19	16571	1338861	13388.6	80.7954	65.6202	3101804739	60456963	99	A:99:56.05:36.39:0.00:57:42:0.49:0.00:2.43:57:0.41:100.53:0.40	C:0:0.00:0.00:0.00:0:0:0.00:0.00:0.00:0:0.00:0.00:0.00	G:0:0.00:0.00:0.00:0:0:0.00:0.00:0.00:0:0.00:0.00:0.00	T:0:0.00:0.00:0.00:0:0:0.00:0.00:0.00:0:0.00:0.00:0.00	A
850	MT1280	MT1280	clinical	SureSelectXT_Target_Enrichment	SureSelect_Human_All_Exon_V6	Novaseq6000_S2	114.92	12.775264972	1	0.995	0.988	0.977	chrM_ucsc.hg19	16571	1524847	15248.5	92.019	75.6976	3101804739	60456963	108	A:108:55.98:36.67:0.09:60:48:0.47:0.00:2.34:60:0.31:100.35:0.38	C:0:0.00:0.00:0.00:0:0:0.00:0.00:0.00:0:0.00:0.00:0.00	G:0:0.00:0.00:0.00:0:0:0.00:0.00:0.00:0:0.00:0.00:0.00	T:0:0.00:0.00:0.00:0:0:0.00:0.00:0.00:0:0.00:0.00:0.00	A
851	MT1281	MT1281	clinical	SureSelectXT_Target_Enrichment	SureSelect_Human_All_Exon_V6	Novaseq6000_S2	124.33	13.959001536	0.998	0.993	0.989	0.982	chrM_ucsc.hg19	16571	1074529	10745.3	64.8439	53.7342	3101804739	60456963	67	A:67:56.55:36.64:0.00:39:28:0.54:0.00:0.66:39:0.44:100.54:0.45	C:0:0.00:0.00:0.00:0:0:0.00:0.00:0.00:0:0.00:0.00:0.00	G:0:0.00:0.00:0.00:0:0:0.00:0.00:0.00:0:0.00:0.00:0.00	T:0:0.00:0.00:0.00:0:0:0.00:0.00:0.00:0:0.00:0.00:0.00	A
852	MT1282	MT1282	clinical	SureSelectXT_Target_Enrichment	SureSelect_Human_All_Exon_V6	Novaseq6000_S2	115.43	12.654035682	1	0.995	0.988	0.978	chrM_ucsc.hg19	16571	1128589	11285.9	68.1063	55.6622	3101804739	60456963	67	A:67:55.25:36.82:0.15:41:26:0.50:0.00:1.97:41:0.46:100.55:0.44	C:0:0.00:0.00:0.00:0:0:0.00:0.00:0.00:0:0.00:0.00:0.00	G:0:0.00:0.00:0.00:0:0:0.00:0.00:0.00:0:0.00:0.00:0.00	T:0:0.00:0.00:0.00:0:0:0.00:0.00:0.00:0:0.00:0.00:0.00	A
853	MT1283	MT1283	clinical	SureSelectXT_Target_Enrichment	SureSelect_Human_All_Exon_V6	Novaseq6000_S2	86.66	9.699668926	1	0.991	0.98	0.960	chrM_ucsc.hg19	16571	487190	4871.9	29.4002	23.7122	3101804739	60456963	28	A:28:54.29:36.57:0.00:18:10:0.48:0.00:0.79:18:0.52:100.32:0.49	C:0:0.00:0.00:0.00:0:0:0.00:0.00:0.00:0:0.00:0.00:0.00	G:0:0.00:0.00:0.00:0:0:0.00:0.00:0.00:0:0.00:0.00:0.00	T:0:0.00:0.00:0.00:0:0:0.00:0.00:0.00:0:0.00:0.00:0.00	A
854	MT1284	MT1284	clinical	SureSelectXT_Target_Enrichment	SureSelect_Human_All_Exon_V6	Novaseq6000_S2	129.06	14.837600536	1	0.996	0.992	0.986	chrM_ucsc.hg19	16571	1249733	12497.3	75.4169	61.0226	3101804739	60456963	72	A:72:57.44:36.83:0.00:45:27:0.54:0.00:0.61:45:0.29:100.46:0.35	C:0:0.00:0.00:0.00:0:0:0.00:0.00:0.00:0:0.00:0.00:0.00	G:0:0.00:0.00:0.00:0:0:0.00:0.00:0.00:0:0.00:0.00:0.00	T:0:0.00:0.00:0.00:0:0:0.00:0.00:0.00:0:0.00:0.00:0.00	A
855	MT1285	MT1285	clinical	SureSelectXT_Target_Enrichment	SureSelect_Human_All_Exon_V6	Novaseq6000_S2	109.40	12.512803746	1	0.995	0.988	0.978	chrM_ucsc.hg19	16571	504445	5044.45	30.4415	25.2966	3101804739	60456963	29	A:29:57.38:36.10:0.00:12:17:0.55:0.00:1.52:12:0.31:100.55:0.45	C:0:0.00:0.00:0.00:0:0:0.00:0.00:0.00:0:0.00:0.00:0.00	G:0:0.00:0.00:0.00:0:0:0.00:0.00:0.00:0:0.00:0.00:0.00	T:0:0.00:0.00:0.00:0:0:0.00:0.00:0.00:0:0.00:0.00:0.00	A
856	MT1286	MT1286	clinical	SureSelectXT_Target_Enrichment	SureSelect_Human_All_Exon_V6	Novaseq6000_S2	113.18	12.887235188	1	0.995	0.99	0.981	chrM_ucsc.hg19	16571	881349	8813.49	53.1862	43.9403	3101804739	60456963	48	A:48:56.10:36.50:0.00:21:27:0.52:0.00:1.75:21:0.44:100.46:0.45	C:0:0.00:0.00:0.00:0:0:0.00:0.00:0.00:0:0.00:0.00:0.00	G:0:0.00:0.00:0.00:0:0:0.00:0.00:0.00:0:0.00:0.00:0.00	T:0:0.00:0.00:0.00:0:0:0.00:0.00:0.00:0:0.00:0.00:0.00	A
857	MT1287	MT1287	clinical	SureSelectXT_Target_Enrichment	SureSelect_Human_All_Exon_V6	Novaseq6000_S2	109.71	12.189792212	1	0.995	0.99	0.981	chrM_ucsc.hg19	16571	624736	6247.36	37.7005	31.041	3101804739	60456963	23	A:23:56.52:37.00:0.00:15:8:0.43:0.00:0.00:15:0.34:100.52:0.34	C:0:0.00:0.00:0.00:0:0:0.00:0.00:0.00:0:0.00:0.00:0.00	G:0:0.00:0.00:0.00:0:0:0.00:0.00:0.00:0:0.00:0.00:0.00	T:0:0.00:0.00:0.00:0:0:0.00:0.00:0.00:0:0.00:0.00:0.00	A
858	MT1288	MT1288	clinical	SureSelectXT_Target_Enrichment	SureSelect_Human_All_Exon_V6	Novaseq6000_S2	115.81	12.625763964	0.998	0.993	0.988	0.979	chrM_ucsc.hg19	16571	732364	7323.64	44.1955	35.7526	3101804739	60456963	49	A:49:56.73:36.51:0.00:27:22:0.53:0.00:1.35:27:0.41:100.49:0.47	C:0:0.00:0.00:0.00:0:0:0.00:0.00:0.00:0:0.00:0.00:0.00	G:0:0.00:0.00:0.00:0:0:0.00:0.00:0.00:0:0.00:0.00:0.00	T:0:0.00:0.00:0.00:0:0:0.00:0.00:0.00:0:0.00:0.00:0.00	A
859	MT1290	MT1290	clinical	SureSelectXT_Target_Enrichment	SureSelect_Human_All_Exon_V6	Novaseq6000_S2	124.96	13.89191572	1	0.996	0.991	0.984	chrM_ucsc.hg19	16571	396088	3960.88	23.9025	19.1101	3101804739	60456963	15	A:15:58.00:36.20:0.00:9:6:0.52:0.00:0.73:9:0.32:100.80:0.43	C:0:0.00:0.00:0.00:0:0:0.00:0.00:0.00:0:0.00:0.00:0.00	G:0:0.00:0.00:0.00:0:0:0.00:0.00:0.00:0:0.00:0.00:0.00	T:0:0.00:0.00:0.00:0:0:0.00:0.00:0.00:0:0.00:0.00:0.00	A
860	MT1291	MT1291	clinical	SureSelectXT_Target_Enrichment	SureSelect_Human_All_Exon_V6	Novaseq6000_S2	131.41	14.477426456	0.998	0.994	0.99	0.983	chrM_ucsc.hg19	16571	1264559	12645.6	76.3116	61.5794	3101804739	60456963	97	A:97:56.37:36.34:0.00:61:36:0.49:0.00:4.61:61:0.37:100.63:0.42	C:0:0.00:0.00:0.00:0:0:0.00:0.00:0.00:0:0.00:0.00:0.00	G:0:0.00:0.00:0.00:0:0:0.00:0.00:0.00:0:0.00:0.00:0.00	T:0:0.00:0.00:0.00:0:0:0.00:0.00:0.00:0:0.00:0.00:0.00	A
861	MT1292	MT1292	clinical	SureSelectXT_Target_Enrichment	SureSelect_Human_All_Exon_V6	Novaseq6000_S2	112.60	12.828787902	1	0.996	0.991	0.982	chrM_ucsc.hg19	16571	187051	1870.51	11.2879	9.30127	3101804739	60456963	16	A:16:53.31:37.00:0.00:8:8:0.41:0.00:3.69:8:0.46:100.56:0.37	C:0:0.00:0.00:0.00:0:0:0.00:0.00:0.00:0:0.00:0.00:0.00	G:0:0.00:0.00:0.00:0:0:0.00:0.00:0.00:0:0.00:0.00:0.00	T:0:0.00:0.00:0.00:0:0:0.00:0.00:0.00:0:0.00:0.00:0.00	A
862	MT1293	MT1293	clinical	SureSelectXT_Target_Enrichment	SureSelect_Human_All_Exon_V6	Novaseq6000_S2	130.93	15.350495504	0.998	0.995	0.991	0.986	chrM_ucsc.hg19	16571	1210076	12100.8	73.0237	60.2905	3101804739	60456963	70	A:70:56.59:36.83:0.00:36:34:0.45:0.00:4.97:36:0.29:100.21:0.39	C:0:0.00:0.00:0.00:0:0:0.00:0.00:0.00:0:0.00:0.00:0.00	G:0:0.00:0.00:0.00:0:0:0.00:0.00:0.00:0:0.00:0.00:0.00	T:0:0.00:0.00:0.00:0:0:0.00:0.00:0.00:0:0.00:0.00:0.00	A
863	MT1294	MT1294	clinical	SureSelectXT_Target_Enrichment	SureSelect_Human_All_Exon_V6	Novaseq6000_S2	116.89	12.962231526	1	0.996	0.991	0.982	chrM_ucsc.hg19	16571	1021308	10213.1	61.6322	50.6413	3101804739	60456963	64	A:64:55.67:37.00:0.00:30:34:0.47:0.00:1.55:30:0.39:100.02:0.43	C:0:0.00:0.00:0.00:0:0:0.00:0.00:0.00:0:0.00:0.00:0.00	G:0:0.00:0.00:0.00:0:0:0.00:0.00:0.00:0:0.00:0.00:0.00	T:0:0.00:0.00:0.00:0:0:0.00:0.00:0.00:0:0.00:0.00:0.00	A
864	MT1295	MT1295	clinical	SureSelectXT_Target_Enrichment	SureSelect_Human_All_Exon_V6	Novaseq6000_S2	114.37	12.69213167	0.998	0.993	0.988	0.979	chrM_ucsc.hg19	16571	1162484	11624.8	70.1517	56.7259	3101804739	60456963	74	A:74:56.22:36.84:0.00:47:27:0.41:0.00:3.62:47:0.35:100.08:0.39	C:0:0.00:0.00:0.00:0:0:0.00:0.00:0.00:0:0.00:0.00:0.00	G:0:0.00:0.00:0.00:0:0:0.00:0.00:0.00:0:0.00:0.00:0.00	T:0:0.00:0.00:0.00:0:0:0.00:0.00:0.00:0:0.00:0.00:0.00	A
865	MT1297	MT1297	clinical	SureSelectXT_Target_Enrichment	SureSelect_Human_All_Exon_V6	Novaseq6000_S2	117.40	13.103076228	1	0.996	0.991	0.983	chrM_ucsc.hg19	16571	837198	8371.98	50.5218	40.5146	3101804739	60456963	57	A:57:56.61:35.25:0.18:33:24:0.51:0.00:2.19:33:0.38:100.54:0.44	C:0:0.00:0.00:0.00:0:0:0.00:0.00:0.00:0:0.00:0.00:0.00	G:0:0.00:0.00:0.00:0:0:0.00:0.00:0.00:0:0.00:0.00:0.00	T:0:0.00:0.00:0.00:0:0:0.00:0.00:0.00:0:0.00:0.00:0.00	A
866	MT1298	MT1298	clinical	SureSelectXT_Target_Enrichment	SureSelect_Human_All_Exon_V6	Novaseq6000_S2	118.53	13.496613436	0.998	0.994	0.99	0.984	chrM_ucsc.hg19	16571	950667	9506.67	57.3693	46.2712	3101804739	60456963	81	A:81:55.22:36.56:0.00:43:38:0.54:0.00:2.59:43:0.36:100.62:0.39	C:0:0.00:0.00:0.00:0:0:0.00:0.00:0.00:0:0.00:0.00:0.00	G:0:0.00:0.00:0.00:0:0:0.00:0.00:0.00:0:0.00:0.00:0.00	T:0:0.00:0.00:0.00:0:0:0.00:0.00:0.00:0:0.00:0.00:0.00	A
867	MT1299	MT1299	clinical	SureSelectXT_Target_Enrichment	SureSelect_Human_All_Exon_V6	Novaseq6000_S2	130.63	14.545086356	1	0.996	0.992	0.985	chrM_ucsc.hg19	16571	891301	8913.01	53.7868	44.2735	3101804739	60456963	43	A:43:55.14:36.72:0.00:28:15:0.51:0.00:2.40:28:0.45:99.79:0.46	C:0:0.00:0.00:0.00:0:0:0.00:0.00:0.00:0:0.00:0.00:0.00	G:0:0.00:0.00:0.00:0:0:0.00:0.00:0.00:0:0.00:0.00:0.00	T:0:0.00:0.00:0.00:0:0:0.00:0.00:0.00:0:0.00:0.00:0.00	A
868	MT1301	MT1301	clinical	SureSelectXT_Target_Enrichment	SureSelect_Human_All_Exon_V6	Novaseq6000_S2	125.97	14.264729748	1	0.996	0.991	0.982	chrM_ucsc.hg19	16571	1108045	11080.5	66.8665	55.974	3101804739	60456963	49	A:49:54.57:37.00:0.20:25:24:0.47:0.00:4.63:25:0.31:100.69:0.35	C:0:0.00:0.00:0.00:0:0:0.00:0.00:0.00:0:0.00:0.00:0.00	G:0:0.00:0.00:0.00:0:0:0.00:0.00:0.00:0:0.00:0.00:0.00	T:0:0.00:0.00:0.00:0:0:0.00:0.00:0.00:0:0.00:0.00:0.00	A
869	MT1302	MT1302	clinical	SureSelectXT_Target_Enrichment	SureSelect_Human_All_Exon_V6	Novaseq6000_S2	115.61	13.359386756	0.998	0.994	0.99	0.983	chrM_ucsc.hg19	16571	975359	9753.59	58.8594	48.5244	3101804739	60456963	58	A:58:54.43:37.00:0.86:29:29:0.51:0.00:4.79:29:0.46:100.57:0.45	C:0:0.00:0.00:0.00:0:0:0.00:0.00:0.00:0:0.00:0.00:0.00	G:0:0.00:0.00:0.00:0:0:0.00:0.00:0.00:0:0.00:0.00:0.00	T:0:0.00:0.00:0.00:0:0:0.00:0.00:0.00:0:0.00:0.00:0.00	A
870	MT1303	MT1303	clinical	SureSelectXT_Target_Enrichment	SureSelect_Human_All_Exon_V6	Novaseq6000_S2	111.74	12.346437354	0.998	0.994	0.989	0.979	chrM_ucsc.hg19	16571	1347449	13474.5	81.3137	66.6089	3101804739	60456963	85	A:85:55.45:35.68:0.00:45:40:0.49:0.00:2.64:45:0.45:99.85:0.46	C:0:0.00:0.00:0.00:0:0:0.00:0.00:0.00:0:0.00:0.00:0.00	G:0:0.00:0.00:0.00:0:0:0.00:0.00:0.00:0:0.00:0.00:0.00	T:0:0.00:0.00:0.00:0:0:0.00:0.00:0.00:0:0.00:0.00:0.00	A
871	MT1304	MT1304	clinical	SureSelectXT_Target_Enrichment	SureSelect_Human_All_Exon_V6	Novaseq6000_S2	132.79	14.748484398	0.998	0.995	0.991	0.986	chrM_ucsc.hg19	16571	1168860	11688.6	70.5365	57.4709	3101804739	60456963	61	A:61:56.51:36.57:0.00:38:23:0.49:0.00:3.69:38:0.32:100.49:0.38	C:0:0.00:0.00:0.00:0:0:0.00:0.00:0.00:0:0.00:0.00:0.00	G:0:0.00:0.00:0.00:0:0:0.00:0.00:0.00:0:0.00:0.00:0.00	T:0:0.00:0.00:0.00:0:0:0.00:0.00:0.00:0:0.00:0.00:0.00	A
872	MT1305	MT1305	clinical	SureSelectXT_Target_Enrichment	SureSelect_Human_All_Exon_V6	Novaseq6000_S2	129.16	14.774414936	0.998	0.994	0.991	0.986	chrM_ucsc.hg19	16571	1135779	11357.8	68.5401	56.9018	3101804739	60456963	43	A:43:55.56:36.44:0.00:29:14:0.47:0.00:2.63:29:0.46:100.40:0.45	C:0:0.00:0.00:0.00:0:0:0.00:0.00:0.00:0:0.00:0.00:0.00	G:0:0.00:0.00:0.00:0:0:0.00:0.00:0.00:0:0.00:0.00:0.00	T:0:0.00:0.00:0.00:0:0:0.00:0.00:0.00:0:0.00:0.00:0.00	A
873	MT1306	MT1306	clinical	SureSelectXT_Target_Enrichment	SureSelect_Human_All_Exon_V6	Novaseq6000_S2	109.91	12.153746322	1	0.995	0.989	0.978	chrM_ucsc.hg19	16571	930088	9300.88	56.1275	46.7244	3101804739	60456963	53	A:53:56.11:36.55:0.00:29:24:0.54:0.00:3.60:29:0.48:100.38:0.46	C:0:0.00:0.00:0.00:0:0:0.00:0.00:0.00:0:0.00:0.00:0.00	G:0:0.00:0.00:0.00:0:0:0.00:0.00:0.00:0:0.00:0.00:0.00	T:0:0.00:0.00:0.00:0:0:0.00:0.00:0.00:0:0.00:0.00:0.00	A
874	MT1307	MT1307	clinical	SureSelectXT_Target_Enrichment	SureSelect_Human_All_Exon_V6	Novaseq6000_S2	130.42	14.80187017	1	0.996	0.992	0.985	chrM_ucsc.hg19	16571	417321	4173.21	25.1838	20.7652	3101804739	60456963	18	A:18:56.11:37.00:0.00:11:7:0.55:0.00:0.61:11:0.37:100.72:0.34	C:0:0.00:0.00:0.00:0:0:0.00:0.00:0.00:0:0.00:0.00:0.00	G:0:0.00:0.00:0.00:0:0:0.00:0.00:0.00:0:0.00:0.00:0.00	T:0:0.00:0.00:0.00:0:0:0.00:0.00:0.00:0:0.00:0.00:0.00	A
875	MT1308	MT1308	clinical	SureSelectXT_Target_Enrichment	SureSelect_Human_All_Exon_V6	Novaseq6000_S2	146.43	16.395663906	0.998	0.995	0.992	0.988	chrM_ucsc.hg19	16571	1093761	10937.6	66.0045	54.8304	3101804739	60456963	89	A:89:54.22:35.88:0.00:49:40:0.47:0.00:5.13:49:0.41:100.52:0.42	C:0:0.00:0.00:0.00:0:0:0.00:0.00:0.00:0:0.00:0.00:0.00	G:0:0.00:0.00:0.00:0:0:0.00:0.00:0.00:0:0.00:0.00:0.00	T:0:0.00:0.00:0.00:0:0:0.00:0.00:0.00:0:0.00:0.00:0.00	A
876	MT1310	MT1310	clinical	SureSelectXT_Target_Enrichment	SureSelect_Human_All_Exon_V6	Novaseq6000_S2	126.77	13.95611839	1	0.996	0.992	0.985	chrM_ucsc.hg19	16571	1085136	10851.4	65.4841	53.5956	3101804739	60456963	51	A:51:56.06:35.78:0.00:28:23:0.49:0.00:4.98:28:0.34:100.16:0.37	C:0:0.00:0.00:0.00:0:0:0.00:0.00:0.00:0:0.00:0.00:0.00	G:0:0.00:0.00:0.00:0:0:0.00:0.00:0.00:0:0.00:0.00:0.00	T:0:0.00:0.00:0.00:0:0:0.00:0.00:0.00:0:0.00:0.00:0.00	A
877	MT1311	MT1311	clinical	SureSelectXT_Target_Enrichment	SureSelect_Human_All_Exon_V6	Novaseq6000_S2	124.58	13.627295922	1	0.995	0.99	0.981	chrM_ucsc.hg19	16571	1327335	13273.4	80.0999	65.2218	3101804739	60456963	71	A:71:56.58:36.83:0.00:39:32:0.49:0.00:3.25:39:0.30:100.35:0.36	C:0:0.00:0.00:0.00:0:0:0.00:0.00:0.00:0:0.00:0.00:0.00	G:0:0.00:0.00:0.00:0:0:0.00:0.00:0.00:0:0.00:0.00:0.00	T:0:0.00:0.00:0.00:0:0:0.00:0.00:0.00:0:0.00:0.00:0.00	A
878	MT1312	MT1312	clinical	SureSelectXT_Target_Enrichment	SureSelect_Human_All_Exon_V6	Novaseq6000_S2	132.37	14.674084566	0.998	0.994	0.99	0.985	chrM_ucsc.hg19	16571	1053167	10531.7	63.5548	52.0909	3101804739	60456963	63	A:62:55.40:37.00:0.00:31:31:0.48:0.00:2.97:31:0.44:100.37:0.47	C:0:0.00:0.00:0.00:0:0:0.00:0.00:0.00:0:0.00:0.00:0.00	G:0:0.00:0.00:0.00:0:0:0.00:0.00:0.00:0:0.00:0.00:0.00	T:1:45.00:11.00:0.00:0:1:0.08:0.06:66.00:0:0.00:101.00:0.96	A
879	MT1313	MT1313	clinical	SureSelectXT_Target_Enrichment	SureSelect_Human_All_Exon_V6	Novaseq6000_S2	115.41	12.661680978	1	0.995	0.99	0.982	chrM_ucsc.hg19	16571	685540	6855.4	41.3699	34.1386	3101804739	60456963	34	A:34:55.32:37.00:0.00:18:16:0.47:0.00:4.09:18:0.43:100.76:0.46	C:0:0.00:0.00:0.00:0:0:0.00:0.00:0.00:0:0.00:0.00:0.00	G:0:0.00:0.00:0.00:0:0:0.00:0.00:0.00:0:0.00:0.00:0.00	T:0:0.00:0.00:0.00:0:0:0.00:0.00:0.00:0:0.00:0.00:0.00	A
880	MT1314	MT1314	clinical	SureSelectXT_Target_Enrichment	SureSelect_Human_All_Exon_V6	Novaseq6000_S2	103.51	11.26526528	0.998	0.992	0.986	0.975	chrM_ucsc.hg19	16571	669826	6698.26	40.4216	33.3352	3101804739	60456963	33	A:33:56.91:36.64:0.00:12:21:0.47:0.00:1.79:12:0.33:100.61:0.48	C:0:0.00:0.00:0.00:0:0:0.00:0.00:0.00:0:0.00:0.00:0.00	G:0:0.00:0.00:0.00:0:0:0.00:0.00:0.00:0:0.00:0.00:0.00	T:0:0.00:0.00:0.00:0:0:0.00:0.00:0.00:0:0.00:0.00:0.00	A
881	MT1316	MT1316	clinical	SureSelectXT_Target_Enrichment	SureSelect_Human_All_Exon_V6	Novaseq6000_S2	106.46	11.486590014	0.997	0.992	0.985	0.974	chrM_ucsc.hg19	16571	914457	9144.57	55.1842	44.934	3101804739	60456963	63	A:63:56.54:36.24:0.40:28:35:0.54:0.00:1.11:28:0.36:100.59:0.41	C:0:0.00:0.00:0.00:0:0:0.00:0.00:0.00:0:0.00:0.00:0.00	G:0:0.00:0.00:0.00:0:0:0.00:0.00:0.00:0:0.00:0.00:0.00	T:0:0.00:0.00:0.00:0:0:0.00:0.00:0.00:0:0.00:0.00:0.00	A
882	MT1317	MT1317	clinical	SureSelectXT_Target_Enrichment	SureSelect_Human_All_Exon_V6	Novaseq6000_S2	105.59	11.370144286	1	0.994	0.987	0.976	chrM_ucsc.hg19	16571	650287	6502.87	39.2425	32.3061	3101804739	60456963	40	A:40:57.45:36.70:0.00:22:18:0.46:0.00:0.55:22:0.23:99.80:0.36	C:0:0.00:0.00:0.00:0:0:0.00:0.00:0.00:0:0.00:0.00:0.00	G:0:0.00:0.00:0.00:0:0:0.00:0.00:0.00:0:0.00:0.00:0.00	T:0:0.00:0.00:0.00:0:0:0.00:0.00:0.00:0:0.00:0.00:0.00	A
883	MT1318	MT1318	clinical	SureSelectXT_Target_Enrichment	SureSelect_Human_All_Exon_V6	Novaseq6000_S2	119.20	13.275572108	0.997	0.994	0.99	0.984	chrM_ucsc.hg19	16571	931184	9311.84	56.1936	47.1036	3101804739	60456963	53	A:53:56.55:36.77:0.00:27:26:0.52:0.00:2.75:27:0.44:100.64:0.49	C:0:0.00:0.00:0.00:0:0:0.00:0.00:0.00:0:0.00:0.00:0.00	G:0:0.00:0.00:0.00:0:0:0.00:0.00:0.00:0:0.00:0.00:0.00	T:0:0.00:0.00:0.00:0:0:0.00:0.00:0.00:0:0.00:0.00:0.00	A
884	MT1319	MT1319	clinical	SureSelectXT_Target_Enrichment	SureSelect_Human_All_Exon_V6	Novaseq6000_S2	135.27	14.326681128	0.997	0.994	0.99	0.984	chrM_ucsc.hg19	16571	1223401	12234	73.8278	59.6053	3101804739	60456963	93	A:93:57.38:36.61:0.00:49:44:0.50:0.00:3.62:49:0.29:100.26:0.39	C:0:0.00:0.00:0.00:0:0:0.00:0.00:0.00:0:0.00:0.00:0.00	G:0:0.00:0.00:0.00:0:0:0.00:0.00:0.00:0:0.00:0.00:0.00	T:0:0.00:0.00:0.00:0:0:0.00:0.00:0.00:0:0.00:0.00:0.00	A
[truncated: 361 more rows]
